# Supplementary material for: Diversification, loss, and virulence gains of the major effector AvrStb6 during continental spread of the wheat pathogen Zymoseptoria tritici
Source: PLoS Pathog. 2025 Mar 31;21(3):e1012983. doi: 10.1371/journal.ppat.1012983 (PMC11984979; doi:10.1371/journal.ppat.1012983)
Supplement: S1 Table — Retrieved from Feurtey et al. [20]. (XLSX) [file ppat.1012983.s006.xlsx]

## Sheet: S1 Table
S1 Table: Analyzed Zymoseptoria tritici collection (n=1035), including isolate name, geographical location of sampling site, assigned population cluster, and sampling date. Retrieved from Feurtey et al. [20].
Isolate_name	Continent	Country	Genetic_cluster	Sampling_Date
05STB001_1	Europe	Belgium	Europe	2005
05STB003_1	Europe	Belgium	Europe	2005
05STB011_1	Europe	Belgium	Europe	2005
05STB012_1	Europe	Belgium	Europe	2005
05STB013_1	Europe	Belgium	Europe	2005
05STB015_1	Europe	Belgium	Europe	2005
05STB017_1	Europe	Belgium	Europe	2005
05STB023_1	Europe	Belgium	Europe	2005
05STB026_1	Europe	Belgium	Europe	2005
05STB028_1	Europe	Belgium	Europe	2005
05STCH001_1	Europe	Switzerland	Europe	2005
05STCH002_1	Europe	Switzerland	Europe	2005
05STCH003_1	Europe	Switzerland	Europe	2005
05STCH004_1	Europe	Switzerland	Europe	2005
05STCH008_1	Europe	Switzerland	Europe	2005
05STD001_1	Europe	Germany	Europe	2005
05STD006_1	Europe	Germany	Europe	2005
05STD026_1	Europe	Germany	Europe	2005
05STD031_1	Europe	Germany	Europe	2005
05STD040_1	Europe	Germany	Europe	2005
05STD041_1	Europe	Germany	Europe	2005
05STD042_1	Europe	Germany	Europe	2005
05STD046_1	Europe	Germany	Europe	2005
05STD059_1	Europe	Germany	Europe	2005
05STD069_1	Europe	Germany	Europe	2005
05STD087_1	Europe	Germany	Europe	2005
05STD093_1	Europe	Germany	Europe	2005
05STD094_1	Europe	Germany	Europe	2005
05STD098_1	Europe	Germany	Europe	2005
05STD104_1	Europe	Germany	Europe	2005
05STD108_1	Europe	Germany	Europe	2005
05STD127_1	Europe	Germany	Europe	2005
05STD133_1	Europe	Germany	Europe	2005
05STD138_1	Europe	Germany	Europe	2005
05STIR001	Europe	Ireland	Europe	2005
05STNL002_1	Europe	Netherlands	Europe	2005
05STNL015_1	Europe	Netherlands	Europe	2005
05STNL024_1	Europe	Netherlands	Europe	2005
05STPL002_1	Europe	Poland	Europe	2005
05STPL003_1	Europe	Poland	Europe	2005
05STPL005_1	Europe	Poland	Europe	2005
05STPL007_1	Europe	Poland	Europe	2005
05STPL008_1	Europe	Poland	Europe	2005
06STCZ001	Europe	Czech Republic	Europe	2006
06STCZ003	Europe	Czech Republic	Europe	2006
06STCZ007	Europe	Czech Republic	Europe	2006
06STCZ016	Europe	Czech Republic	Europe	2006
06STCZ020	Europe	Czech Republic	Europe	2006
06STCZ023	Europe	Czech Republic	Europe	2006
06STCZ028	Europe	Czech Republic	Europe	2006
06STCZ036	Europe	Czech Republic	Europe	2006
06STCZ044	Europe	Czech Republic	Europe	2006
06STCZ045	Europe	Czech Republic	Europe	2006
06STD024	Europe	Germany	Europe	2006
06STGB002	Europe	UK	Europe	2006
06STGB003	Europe	UK	Europe	2006
06STGB006	Europe	UK	Europe	2006
06STGB013	Europe	UK	Europe	2006
06STGB015	Europe	UK	Europe	2006
06STGB018	Europe	UK	Europe	2006
06STGB020	Europe	UK	Europe	2006
06STIR001	Europe	Ireland	Europe	2006
06STIR002	Europe	Ireland	Europe	2006
06STIR003	Europe	Ireland	Europe	2006
06STIR004	Europe	Ireland	Europe	2006
06STIR005	Europe	Ireland	Europe	2006
06STIR008	Europe	Ireland	Europe	2006
07STF011	Europe	France	Europe	2007
07STF021	Europe	France	Europe	2007
07STF031	Europe	France	Europe	2007
07STF041	Europe	France	Europe	2007
07STF051	Europe	France	Europe	2007
07STF058	Europe	France	Europe	2007
07STF094	Europe	France	Europe	2007
07STF104	Europe	France	Europe	2007
07STF145	Europe	France	Europe	2007
07STF146	Europe	France	Europe	2007
07STF148	Europe	France	Europe	2007
07STF160	Europe	France	Europe	2007
07STF190	Europe	France	Europe	2007
07STGB009	Europe	UK	Europe	2007
08STB003	Europe	Belgium	Europe	2008
08STB009	Europe	Belgium	Europe	2008
08STB010	Europe	Belgium	Europe	2008
08STB011	Europe	Belgium	Europe	2008
08STCH005	Europe	Switzerland	Europe	2008
08STCH007	Europe	Switzerland	Europe	2008
08STCH008	Europe	Switzerland	Europe	2008
08STCH015	Europe	Switzerland	Europe	2008
08STCZ003	Europe	Czech Republic	Europe	2008
08STCZ004	Europe	Czech Republic	Europe	2008
08STCZ010	Europe	Czech Republic	Europe	2008
08STCZ011	Europe	Czech Republic	Europe	2008
08STCZ015	Europe	Czech Republic	Europe	2008
08STCZ016	Europe	Czech Republic	Europe	2008
08STD013	Europe	Germany	Europe	2008
08STD016	Europe	Germany	Europe	2008
08STD018	Europe	Germany	Europe	2008
08STD019	Europe	Germany	Europe	2008
08STD020	Europe	Germany	Europe	2008
08STD021	Europe	Germany	Europe	2008
08STD022	Europe	Germany	Europe	2008
08STD045	Europe	Germany	Europe	2008
08STD046	Europe	Germany	Europe	2008
08STF006	Europe	France	Europe	2008
08STF029	Europe	France	Europe	2008
08STF030	Europe	France	Europe	2008
08STF034	Europe	France	Europe	2008
08STF035	Europe	France	Europe	2008
08STF036	Europe	France	Europe	2008
08STF040	Europe	France	Europe	2008
08STF048	Europe	France	Europe	2008
08STF051	Europe	France	Europe	2008
08STF052	Europe	France	Europe	2008
08STF056	Europe	France	Europe	2008
08STF063	Europe	France	Europe	2008
08STF070	Europe	France	Europe	2008
08STF076	Europe	France	Europe	2008
08STF077	Europe	France	Europe	2008
08STF078	Europe	France	Europe	2008
08STF079	Europe	France	Europe	2008
08STF082	Europe	France	Europe	2008
08STF083	Europe	France	Europe	2008
08STF089	Europe	France	Europe	2008
08STF094	Europe	France	Europe	2008
08STF098	Europe	France	Europe	2008
08STF105	Europe	France	Europe	2008
08STF106	Europe	France	Europe	2008
08STF108	Europe	France	Europe	2008
08STF109	Europe	France	Europe	2008
08STF116	Europe	France	Europe	2008
08STF128	Europe	France	Europe	2008
08STF131	Europe	France	Europe	2008
08STF136	Europe	France	Europe	2008
08STF147	Europe	France	Europe	2008
08STF153	Europe	France	Europe	2008
08STF155	Europe	France	Europe	2008
08STF175	Europe	France	Europe	2008
08STF183	Europe	France	Europe	2008
08STF185	Europe	France	Europe	2008
08STF187	Europe	France	Europe	2008
08STF196	Europe	France	Europe	2008
08STGB001	Europe	UK	Europe	2008
08STGB003	Europe	UK	Europe	2008
08STGB004	Europe	UK	Europe	2008
08STGB006	Europe	UK	Europe	2008
08STGB007	Europe	UK	Europe	2008
09STD003	Europe	Germany	Europe	2009
09STD004	Europe	Germany	Europe	2009
09STD007	Europe	Germany	Europe	2009
09STD019	Europe	Germany	Europe	2009
09STD024	Europe	Germany	Europe	2009
09STD031	Europe	Germany	Europe	2009
09STD041	Europe	Germany	Europe	2009
09STD044	Europe	Germany	Europe	2009
09STD053	Europe	Germany	Europe	2009
09STD054	Europe	Germany	Europe	2009
09STD057	Europe	Germany	Europe	2009
09STD059	Europe	Germany	Europe	2009
09STD061	Europe	Germany	Europe	2009
09STD062	Europe	Germany	Europe	2009
09STD070	Europe	Germany	Europe	2009
09STD071	Europe	Germany	Europe	2009
09STD072	Europe	Germany	Europe	2009
09STD073	Europe	Germany	Europe	2009
09STD074	Europe	Germany	Europe	2009
09STD075	Europe	Germany	Europe	2009
09STD076	Europe	Germany	Europe	2009
09STD077	Europe	Germany	Europe	2009
09STD078	Europe	Germany	Europe	2009
09STD079	Europe	Germany	Europe	2009
09STF004	Europe	France	Europe	2009
09STF005	Europe	France	Europe	2009
09STF007	Europe	France	Europe	2009
09STF011	Europe	France	Europe	2009
09STF013	Europe	France	Europe	2009
09STF014	Europe	France	Europe	2009
09STF015	Europe	France	Europe	2009
09STF019	Europe	France	Europe	2009
09STF024	Europe	France	Europe	2009
09STF025	Europe	France	Europe	2009
09STF027	Europe	France	Europe	2009
09STF028	Europe	France	Europe	2009
09STF029	Europe	France	Europe	2009
09STF031	Europe	France	Europe	2009
09STF032	Europe	France	Europe	2009
09STF036	Europe	France	Europe	2009
09STF037	Europe	France	Europe	2009
09STF045	Europe	France	Europe	2009
09STF046	Europe	France	Europe	2009
09STF048	Europe	France	Europe	2009
09STF054	Europe	France	Europe	2009
09STF056	Europe	France	Europe	2009
09STF058	Europe	France	Europe	2009
09STF063	Europe	France	Europe	2009
09STF068	Europe	France	Europe	2009
09STF077	Europe	France	Europe	2009
09STF079	Europe	France	Europe	2009
09STF081	Europe	France	Europe	2009
09STF082	Europe	France	Europe	2009
09STF094	Europe	France	Europe	2009
09STF097	Europe	France	Europe	2009
09STF098	Europe	France	Europe	2009
09STF099	Europe	France	Europe	2009
09STF103	Europe	France	Europe	2009
09STF105	Europe	France	Europe	2009
09STF106	Europe	France	Europe	2009
09STF109	Europe	France	Europe	2009
09STF112	Europe	France	Europe	2009
09STF114	Europe	France	Europe	2009
09STGB001	Europe	UK	Europe	2009
09STGB002	Europe	UK	Europe	2009
09STGB004	Europe	UK	Europe	2009
09STIR003_1	Europe	Ireland	Europe	2009
09STIR004_2	Europe	Ireland	Europe	2009
09STIR005_2	Europe	Ireland	Europe	2009
09STIR007_3	Europe	Ireland	Europe	2009
09STIR009_5	Europe	Ireland	Europe	2009
09STIR010_4	Europe	Ireland	Europe	2009
09STIR012_3	Europe	Ireland	Europe	2009
09STIR013_1	Europe	Ireland	Europe	2009
09STIR014_1	Europe	Ireland	Europe	2009
09STIR014_3	Europe	Ireland	Europe	2009
09STIR015_1	Europe	Ireland	Europe	2009
09STIR016_2	Europe	Ireland	Europe	2009
09STIR016_3	Europe	Ireland	Europe	2009
09STIR017_5	Europe	Ireland	Europe	2009
09STIR018_1	Europe	Ireland	Europe	2009
09STIR019_4	Europe	Ireland	Europe	2009
09STIR020_1	Europe	Ireland	Europe	2009
09STIR020_3	Europe	Ireland	Europe	2009
09STIR021_2	Europe	Ireland	Europe	2009
09STIR022_1	Europe	Ireland	Europe	2009
09STIR022_4	Europe	Ireland	Europe	2009
09STIR023_3	Europe	Ireland	Europe	2009
09STIR024_2	Europe	Ireland	Europe	2009
09STIR026_2	Europe	Ireland	Europe	2009
09STIR026_4	Europe	Ireland	Europe	2009
09STIR027_3	Europe	Ireland	Europe	2009
09STIR027_5	Europe	Ireland	Europe	2009
10ST_Syn_D003	Europe	Germany	Europe	2010
10ST_Syn_D005	Europe	Germany	Europe	2010
10STD001	Europe	Germany	Europe	2010
10STD002	Europe	Germany	Europe	2010
10STD017	Europe	Germany	Europe	2010
10STD019	Europe	Germany	Europe	2010
10STDK003	Europe	Denmark	Europe	2010
10STF023	Europe	France	Europe	2010
10STF036	Europe	France	Europe	2010
10STF057	Europe	France	Europe	2010
10STF058	Europe	France	Europe	2010
10STF078	Europe	France	Europe	2010
10STF082	Europe	France	Europe	2010
10STF146	Europe	France	Europe	2010
10STF150	Europe	France	Europe	2010
10STF163	Europe	France	Europe	2010
10STF164	Europe	France	Europe	2010
10STF178	Europe	France	Europe	2010
10STF190	Europe	France	Europe	2010
10STF202	Europe	France	Europe	2010
10STF227	Europe	France	Europe	2010
10STF231	Europe	France	Europe	2010
10STF241	Europe	France	Europe	2010
10STF248	Europe	France	Europe	2010
10STF253	Europe	France	Europe	2010
10STF261	Europe	France	Europe	2010
10STGB007	Europe	UK	Europe	2010
10STGB015	Europe	UK	Europe	2010
10STGB024	Europe	UK	Europe	2010
10STGB025	Europe	UK	Europe	2010
10STGB031	Europe	UK	Europe	2010
10STGB035	Europe	UK	Europe	2010
10STGB036	Europe	UK	Europe	2010
10STGB037	Europe	UK	Europe	2010
Kenya_1994_STKE94ML1a	Africa	Kenya	Europe	1994
ST05DK_01a1	Europe	Denmark	Europe	NA
ST05DK_01B5	Europe	Denmark	Europe	NA
ST06FR_Biog_G84	Europe	France	Europe	2006
ST08TN_26_5_4	Africa	Tunisia	Europe	NA
ST09FR_Biog_G01	Europe	France	Europe	2009
ST09FR_Biog_G02	Europe	France	Europe	2009
ST09FR_Biog_G03	Europe	France	Europe	2009
ST09FR_Biog_G04	Europe	France	Europe	2009
ST09FR_Biog_G05	Europe	France	Europe	2009
ST09FR_Biog_G06	Europe	France	Europe	2009
ST09FR_Biog_G07	Europe	France	Europe	2009
ST09FR_Biog_G08	Europe	France	Europe	2009
ST09FR_Biog_G10	Europe	France	Europe	2009
ST09FR_Biog_G11	Europe	France	Europe	2009
ST09FR_Biog_G12	Europe	France	Europe	2009
ST09FR_Biog_G13	Europe	France	Europe	2009
ST09FR_Biog_G14	Europe	France	Europe	2009
ST09FR_Biog_G15	Europe	France	Europe	2009
ST09FR_Biog_G16	Europe	France	Europe	2009
ST09FR_Biog_G17	Europe	France	Europe	2009
ST09FR_Biog_G18	Europe	France	Europe	2009
ST09FR_Biog_G20	Europe	France	Europe	2009
ST09FR_Biog_G21	Europe	France	Europe	2009
ST09FR_Biog_G22	Europe	France	Europe	2009
ST09FR_Biog_G23	Europe	France	Europe	2009
ST09FR_Biog_G24	Europe	France	Europe	2009
ST09FR_Biog_G25	Europe	France	Europe	2009
ST09FR_Biog_G26	Europe	France	Europe	2009
ST09FR_Biog_G27	Europe	France	Europe	2009
ST09FR_Biog_G29	Europe	France	Europe	2009
ST09FR_Biog_G30	Europe	France	Europe	2009
ST09FR_Biog_G31	Europe	France	Europe	2009
ST09FR_Biog_G32	Europe	France	Europe	2009
ST09FR_Biog_G33	Europe	France	Europe	2009
ST09FR_Biog_G34	Europe	France	Europe	2009
ST09FR_Biog_G35	Europe	France	Europe	2009
ST09FR_Biog_G36	Europe	France	Europe	2009
ST09FR_Biog_G37	Europe	France	Europe	2009
ST09FR_Biog_G38	Europe	France	Europe	2009
ST09FR_Biog_G39	Europe	France	Europe	2009
ST09FR_Biog_G40	Europe	France	Europe	2009
ST09FR_Biog_G41	Europe	France	Europe	2009
ST09FR_Biog_G42	Europe	France	Europe	2009
ST09FR_Biog_G43	Europe	France	Europe	2009
ST09FR_Biog_G44	Europe	France	Europe	2009
ST09FR_Biog_G45	Europe	France	Europe	2009
ST09FR_Biog_G46	Europe	France	Europe	2009
ST09FR_Biog_G47	Europe	France	Europe	2009
ST09FR_Biog_G48	Europe	France	Europe	2009
ST09FR_Biog_G49	Europe	France	Europe	2009
ST09FR_Biog_G50	Europe	France	Europe	2009
ST09FR_Biog_G51	Europe	France	Europe	2009
ST09FR_Biog_G52	Europe	France	Europe	2009
ST09FR_Biog_G53	Europe	France	Europe	2009
ST09FR_Biog_G54	Europe	France	Europe	2009
ST09FR_Biog_G55	Europe	France	Europe	2009
ST09FR_Biog_G56	Europe	France	Europe	2009
ST09FR_Biog_G57	Europe	France	Europe	2009
ST09FR_Biog_G58	Europe	France	Europe	2009
ST09FR_Biog_G59	Europe	France	Europe	2009
ST09FR_Biog_G60	Europe	France	Europe	2009
ST09FR_Biog_G82	Europe	France	Europe	2009
ST09FR_Biog_I03	Europe	France	Europe	2009
ST09FR_Biog_I04	Europe	France	Europe	2009
ST09FR_Biog_I05	Europe	France	Europe	2009
ST09FR_Biog_I07	Europe	France	Europe	2009
ST09FR_Biog_I12	Europe	France	Europe	2009
ST09FR_Biog_I24	Europe	France	Europe	2010
ST09FR_Biog_I25	Europe	France	Europe	2010
ST09FR_Biog_I28	Europe	France	Europe	2010
ST10CRI_0616	Europe	Czech Republic	Europe	2010
ST10FR_Biog_G093	Europe	France	Europe	2010
ST10FR_Biog_G098	Europe	France	Europe	2010
ST10FR_Biog_G100	Europe	France	Europe	2010
ST10FR_Biog_G101	Europe	France	Europe	2010
ST10FR_Biog_G102	Europe	France	Europe	2010
ST10FR_Biog_G103	Europe	France	Europe	2010
ST10FR_Biog_G61	Europe	France	Europe	2010
ST10FR_Biog_G62	Europe	France	Europe	2010
ST10FR_Biog_G63	Europe	France	Europe	2010
ST10FR_Biog_G64	Europe	France	Europe	2010
ST10FR_Biog_G65	Europe	France	Europe	2010
ST10FR_Biog_G66	Europe	France	Europe	2010
ST10FR_Biog_G67	Europe	France	Europe	2010
ST10FR_Biog_G68	Europe	France	Europe	2010
ST10FR_Biog_G69	Europe	France	Europe	2010
ST10FR_Biog_G70	Europe	France	Europe	2010
ST10FR_Biog_G73	Europe	France	Europe	2010
ST10FR_Biog_G74	Europe	France	Europe	2010
ST10FR_Biog_G83	Europe	France	Europe	2010
ST10FR_Biog_G87	Europe	France	Europe	2010
ST10FR_Biog_G90	Europe	France	Europe	2010
ST10FR_Biog_G91	Europe	France	Europe	2010
ST10FR_Biog_G94	Europe	France	Europe	2010
ST10FR_Biog_G95	Europe	France	Europe	2010
ST10FR_Biog_G96	Europe	France	Europe	2010
ST10FR_Biog_G97	Europe	France	Europe	2010
ST10FR_Biog_G99	Europe	France	Europe	2010
ST13FR_Biog_LG0595	Europe	France	Europe	2013
ST16CH_1A11	Europe	Switzerland	Europe	2016
ST16CH_1A27	Europe	Switzerland	Europe	2016
ST16CH_1A57	Europe	Switzerland	Europe	2016
ST16CH_1B31	Europe	Switzerland	Europe	2016
ST16CH_1B73	Europe	Switzerland	Europe	2016
ST16CH_1B8	Europe	Switzerland	Europe	2016
ST16CH_1C12	Europe	Switzerland	Europe	2016
ST16CH_1C31	Europe	Switzerland	Europe	2016
ST16CH_1C52	Europe	Switzerland	Europe	2016
ST16CH_1D1	Europe	Switzerland	Europe	2016
ST16CH_1F1	Europe	Switzerland	Europe	2016
ST16CH_1F19	Europe	Switzerland	Europe	2016
ST16CH_1G30	Europe	Switzerland	Europe	2016
ST16CH_1H32	Europe	Switzerland	Europe	2016
ST16CH_1H34	Europe	Switzerland	Europe	2016
ST16CH_1I10	Europe	Switzerland	Europe	2016
ST16CH_1I3	Europe	Switzerland	Europe	2016
ST16CH_1K29	Europe	Switzerland	Europe	2016
ST16CH_1K42	Europe	Switzerland	Europe	2016
ST16CH_1L32	Europe	Switzerland	Europe	2016
ST16CH_1M28	Europe	Switzerland	Europe	2016
ST16CH_1M33	Europe	Switzerland	Europe	2016
ST16CH_1M59	Europe	Switzerland	Europe	2016
ST16CH_1N1	Europe	Switzerland	Europe	2016
ST16CH_1N25	Europe	Switzerland	Europe	2016
ST16CH_1O25	Europe	Switzerland	Europe	2016
ST16CH_1O3	Europe	Switzerland	Europe	2016
ST16CH_1O40	Europe	Switzerland	Europe	2016
ST16CH_1O65	Europe	Switzerland	Europe	2016
ST16CH_1P35	Europe	Switzerland	Europe	2016
ST16CH_1P7_2	Europe	Switzerland	Europe	2016
ST16CH_1R24	Europe	Switzerland	Europe	2016
ST16CH_1R5	Europe	Switzerland	Europe	2016
ST16CH_1S10	Europe	Switzerland	Europe	2016
ST16CH_1S9	Europe	Switzerland	Europe	2016
ST16CH_1U6	Europe	Switzerland	Europe	2016
ST16CH_1X1	Europe	Switzerland	Europe	2016
ST16CH_1X23	Europe	Switzerland	Europe	2016
ST16CH_2C1	Europe	Switzerland	Europe	2016
ST16CH_2C7	Europe	Switzerland	Europe	2016
ST16CH_2G18	Europe	Switzerland	Europe	2016
ST16CH_2N5	Europe	Switzerland	Europe	2016
ST16CH_2P3	Europe	Switzerland	Europe	2016
ST16CH_2P7	Europe	Switzerland	Europe	2016
ST16CH_2U24	Europe	Switzerland	Europe	2016
ST16CH_2U7	Europe	Switzerland	Europe	2016
ST16CH_2X1xx	Europe	Switzerland	Europe	2016
ST16CH_2X2	Europe	Switzerland	Europe	2016
ST16CH_3A16	Europe	Switzerland	Europe	2016
ST16CH_3A51	Europe	Switzerland	Europe	2016
ST16CH_3B36	Europe	Switzerland	Europe	2016
ST16CH_3B8	Europe	Switzerland	Europe	2016
ST16CH_3D10	Europe	Switzerland	Europe	2016
ST16CH_3D7	Europe	Switzerland	Europe	2016
ST16CH_3E23	Europe	Switzerland	Europe	2016
ST16CH_3E45	Europe	Switzerland	Europe	2016
ST16CH_3E9	Europe	Switzerland	Europe	2016
ST16CH_3F2	Europe	Switzerland	Europe	2016
ST16CH_3F4	Europe	Switzerland	Europe	2016
ST16CH_3F7	Europe	Switzerland	Europe	2016
ST16CH_3F9	Europe	Switzerland	Europe	2016
ST16CH_3G26	Europe	Switzerland	Europe	2016
ST16CH_3G6	Europe	Switzerland	Europe	2016
ST16CH_3H26	Europe	Switzerland	Europe	2016
ST16CH_3H33	Europe	Switzerland	Europe	2016
ST16CH_3H33_2	Europe	Switzerland	Europe	2016
ST16CH_3I23_2	Europe	Switzerland	Europe	2016
ST16CH_3I5	Europe	Switzerland	Europe	2016
ST16CH_3K1	Europe	Switzerland	Europe	2016
ST16CH_3K32	Europe	Switzerland	Europe	2016
ST16CH_3M19	Europe	Switzerland	Europe	2016
ST16CH_3M3	Europe	Switzerland	Europe	2016
ST16CH_3M36	Europe	Switzerland	Europe	2016
ST16CH_3N27	Europe	Switzerland	Europe	2016
ST16CH_3N48	Europe	Switzerland	Europe	2016
ST16CH_3N8	Europe	Switzerland	Europe	2016
ST16CH_3O21	Europe	Switzerland	Europe	2016
ST16CH_3O24	Europe	Switzerland	Europe	2016
ST16CH_3O9	Europe	Switzerland	Europe	2016
ST16CH_3P15	Europe	Switzerland	Europe	2016
ST16CH_3P39	Europe	Switzerland	Europe	2016
ST16CH_3Q36	Europe	Switzerland	Europe	2016
ST16CH_3Q9	Europe	Switzerland	Europe	2016
ST16CH_3R39	Europe	Switzerland	Europe	2016
ST16CH_3T31	Europe	Switzerland	Europe	2016
ST16CH_3T39	Europe	Switzerland	Europe	2016
ST16CH_3U42	Europe	Switzerland	Europe	2016
ST16CH_3U55	Europe	Switzerland	Europe	2016
ST16CH_3V27	Europe	Switzerland	Europe	2016
ST16CH_3V30	Europe	Switzerland	Europe	2016
ST16CH_3V43	Europe	Switzerland	Europe	2016
ST16CH_3W21	Europe	Switzerland	Europe	2016
ST16CH_3W3	Europe	Switzerland	Europe	2016
ST16DK_Biog_DK32	Europe	Denmark	Europe	2016
ST16FR_Biog_FR5	Europe	France	Europe	2016
ST16IRE_Biog_IR1	Europe	Ireland	Europe	2016
ST16IRE_Biog_IR32	Europe	Ireland	Europe	2016
ST16LE_Biog_L1	Europe	Latvia	Europe	2016
ST16LE_Biog_L37	Europe	Latvia	Europe	2016
ST92UK_Pla2	Europe	UK	Europe	NA
ST92UK_XB16_1	Europe	UK	Europe	NA
ST99CH_28	Europe	Switzerland	Europe	1999
ST99CH_3A10	Europe	Switzerland	Europe	1999
ST99CH_3A2	Europe	Switzerland	Europe	1999
ST99CH_3A4	Europe	Switzerland	Europe	1999
ST99CH_3A5	Europe	Switzerland	Europe	1999
ST99CH_3A8	Europe	Switzerland	Europe	1999
ST99CH_3A9	Europe	Switzerland	Europe	1999
ST99CH_3B2	Europe	Switzerland	Europe	1999
ST99CH_3B4	Europe	Switzerland	Europe	1999
ST99CH_3B8	Europe	Switzerland	Europe	1999
ST99CH_3C4	Europe	Switzerland	Europe	1999
ST99CH_3C7	Europe	Switzerland	Europe	1999
ST99CH_3D1	Europe	Switzerland	Europe	1999
ST99CH_3D3	Europe	Switzerland	Europe	1999
ST99CH_3D5	Europe	Switzerland	Europe	1999
ST99CH_3D7	Europe	Switzerland	Europe	1999
ST99CH_3D8	Europe	Switzerland	Europe	1999
ST99CH_3F1	Europe	Switzerland	Europe	1999
ST99CH_3F2	Europe	Switzerland	Europe	1999
ST99CH_3F3	Europe	Switzerland	Europe	1999
ST99CH_3F4	Europe	Switzerland	Europe	1999
ST99CH_3F5	Europe	Switzerland	Europe	1999
ST99CH_3G2	Europe	Switzerland	Europe	1999
ST99CH_3G3	Europe	Switzerland	Europe	1999
ST99CH_3G6	Europe	Switzerland	Europe	1999
ST99CH_3H1	Europe	Switzerland	Europe	1999
ST99CH_3H3	Europe	Switzerland	Europe	1999
ST99CH_3H4	Europe	Switzerland	Europe	1999
ST99CH_SW39	Europe	Switzerland	Europe	1999
ST99CH_SW5	Europe	Switzerland	Europe	NA
STnnJGI_SRR4235068	Europe	France	Europe	2007
STnnJGI_SRR4235069	Europe	France	Europe	1999
STnnJGI_SRR4235070	Europe	Denmark	Europe	2006
STnnJGI_SRR4235072	Europe	Denmark	Europe	2006
STnnJGI_SRR4235076	Europe	France	Europe	2008
STnnJGI_SRR4235078	Europe	Germany	Europe	2003
STnnJGI_SRR4235079	NA	NA	Europe	NA
STnnJGI_SRR4235088	Europe	France	Europe	2008
STnnJGI_SRR4235095	Africa	Kenya	Europe	1992
STnnJGI_SRR4235100	Europe	Netherlands	Europe	1994
STnnJGI_SRR4235101	Europe	Netherlands	Europe	1994
STnnJGI_SRR4235108	Europe	Netherlands	Europe	NA
STnnJGI_SRR5194475	Europe	France	Europe	2010
STnnJGI_SRR5194476	Europe	France	Europe	2010
STnnJGI_SRR5194477	Europe	France	Europe	2010
STnnJGI_SRR5194481	Europe	UK	Europe	2015
STnnJGI_SRR5194482	Europe	UK	Europe	2015
STnnJGI_SRR5194483	Europe	France	Europe	2010
STnnJGI_SRR5194588	Europe	Denmark	Europe	NA
STnnJGI_SRR5194591	Europe	Denmark	Europe	NA
STnnJGI_SRR5194606	Europe	France	Europe	2009
STnnJGI_SRR5829643	Europe	France	Europe	2010
STnnJGI_SRR6447858	NA	NA	Europe	NA
STnnJGI_SRR6830966	Europe	Denmark	Europe	NA
STnnJGI_SRR6831010	Europe	Czech Republic	Europe	NA
Switzerland_1999_ST99CH_3B6	Europe	Switzerland	Europe	1999
Switzerland_1999_ST99CH_3C9	Europe	Switzerland	Europe	1999
Iran_2001_STIR01A18b	Middle East	Iran	MEA_Iran	2001
Iran_2001_STIR01A32a	Middle East	Iran	MEA_Iran	2001
Iran_2001_STIR01A48b	Middle East	Iran	MEA_Iran	2001
Iran_2001_STIR01A78b	Middle East	Iran	MEA_Iran	2001
Iran_2001_STIR01B74b	Middle East	Iran	MEA_Iran	2001
Iran_2001_STIR01B76a	Middle East	Iran	MEA_Iran	2001
Iran_2001_STIR01B83b	Middle East	Iran	MEA_Iran	2001
STnnJGI_SRR4235071	Middle East	Iran	MEA_Iran	NA
STnnJGI_SRR5194532	Middle East	Iran	MEA_Iran	2000
STnnJGI_SRR5194533	Middle East	Iran	MEA_Iran	2000
STnnJGI_SRR5194534	Middle East	Iran	MEA_Iran	2000
STnnJGI_SRR5194535	Middle East	Iran	MEA_Iran	2000
STnnJGI_SRR5194587	Middle East	Iran	MEA_Iran	2000
STnnJGI_SRR5194590	Middle East	Iran	MEA_Iran	NA
STnnJGI_SRR5194593	Middle East	Iran	MEA_Iran	1996
STnnJGI_SRR6830971	Middle East	Iran	MEA_Iran	NA
Israel_1992_ISYB1b	Middle East	Israel	MEA_Israel	1992
Israel_1992_ISYD3a_1	Middle East	Israel	MEA_Israel	1992
Israel_1992_ISYH1a	Middle East	Israel	MEA_Israel	1992
Israel_1992_ISZA1c	Middle East	Israel	MEA_Israel	1992
Israel_1992_ISZB3a_1	Middle East	Israel	MEA_Israel	1992
Israel_1992_ISZC1a	Middle East	Israel	MEA_Israel	1992
Israel_1992_ISZC2a_2	Middle East	Israel	MEA_Israel	1992
Israel_1992_ISZE1b_2	Middle East	Israel	MEA_Israel	1992
Israel_1992_ISZF2a_1	Middle East	Israel	MEA_Israel	1992
Israel_1992_ISZH2a	Middle East	Israel	MEA_Israel	1992
Israel_1993_ISXBetC2a_1	Middle East	Israel	MEA_Israel	1993
Israel_1993_ISXBetD4a_1	Middle East	Israel	MEA_Israel	1993
Israel_1993_ISXBetH3a_4	Middle East	Israel	MEA_Israel	1993
ST92ISR_Ar_11g	Middle East	Israel	MEA_Israel	1992
ST92ISR_Ar_11i	Middle East	Israel	MEA_Israel	1992
ST92ISR_Ar_12d	Middle East	Israel	MEA_Israel	1992
ST92ISR_Ar_12e	Middle East	Israel	MEA_Israel	1992
ST92ISR_Ar_12f	Middle East	Israel	MEA_Israel	1992
ST92ISR_Ar_15a	Middle East	Israel	MEA_Israel	1992
ST92ISR_Ar_16a	Middle East	Israel	MEA_Israel	1992
ST92ISR_Ar_16h	Middle East	Israel	MEA_Israel	1992
ST92ISR_Ar_17d	Middle East	Israel	MEA_Israel	1992
ST92ISR_Ar_17e	Middle East	Israel	MEA_Israel	1992
ST92ISR_Ar_17i	Middle East	Israel	MEA_Israel	1992
ST92ISR_Ar_17r	Middle East	Israel	MEA_Israel	1992
ST92ISR_Ar_18b	Middle East	Israel	MEA_Israel	1992
ST92ISR_Ar_19e	Middle East	Israel	MEA_Israel	1992
ST92ISR_Ar_1b	Middle East	Israel	MEA_Israel	1992
ST92ISR_Ar_1j	Middle East	Israel	MEA_Israel	1992
ST92ISR_Ar_21a	Middle East	Israel	MEA_Israel	1992
ST92ISR_Ar_22f	Middle East	Israel	MEA_Israel	1992
ST92ISR_Ar_2b	Middle East	Israel	MEA_Israel	1992
ST92ISR_Ar_2f	Middle East	Israel	MEA_Israel	1992
ST92ISR_Ar_4b	Middle East	Israel	MEA_Israel	1992
ST92ISR_Ar_4f	Middle East	Israel	MEA_Israel	1992
ST92ISR_Ar_4g	Middle East	Israel	MEA_Israel	1992
ST92ISR_Ar_5a	Middle East	Israel	MEA_Israel	1992
ST92ISR_Ar_5g	Middle East	Israel	MEA_Israel	1992
Yemen_1992_YEQ2	Middle East	Yemen	MEA_Israel	1992
09STE001	Europe	Spain	MEA_North-Africa	2009
09STE002	Europe	Spain	MEA_North-Africa	2009
Algeria_1992_ALA2a	Africa	Algeria	MEA_North-Africa	1992
Algeria_1992_ALG1d	Africa	Algeria	MEA_North-Africa	1992
ST13FR_Biog_SeptoDur29	Europe	France	MEA_North-Africa	2013
ST13FR_Biog_SeptoDur82	Europe	France	MEA_North-Africa	2013
ST13FR_Biog_SeptoDur88	Europe	France	MEA_North-Africa	2013
ST16ALG_Biog_Alg74	Africa	Algeria	MEA_North-Africa	NA
STnnJGI_SRR4235102	Africa	Algeria	MEA_North-Africa	1995
STnnJGI_SRR4235104	Europe	Italy	MEA_North-Africa	1997
STnnJGI_SRR4235106	Africa	Algeria	MEA_North-Africa	1995
STnnJGI_SRR6831004	Europe	Italy	MEA_North-Africa	NA
Tunisia_2008_ST08TN_33_4_3	Africa	Tunisia	MEA_North-Africa	2008
Tunisia_2008_ST08TN_33_4_9	Africa	Tunisia	MEA_North-Africa	2008
Tunisia_2008_ST08TN_33_5_8	Africa	Tunisia	MEA_North-Africa	2008
Tunisia_2008_ST08TN_33_6_2	Africa	Tunisia	MEA_North-Africa	2008
Tunisia_2008_ST08TN_33_6_6	Africa	Tunisia	MEA_North-Africa	2008
Tunisia_2008_ST08TN_33_6_9	Africa	Tunisia	MEA_North-Africa	2008
Tunisia_2008_ST08TN_33_7_4	Africa	Tunisia	MEA_North-Africa	2008
Tunisia_2008_ST08TN_33_8_4	Africa	Tunisia	MEA_North-Africa	2008
Tunisia_2008_ST08TN_33_8_7	Africa	Tunisia	MEA_North-Africa	2008
Tunisia_2008_ST08TN_33_8_9	Africa	Tunisia	MEA_North-Africa	2008
Tunisia_2008_ST08TN_33_9_6	Africa	Tunisia	MEA_North-Africa	2008
Turkey_1992_TKA2c	Middle East	Turkey	MEA_North-Africa	1992
05STNL003_1	Europe	Netherlands	NA	2005
06STCZ009	Europe	Czech Republic	NA	2006
08STCZ023	Europe	Czech Republic	NA	2008
08STF102	Europe	France	NA	2008
09STF096	Europe	France	NA	2009
10STBY001	Europe	Belarus	NA	2010
10STF049	Europe	France	NA	2010
Ethiopia_1992_ETD1	Africa	Ethiopia	NA	1992
Ethiopia_1992_ETK1	Africa	Ethiopia	NA	1992
Indiana_1993_I15a_1	North America	USA_Indiana	NA	1993
Indiana_1993_I24a_1	North America	USA_Indiana	NA	1993
Indiana_1993_I25a_1	North America	USA_Indiana	NA	1993
Indiana_1993_I9a_1	North America	USA_Indiana	NA	1993
Iran_2001_STIR01B78a	Middle East	Iran	NA	2001
Kenya_1994_STKE94MF1a	Africa	Kenya	NA	1994
Kenya_1994_STKE94MI1a	Africa	Kenya	NA	1994
Missouri_1994_ST94MO12a_1	North America	USA_Missouri	NA	1994
Missouri_1994_ST94MO15a_1	North America	USA_Missouri	NA	1994
Missouri_1994_ST94MO33a_1	North America	USA_Missouri	NA	1994
ST13FR_Biog_SeptoDur10	Europe	France	NA	2013
ST13FR_Biog_SeptoDur12	Europe	France	NA	2013
ST13FR_Biog_SeptoDur8	Europe	France	NA	2013
ST13IT_Biog_1819	Europe	Italy	NA	2013
ST13NZ_St13_5_1	Oceania	New Zealand	NA	2013
ST13NZ_St13_5_4	Oceania	New Zealand	NA	2013
ST13SP_Biog_SeptoDur104	Europe	Spain	NA	2013
ST15NZ_St_15640_1	Oceania	New Zealand	NA	2015
ST15NZ_St_15640_2	Oceania	New Zealand	NA	2015
ST15NZ_St_15640_4	Oceania	New Zealand	NA	2015
ST15NZ_St_15640_5	Oceania	New Zealand	NA	2015
ST15NZ_St_15640_7	Oceania	New Zealand	NA	2015
ST15NZ_St_15640_8	Oceania	New Zealand	NA	2015
ST15NZ_St_15640_9	Oceania	New Zealand	NA	2015
ST15NZ_St_15642_10	Oceania	New Zealand	NA	2015
ST15NZ_St_15642_11	Oceania	New Zealand	NA	2015
ST15NZ_St_15642_12	Oceania	New Zealand	NA	2015
ST15NZ_St_15642_13	Oceania	New Zealand	NA	2015
ST15NZ_St_15642_14	Oceania	New Zealand	NA	2015
ST15NZ_St_15642_16	Oceania	New Zealand	NA	2015
ST15NZ_St_15642_17	Oceania	New Zealand	NA	2015
ST15NZ_St_15642_18	Oceania	New Zealand	NA	2015
ST15NZ_St_15642_19	Oceania	New Zealand	NA	2015
ST15NZ_St_15642_20	Oceania	New Zealand	NA	2015
ST15NZ_St_15642_21	Oceania	New Zealand	NA	2015
ST15NZ_St_15642_4	Oceania	New Zealand	NA	2015
ST16CH_3G46	Europe	Switzerland	NA	2016
ST16KA_Biog_K32	Asia	Kazakhstan	NA	2016
ST16RU_Biog_R1	Europe	Russia	NA	2016
ST16RU_Biog_R19	Europe	Russia	NA	2016
ST99CH_3A6	Europe	Switzerland	NA	1999
STnnJGI_SRR4235074	Europe	Germany	NA	2003
STnnJGI_SRR4235081	North America	Mexico	NA	1990
STnnJGI_SRR4235082	Europe	Portugal	NA	1992
STnnJGI_SRR4235083	Africa	Algeria	NA	1994
STnnJGI_SRR4235084	Oceania	New Zealand	NA	2001
STnnJGI_SRR4235085	Africa	Tunisia	NA	1991
STnnJGI_SRR4235086	North America	Mexico	NA	1990
STnnJGI_SRR4235089	Oceania	New Zealand	NA	2001
STnnJGI_SRR4235090	Africa	Kenya	NA	1992
STnnJGI_SRR4235092	Europe	Portugal	NA	1992
STnnJGI_SRR4235093	Europe	Portugal	NA	1992
STnnJGI_SRR4235113	Europe	Romania	NA	NA
STnnJGI_SRR5194479	Europe	Spain	NA	2013
STnnJGI_SRR5194515	Europe	Spain	NA	2013
STnnJGI_SRR5194589	Middle East	Iran	NA	2000
STnnJGI_SRR5194594	Middle East	Iran	NA	2006
STnnJGI_SRR5194595	Middle East	Iran	NA	2005
STnnJGI_SRR5194596	Middle East	Iran	NA	2007
STnnJGI_SRR5194605	Europe	Hungary	NA	NA
STnnJGI_SRR5194607	Middle East	Syria	NA	NA
STnnJGI_SRR5829674	Oceania	New Zealand	NA	NA
STnnJGI_SRR5829692	Africa	Kenya	NA	NA
STnnJGI_SRR6831008	Africa	Ethiopia	NA	NA
Syria_1992_SYK2	Middle East	Syria	NA	1992
Syria_1992_SYK4	Middle East	Syria	NA	1992
Syria_1992_SYT3	Middle East	Syria	NA	1992
Texas_1994_ST94TX_PC2a_1	North America	USA_Texas	NA	1994
Turkey_1992_TKA1a	Middle East	Turkey	NA	1992
Turkey_1992_TKA2a	Middle East	Turkey	NA	1992
Turkey_1992_TKV1	Middle East	Turkey	NA	1992
Turkey_1992_TKV2a	Middle East	Turkey	NA	1992
Turkey_1992_TKV2b	Middle East	Turkey	NA	1992
Ukraine_1995_ST95UR_BIc_1	Europe	Ukraine	NA	1995
Ukraine_1995_ST95UR_F1a_3	Europe	Ukraine	NA	1995
Uruguay_1993_STUR93_LC1b_1	South America	Uruguay	NA	1993
Canada_1992_CNRA1a_1	North America	Canada	NA_North	1992
Canada_1992_CNRA4b_1	North America	Canada	NA_North	1992
Canada_1992_CNRB2b_4	North America	Canada	NA_North	1992
Canada_1992_CNRD4a_2	North America	Canada	NA_North	1992
Canada_1992_CNRE2a_2	North America	Canada	NA_North	1992
Canada_1992_CNRE4b_1	North America	Canada	NA_North	1992
Canada_1992_CNRG3a_1	North America	Canada	NA_North	1992
Canada_1992_CNRH3a_1	North America	Canada	NA_North	1992
STnnJGI_SRR4235061	North America	USA_North Dakota	NA_North	NA
STnnJGI_SRR4235064	North America	USA_Minnesota	NA_North	NA
STnnJGI_SRR4235067	North America	Canada	NA_North	NA
STnnJGI_SRR6830965	North America	USA_Minnesota	NA_North	NA
STnnJGI_SRR6830969	North America	USA_North Dakota	NA_North	NA
STnnJGI_SRR7073430	North America	USA_North Dakota	NA_North	NA
STnnJGI_SRR7073594	North America	USA_North Dakota	NA_North	NA
STnnJGI_SRR7073614	North America	USA_North Dakota	NA_North	NA
STnnJGI_SRR7074464	North America	USA_North Dakota	NA_North	NA
STnnJGI_SRR7074626	North America	USA_North Dakota	NA_North	NA
California_1989_CB11A_ST1	North America	USA_California	NA_UA	1989
California_1989_CC22C_ST16	North America	USA_California	NA_UA	1989
California_1989_CE31B_ST42	North America	USA_California	NA_UA	1989
California_1989_CF11A_ST44	North America	USA_California	NA_UA	1989
California_1989_CF31C_ST52	North America	USA_California	NA_UA	1989
California_1989_CH33C_ST97	North America	USA_California	NA_UA	1989
Indiana_1993_I1a_1	North America	USA_Indiana	NA_UA	1993
Indiana_1993_I22a_1	North America	USA_Indiana	NA_UA	1993
Indiana_1993_I31a_1	North America	USA_Indiana	NA_UA	1993
Indiana_1993_I33a_1	North America	USA_Indiana	NA_UA	1993
Missouri_1994_ST94MO17a_1	North America	USA_Missouri	NA_UA	1994
Missouri_1994_ST94MO19a_1	North America	USA_Missouri	NA_UA	1994
Missouri_1994_ST94MO24a_1	North America	USA_Missouri	NA_UA	1994
Missouri_1994_ST94MO2a_1	North America	USA_Missouri	NA_UA	1994
Missouri_1994_ST94Mo31a_1	North America	USA_Missouri	NA_UA	1994
Missouri_1994_ST94MO35a_1	North America	USA_Missouri	NA_UA	1994
Missouri_1994_ST94MO8a_1	North America	USA_Missouri	NA_UA	1994
ST15ORE_Mad_A1	North America	USA_Oregon	NA_UA	2015
ST15ORE_Mad_A2	North America	USA_Oregon	NA_UA	2015
ST15ORE_Mad_A4	North America	USA_Oregon	NA_UA	2015
ST15ORE_Mad_A5	North America	USA_Oregon	NA_UA	2015
ST15ORE_Mad_A6	North America	USA_Oregon	NA_UA	2015
ST15ORE_Mad_A7	North America	USA_Oregon	NA_UA	2015
ST15ORE_Mad_B1	North America	USA_Oregon	NA_UA	2015
ST15ORE_Mad_B3	North America	USA_Oregon	NA_UA	2015
ST15ORE_Mad_B4	North America	USA_Oregon	NA_UA	2015
ST15ORE_Mad_B5	North America	USA_Oregon	NA_UA	2015
ST15ORE_Mad_C1	North America	USA_Oregon	NA_UA	2015
ST15ORE_Mad_C3	North America	USA_Oregon	NA_UA	2015
ST15ORE_Mad_C4	North America	USA_Oregon	NA_UA	2015
ST15ORE_Mad_C5	North America	USA_Oregon	NA_UA	2015
ST15ORE_Mad_C6	North America	USA_Oregon	NA_UA	2015
ST15ORE_Mad_C7	North America	USA_Oregon	NA_UA	2015
ST15ORE_Mad_D1	North America	USA_Oregon	NA_UA	2015
ST15ORE_Mad_D2	North America	USA_Oregon	NA_UA	2015
ST15ORE_Mad_D3	North America	USA_Oregon	NA_UA	2015
ST15ORE_Mad_D4	North America	USA_Oregon	NA_UA	2015
ST15ORE_Mad_D5	North America	USA_Oregon	NA_UA	2015
ST15ORE_Mad_D6	North America	USA_Oregon	NA_UA	2015
ST15ORE_Mad_E1	North America	USA_Oregon	NA_UA	2015
ST15ORE_Mad_E2	North America	USA_Oregon	NA_UA	2015
ST15ORE_Mad_E3	North America	USA_Oregon	NA_UA	2015
ST15ORE_Mad_E4	North America	USA_Oregon	NA_UA	2015
ST15ORE_Mad_E5	North America	USA_Oregon	NA_UA	2015
ST15ORE_Mad_E6	North America	USA_Oregon	NA_UA	2015
ST15ORE_Mad_E7	North America	USA_Oregon	NA_UA	2015
ST15ORE_Mad_F1	North America	USA_Oregon	NA_UA	2015
ST15ORE_Mad_F2	North America	USA_Oregon	NA_UA	2015
ST15ORE_Mad_F3	North America	USA_Oregon	NA_UA	2015
ST15ORE_Mad_F4	North America	USA_Oregon	NA_UA	2015
ST15ORE_Mad_F5	North America	USA_Oregon	NA_UA	2015
ST15ORE_Mad_F6	North America	USA_Oregon	NA_UA	2015
ST15ORE_Mad_G1	North America	USA_Oregon	NA_UA	2015
ST15ORE_Mad_G2	North America	USA_Oregon	NA_UA	2015
ST15ORE_Mad_G3	North America	USA_Oregon	NA_UA	2015
ST15ORE_Mad_G5	North America	USA_Oregon	NA_UA	2015
ST15ORE_Mad_H1	North America	USA_Oregon	NA_UA	2015
ST15ORE_Mad_H2	North America	USA_Oregon	NA_UA	2015
ST15ORE_Mad_H3	North America	USA_Oregon	NA_UA	2015
ST15ORE_Mad_H4	North America	USA_Oregon	NA_UA	2015
ST15ORE_Mad_H7	North America	USA_Oregon	NA_UA	2015
ST15ORE_Ste_A1	North America	USA_Oregon	NA_UA	2015
ST15ORE_Ste_A10	North America	USA_Oregon	NA_UA	2015
ST15ORE_Ste_A11	North America	USA_Oregon	NA_UA	2015
ST15ORE_Ste_A12	North America	USA_Oregon	NA_UA	2015
ST15ORE_Ste_A13	North America	USA_Oregon	NA_UA	2015
ST15ORE_Ste_A14	North America	USA_Oregon	NA_UA	2015
ST15ORE_Ste_A15	North America	USA_Oregon	NA_UA	2015
ST15ORE_Ste_A16	North America	USA_Oregon	NA_UA	2015
ST15ORE_Ste_A17	North America	USA_Oregon	NA_UA	2015
ST15ORE_Ste_A18	North America	USA_Oregon	NA_UA	2015
ST15ORE_Ste_A19	North America	USA_Oregon	NA_UA	2015
ST15ORE_Ste_A2	North America	USA_Oregon	NA_UA	2015
ST15ORE_Ste_A20	North America	USA_Oregon	NA_UA	2015
ST15ORE_Ste_A21	North America	USA_Oregon	NA_UA	2015
ST15ORE_Ste_A22	North America	USA_Oregon	NA_UA	2015
ST15ORE_Ste_A23	North America	USA_Oregon	NA_UA	2015
ST15ORE_Ste_A24	North America	USA_Oregon	NA_UA	2015
ST15ORE_Ste_A25	North America	USA_Oregon	NA_UA	2015
ST15ORE_Ste_A26	North America	USA_Oregon	NA_UA	2015
ST15ORE_Ste_A27	North America	USA_Oregon	NA_UA	2015
ST15ORE_Ste_A3	North America	USA_Oregon	NA_UA	2015
ST15ORE_Ste_A4	North America	USA_Oregon	NA_UA	2015
ST15ORE_Ste_A5	North America	USA_Oregon	NA_UA	2015
ST15ORE_Ste_A6	North America	USA_Oregon	NA_UA	2015
ST15ORE_Ste_A7	North America	USA_Oregon	NA_UA	2015
ST15ORE_Ste_A8	North America	USA_Oregon	NA_UA	2015
ST15ORE_Ste_A9	North America	USA_Oregon	NA_UA	2015
ST15ORE_Ste_B1	North America	USA_Oregon	NA_UA	2015
ST15ORE_Ste_B10	North America	USA_Oregon	NA_UA	2015
ST15ORE_Ste_B11	North America	USA_Oregon	NA_UA	2015
ST15ORE_Ste_B12	North America	USA_Oregon	NA_UA	2015
ST15ORE_Ste_B14	North America	USA_Oregon	NA_UA	2015
ST15ORE_Ste_B15	North America	USA_Oregon	NA_UA	2015
ST15ORE_Ste_B16	North America	USA_Oregon	NA_UA	2015
ST15ORE_Ste_B17	North America	USA_Oregon	NA_UA	2015
ST15ORE_Ste_B18	North America	USA_Oregon	NA_UA	2015
ST15ORE_Ste_B19	North America	USA_Oregon	NA_UA	2015
ST15ORE_Ste_B2	North America	USA_Oregon	NA_UA	2015
ST15ORE_Ste_B20	North America	USA_Oregon	NA_UA	2015
ST15ORE_Ste_B21	North America	USA_Oregon	NA_UA	2015
ST15ORE_Ste_B22	North America	USA_Oregon	NA_UA	2015
ST15ORE_Ste_B23	North America	USA_Oregon	NA_UA	2015
ST15ORE_Ste_B24	North America	USA_Oregon	NA_UA	2015
ST15ORE_Ste_B3	North America	USA_Oregon	NA_UA	2015
ST15ORE_Ste_B4	North America	USA_Oregon	NA_UA	2015
ST15ORE_Ste_B5	North America	USA_Oregon	NA_UA	2015
ST15ORE_Ste_B6	North America	USA_Oregon	NA_UA	2015
ST15ORE_Ste_B7	North America	USA_Oregon	NA_UA	2015
ST15ORE_Ste_B8	North America	USA_Oregon	NA_UA	2015
ST15ORE_Ste_B9	North America	USA_Oregon	NA_UA	2015
ST90ORE_a12_3B_11	North America	USA_Oregon	NA_UA	1990
ST90ORE_a12_3B_14	North America	USA_Oregon	NA_UA	1990
ST90ORE_a12_3B_15	North America	USA_Oregon	NA_UA	1990
ST90ORE_a12_3B_17	North America	USA_Oregon	NA_UA	1990
ST90ORE_a12_3B_18	North America	USA_Oregon	NA_UA	1990
ST90ORE_a12_3B_19	North America	USA_Oregon	NA_UA	1990
ST90ORE_a12_3B_2	North America	USA_Oregon	NA_UA	1990
ST90ORE_a12_3B_21	North America	USA_Oregon	NA_UA	1990
ST90ORE_a12_3B_3	North America	USA_Oregon	NA_UA	1990
ST90ORE_a12_3B_5	North America	USA_Oregon	NA_UA	1990
ST90ORE_a12_3B_6	North America	USA_Oregon	NA_UA	1990
ST90ORE_a12_3B_7	North America	USA_Oregon	NA_UA	1990
ST90ORE_a12_3B_8	North America	USA_Oregon	NA_UA	1990
ST90ORE_a12_3B_9	North America	USA_Oregon	NA_UA	1990
ST90ORE_a12_4A_1	North America	USA_Oregon	NA_UA	1990
ST90ORE_a12_4A_10	North America	USA_Oregon	NA_UA	1990
ST90ORE_a12_4A_11	North America	USA_Oregon	NA_UA	1990
ST90ORE_a12_4A_2	North America	USA_Oregon	NA_UA	1990
ST90ORE_a12_4A_4	North America	USA_Oregon	NA_UA	1990
ST90ORE_a12_4A_5	North America	USA_Oregon	NA_UA	1990
ST90ORE_a12_4A_6	North America	USA_Oregon	NA_UA	1990
ST90ORE_a12_4A_7	North America	USA_Oregon	NA_UA	1990
ST90ORE_a15_2A_11	North America	USA_Oregon	NA_UA	1990
ST90ORE_a15_2A_13	North America	USA_Oregon	NA_UA	1990
ST90ORE_a15_2A_14	North America	USA_Oregon	NA_UA	1990
ST90ORE_a15_2A_16	North America	USA_Oregon	NA_UA	1990
ST90ORE_a15_2A_20	North America	USA_Oregon	NA_UA	1990
ST90ORE_a15_2A_6	North America	USA_Oregon	NA_UA	1990
ST90ORE_a15_2A_8	North America	USA_Oregon	NA_UA	1990
ST90ORE_a15_3B_1	North America	USA_Oregon	NA_UA	1990
ST90ORE_a15_3B_10	North America	USA_Oregon	NA_UA	1990
ST90ORE_a15_3B_13	North America	USA_Oregon	NA_UA	1990
ST90ORE_a15_3B_15	North America	USA_Oregon	NA_UA	1990
ST90ORE_a15_3B_18	North America	USA_Oregon	NA_UA	1990
ST90ORE_a15_3B_19	North America	USA_Oregon	NA_UA	1990
ST90ORE_a15_3B_3	North America	USA_Oregon	NA_UA	1990
ST90ORE_a15_3B_4	North America	USA_Oregon	NA_UA	1990
ST90ORE_a15_3B_5	North America	USA_Oregon	NA_UA	1990
ST90ORE_a15_3B_6	North America	USA_Oregon	NA_UA	1990
ST90ORE_a15_3B_9	North America	USA_Oregon	NA_UA	1990
ST90ORE_a15_4A_10	North America	USA_Oregon	NA_UA	1990
ST90ORE_a15_4A_11	North America	USA_Oregon	NA_UA	1990
ST90ORE_a15_4A_13	North America	USA_Oregon	NA_UA	1990
ST90ORE_a15_4A_15	North America	USA_Oregon	NA_UA	1990
ST90ORE_a15_4A_17	North America	USA_Oregon	NA_UA	1990
ST90ORE_a15_4A_19	North America	USA_Oregon	NA_UA	1990
ST90ORE_a15_4A_2	North America	USA_Oregon	NA_UA	1990
ST90ORE_a15_4A_3	North America	USA_Oregon	NA_UA	1990
ST90ORE_a15_4A_4	North America	USA_Oregon	NA_UA	1990
ST90ORE_a15_4A_7	North America	USA_Oregon	NA_UA	1990
ST93IND_28a1	North America	USA_Indiana	NA_UA	NA
STnnJGI_SRR4235062	North America	USA_Ohio	NA_UA	NA
STnnJGI_SRR4235073	North America	USA_NA	NA_UA	2000
STnnJGI_SRR4235077	North America	USA_NA	NA_UA	2000
STnnJGI_SRR4235098	North America	USA_California	NA_UA	1994
STnnJGI_SRR4235099	North America	USA_Oregon	NA_UA	1994
STnnJGI_SRR6831056	North America	USA_Indiana	NA_UA	NA
STnnJGI_SRR7073263	North America	USA_Ohio	NA_UA	NA
STnnJGI_SRR7073288	North America	USA_Indiana	NA_UA	NA
STnnJGI_SRR7073427	NA	NA	NA_UA	NA
STnnJGI_SRR7073431	North America	USA_Ohio	NA_UA	NA
Texas_1994_ST94TX_PA2a_1	North America	USA_Texas	NA_UA	1994
Texas_1994_ST94TX_PB2a_1	North America	USA_Texas	NA_UA	1994
Texas_1994_ST94TX_PB3a_1	North America	USA_Texas	NA_UA	1994
Texas_1994_ST94TX_PB4a_1	North America	USA_Texas	NA_UA	1994
Texas_1994_ST94TX_PC3a_1	North America	USA_Texas	NA_UA	1994
Texas_1994_ST94TX_PD4a_1	North America	USA_Texas	NA_UA	1994
Texas_1995_ST94TX_PG3a_1	North America	USA_Texas	NA_UA	1995
ST01AUS_1A4	Oceania	Australia_NSW	OC_Australia	2001
ST01AUS_1A5	Oceania	Australia_NSW	OC_Australia	2001
ST01AUS_1A6	Oceania	Australia_NSW	OC_Australia	2001
ST01AUS_1A9	Oceania	Australia_NSW	OC_Australia	2001
ST01AUS_1B1	Oceania	Australia_NSW	OC_Australia	2001
ST01AUS_1B2	Oceania	Australia_NSW	OC_Australia	2001
ST01AUS_1B7	Oceania	Australia_NSW	OC_Australia	2001
ST01AUS_1B8	Oceania	Australia_NSW	OC_Australia	2001
ST01AUS_1C1	Oceania	Australia_NSW	OC_Australia	2001
ST01AUS_1C2	Oceania	Australia_NSW	OC_Australia	2001
ST01AUS_1C3	Oceania	Australia_NSW	OC_Australia	2001
ST01AUS_1C6	Oceania	Australia_NSW	OC_Australia	2001
ST01AUS_1C8	Oceania	Australia_NSW	OC_Australia	2001
ST01AUS_1D4	Oceania	Australia_NSW	OC_Australia	2001
ST01AUS_1D5	Oceania	Australia_NSW	OC_Australia	2001
ST01AUS_1D8	Oceania	Australia_NSW	OC_Australia	2001
ST01AUS_1E1	Oceania	Australia_NSW	OC_Australia	2001
ST01AUS_1E4	Oceania	Australia_NSW	OC_Australia	2001
ST01AUS_1E5	Oceania	Australia_NSW	OC_Australia	2001
ST01AUS_1F2	Oceania	Australia_NSW	OC_Australia	2001
ST01AUS_1F3	Oceania	Australia_NSW	OC_Australia	2001
ST01AUS_1F8	Oceania	Australia_NSW	OC_Australia	2001
ST01AUS_1G2	Oceania	Australia_NSW	OC_Australia	2001
ST01AUS_1G5	Oceania	Australia_NSW	OC_Australia	2001
ST01AUS_1H2	Oceania	Australia_NSW	OC_Australia	2001
ST01AUS_1H6	Oceania	Australia_NSW	OC_Australia	2001
ST01AUS_1H8	Oceania	Australia_NSW	OC_Australia	2001
STnnJGI_SRR4235063	North America	USA_NA	OC_Australia	NA
ST13NZ_St13_4_1	Oceania	New Zealand	OC_New-Zealand	2013
ST13NZ_St13_4_2	Oceania	New Zealand	OC_New-Zealand	2013
ST13NZ_St13_4_3	Oceania	New Zealand	OC_New-Zealand	2013
ST13NZ_St13_5_2	Oceania	New Zealand	OC_New-Zealand	2013
ST13NZ_St13_5_3	Oceania	New Zealand	OC_New-Zealand	2013
ST13NZ_St13_6_1	Oceania	New Zealand	OC_New-Zealand	2013
ST13NZ_St13_6_2	Oceania	New Zealand	OC_New-Zealand	2013
ST13NZ_St13_6_3	Oceania	New Zealand	OC_New-Zealand	2013
ST13NZ_St13_7_1	Oceania	New Zealand	OC_New-Zealand	2013
ST13NZ_St13_7_2	Oceania	New Zealand	OC_New-Zealand	2013
ST13NZ_St13_7_3	Oceania	New Zealand	OC_New-Zealand	2013
ST13NZ_St13_8_1	Oceania	New Zealand	OC_New-Zealand	2013
ST13NZ_St13_8_2	Oceania	New Zealand	OC_New-Zealand	2013
ST13NZ_St13_8_3	Oceania	New Zealand	OC_New-Zealand	2013
ST13NZ_St13_8_4	Oceania	New Zealand	OC_New-Zealand	2013
ST13NZ_St13_9_1	Oceania	New Zealand	OC_New-Zealand	2013
ST13NZ_St13_9_2	Oceania	New Zealand	OC_New-Zealand	2013
ST13NZ_St13_9_3	Oceania	New Zealand	OC_New-Zealand	2013
ST13NZ_St13_9_4	Oceania	New Zealand	OC_New-Zealand	2013
ST15NZ_St_15601_13	Oceania	New Zealand	OC_New-Zealand	2015
ST15NZ_St_15601_20	Oceania	New Zealand	OC_New-Zealand	2015
ST15NZ_St_15601_6	Oceania	New Zealand	OC_New-Zealand	2015
ST15NZ_St_15601_9	Oceania	New Zealand	OC_New-Zealand	2015
ST15NZ_St_15642_1	Oceania	New Zealand	OC_New-Zealand	2015
ST15NZ_St_15642_15	Oceania	New Zealand	OC_New-Zealand	2015
ST15NZ_St_15642_2	Oceania	New Zealand	OC_New-Zealand	2015
ST15NZ_St_15642_22	Oceania	New Zealand	OC_New-Zealand	2015
ST15NZ_St_15642_23	Oceania	New Zealand	OC_New-Zealand	2015
ST15NZ_St_15642_3	Oceania	New Zealand	OC_New-Zealand	2015
ST15NZ_St_15642_8	Oceania	New Zealand	OC_New-Zealand	2015
ST15NZ_St_15642_9	Oceania	New Zealand	OC_New-Zealand	2015
ST14TAS_WAI1820	Oceania	Australia_Tasmania	OC_Tasmania	2014
ST14TAS_WAI1822	Oceania	Australia_Tasmania	OC_Tasmania	2014
ST14TAS_WAI1848	Oceania	Australia_Tasmania	OC_Tasmania	2014
ST14TAS_WAI1849	Oceania	Australia_Tasmania	OC_Tasmania	2014
ST14TAS_WAI1850	Oceania	Australia_Tasmania	OC_Tasmania	2014
ST14TAS_WAI1875	Oceania	Australia_Tasmania	OC_Tasmania	2014
ST14TAS_WAI1876	Oceania	Australia_Tasmania	OC_Tasmania	2014
ST14TAS_WAI1877	Oceania	Australia_Tasmania	OC_Tasmania	2014
ST14TAS_WAI1880	Oceania	Australia_Tasmania	OC_Tasmania	2014
ST14TAS_WAI1895	Oceania	Australia_Tasmania	OC_Tasmania	2014
ST14TAS_WAI1901	Oceania	Australia_Tasmania	OC_Tasmania	2014
ST14TAS_WAI1903	Oceania	Australia_Tasmania	OC_Tasmania	2014
ST14TAS_WAI1919	Oceania	Australia_Tasmania	OC_Tasmania	2014
ST14TAS_WAI1922	Oceania	Australia_Tasmania	OC_Tasmania	2014
ST14TAS_WAI1939	Oceania	Australia_Tasmania	OC_Tasmania	2014
ST14TAS_WAI1957	Oceania	Australia_Tasmania	OC_Tasmania	2014
ST14TAS_WAI1965	Oceania	Australia_Tasmania	OC_Tasmania	2014
ST14TAS_WAI1967	Oceania	Australia_Tasmania	OC_Tasmania	2014
ST14TAS_WAI1968	Oceania	Australia_Tasmania	OC_Tasmania	2014
ST14TAS_WAI1970	Oceania	Australia_Tasmania	OC_Tasmania	2014
ST14TAS_WAI1971	Oceania	Australia_Tasmania	OC_Tasmania	2014
ST14TAS_WAI1993	Oceania	Australia_Tasmania	OC_Tasmania	2014
ST14TAS_WAI1998	Oceania	Australia_Tasmania	OC_Tasmania	2014
ST14TAS_WAI2000	Oceania	Australia_Tasmania	OC_Tasmania	2014
ST14TAS_WAI2029	Oceania	Australia_Tasmania	OC_Tasmania	2014
ST14TAS_WAI2047	Oceania	Australia_Tasmania	OC_Tasmania	2014
ST14TAS_WAI2059	Oceania	Australia_Tasmania	OC_Tasmania	2014
ST14TAS_WAI2060	Oceania	Australia_Tasmania	OC_Tasmania	2014
ST14TAS_WAI2073	Oceania	Australia_Tasmania	OC_Tasmania	2014
ST14TAS_WAI2077	Oceania	Australia_Tasmania	OC_Tasmania	2014
ST14TAS_WAI2203	Oceania	Australia_Tasmania	OC_Tasmania	2014
ST14TAS_WAI2204	Oceania	Australia_Tasmania	OC_Tasmania	2014
ST14TAS_WAI2206	Oceania	Australia_Tasmania	OC_Tasmania	2014
ST14TAS_WAI2208	Oceania	Australia_Tasmania	OC_Tasmania	2014
ST14TAS_WAI2210	Oceania	Australia_Tasmania	OC_Tasmania	2014
ST14TAS_WAI2216	Oceania	Australia_Tasmania	OC_Tasmania	2014
ST14TAS_WAI2226	Oceania	Australia_Tasmania	OC_Tasmania	2014
ST14TAS_WAI2228	Oceania	Australia_Tasmania	OC_Tasmania	2014
ST14TAS_WAI2230	Oceania	Australia_Tasmania	OC_Tasmania	2014
ST14TAS_WAI2232	Oceania	Australia_Tasmania	OC_Tasmania	2014
Argentina_2000_BOO10_F9a2	South America	Argentina	SA_East	2000
Argentina_2000_BOO28_F15b2	South America	Argentina	SA_East	2000
Argentina_2000_BOO32_B5a1	South America	Argentina	SA_East	2000
Argentina_2000_BOO36_B4a1	South America	Argentina	SA_East	2000
Argentina_2000_BOO54_F8b1	South America	Argentina	SA_East	2000
Argentina_2000_BOO59_C4a2	South America	Argentina	SA_East	2000
Argentina_2000_BOO61_FI5b2p	South America	Argentina	SA_East	2000
Argentina_2000_BOO71_EI1a2p	South America	Argentina	SA_East	2000
Argentina_2000_BOO9_F15a2	South America	Argentina	SA_East	2000
ST93URU_EE4a_1	South America	Uruguay	SA_East	1993
STnnJGI_SRR4235080	South America	Argentina	SA_East	1993
STnnJGI_SRR4235087	South America	Argentina	SA_East	1992
STnnJGI_SRR4235091	South America	Argentina	SA_East	1992
STnnJGI_SRR4235097	South America	Argentina	SA_East	NA
STnnJGI_SRR6831009	South America	Argentina	SA_East	NA
Uruguay_1993_STUR93_EC1b_1	South America	Uruguay	SA_East	1993
Uruguay_1993_STUR93_EC1c_1	South America	Uruguay	SA_East	1993
Uruguay_1993_STUR93_EC2b_1	South America	Uruguay	SA_East	1993
Uruguay_1993_STUR93_EC3d_1	South America	Uruguay	SA_East	1993
Uruguay_1993_STUR93_ED3b_1	South America	Uruguay	SA_East	1993
Uruguay_1993_STUR93_EE1d_1	South America	Uruguay	SA_East	1993
Uruguay_1993_STUR93_EE2a_1	South America	Uruguay	SA_East	1993
Uruguay_1993_STUR93_EE3a_1	South America	Uruguay	SA_East	1993
Uruguay_1993_STUR93_EG4a_3	South America	Uruguay	SA_East	1993
Uruguay_1993_STUR93_EG4c_1	South America	Uruguay	SA_East	1993
Uruguay_1993_STUR93_LA4a_1	South America	Uruguay	SA_East	1993
Uruguay_1993_STUR93_LF2b_1	South America	Uruguay	SA_East	1993
Uruguay_1993_STUR93_LH4a_1	South America	Uruguay	SA_East	1993
Chile_1995_STCH95_10B4a	South America	Chile	SA_West	1995
Chile_1995_STCH95_1A2a	South America	Chile	SA_West	1995
Chile_1995_STCH95_1B1a	South America	Chile	SA_West	1995
Chile_1995_STCH95_1B2a	South America	Chile	SA_West	1995
Chile_1995_STCH95_1C3a	South America	Chile	SA_West	1995
Chile_1995_STCH95_1F2a	South America	Chile	SA_West	1995
Chile_1995_STCH95_1F3a	South America	Chile	SA_West	1995
Chile_1995_STCH95_1G3a	South America	Chile	SA_West	1995
Chile_1995_STCH95_1H1a	South America	Chile	SA_West	1995
Chile_1995_STCH95_1H2a	South America	Chile	SA_West	1995
Chile_1995_STCH95_3A3a	South America	Chile	SA_West	1995
Chile_1995_STCH95_3E4a	South America	Chile	SA_West	1995
ST95CH_3B2a	South America	Chile	SA_West	1995
ST95CH_5A1a	South America	Chile	SA_West	1995
STnnJGI_SRR4235111	South America	Ecuador	SA_West	NA
