# Supplementary material for: Diversification, loss, and virulence gains of the major effector AvrStb6 during continental spread of the wheat pathogen Zymoseptoria tritici
Source: PLoS Pathog. 2025 Mar 31;21(3):e1012983. doi: 10.1371/journal.ppat.1012983 (PMC11984979; doi:10.1371/journal.ppat.1012983)
Supplement: S2 Table — (XLSX) [file ppat.1012983.s007.xlsx]

## Sheet: S2 Table
S2 Table: Zymoseptoria tritici draft genome assemblies with detected AvrStb6 homologues, respective scaffold location of the homologue, BLAST hit statistics, haplotype and and isoform number, assembly N50.
Isolate_name	Illumina_scaffold	Isolate_name_scaffold	Scaffold_length	Scaffold read depth	Blast_identity	BLAST hit length	BLAST_evalue	BLAST_bitscore	Location AvrStb6 (start)	Location AvrStb6 (end)	Strand	Nucleotide haplotype	Protein isoform	Assembly N50 (bp)
05STB001_1	scaffolds_NODE_279_length_28047_cov_63.456132	05STB001_1-scaffolds_NODE_279_length_28047_cov_63.456132	28047	63.4561	95.616	365	4.67e-164	586	25900	25536	-	1	1	143193
05STB003_1	scaffolds_NODE_533_length_5233_cov_59.125873	05STB003_1-scaffolds_NODE_533_length_5233_cov_59.125873	5233	59.1259	95.616	365	4.67e-164	586	3086	2722	-	1	1	140401
05STB011_1	scaffolds_NODE_174_length_60688_cov_54.062365	05STB011_1-scaffolds_NODE_174_length_60688_cov_54.062365	60688	54.0624	98.356	365	0	641	55621	55985	+	11	12	132077
05STB012_1	scaffolds_NODE_298_length_26856_cov_58.862952	05STB012_1-scaffolds_NODE_298_length_26856_cov_58.862952	26856	58.863	95.616	365	4.67e-164	586	24709	24345	-	1	1	122993
05STB013_1	scaffolds_NODE_306_length_22599_cov_42.522600	05STB013_1-scaffolds_NODE_306_length_22599_cov_42.522600	22599	42.5226	95.616	365	4.67e-164	586	5483	5847	+	1	1	141181
05STB015_1	scaffolds_NODE_538_length_4172_cov_28.722100	05STB015_1-scaffolds_NODE_538_length_4172_cov_28.722100	4172	28.7221	95.616	365	4.67e-164	586	1732	2096	+	1	1	141128
05STB017_1	scaffolds_NODE_715_length_4732_cov_15.229860	05STB017_1-scaffolds_NODE_715_length_4732_cov_15.229860	4732	15.2299	95.616	365	4.67e-164	586	3591	3227	-	1	1	106413
05STB023_1	scaffolds_NODE_305_length_21340_cov_49.706815	05STB023_1-scaffolds_NODE_305_length_21340_cov_49.706815	21340	49.7068	95.616	365	4.67e-164	586	1383	1747	+	1	1	151651
05STB026_1	scaffolds_NODE_421_length_13120_cov_60.609829	05STB026_1-scaffolds_NODE_421_length_13120_cov_60.609829	13120	60.6098	95.616	365	4.67e-164	586	1729	2093	+	1	1	120733
05STB028_1	scaffolds_NODE_524_length_4189_cov_53.625000	05STB028_1-scaffolds_NODE_524_length_4189_cov_53.625000	4189	53.625	95.89	365	1e-165	592	1732	2096	+	2	1	147787
05STCH001_1	scaffolds_NODE_568_length_4867_cov_44.635491	05STCH001_1-scaffolds_NODE_568_length_4867_cov_44.635491	4867	44.6355	95.616	365	4.67e-164	586	2123	2487	+	4	2	133368
05STCH002_1	scaffolds_NODE_550_length_2871_cov_45.547602	05STCH002_1-scaffolds_NODE_550_length_2871_cov_45.547602	2871	45.5476	97.534	365	9.9e-176	625	2130	2494	+	18	14	150102
05STCH003_1	scaffolds_NODE_524_length_4852_cov_42.349319	05STCH003_1-scaffolds_NODE_524_length_4852_cov_42.349319	4852	42.3493	95.616	365	4.67e-164	586	2730	2366	-	4	2	130968
05STCH004_1	scaffolds_NODE_537_length_5908_cov_38.447436	05STCH004_1-scaffolds_NODE_537_length_5908_cov_38.447436	5908	38.4474	97.534	365	9.9e-176	625	2192	1828	-	18	14	110283
05STCH008_1	scaffolds_NODE_501_length_4897_cov_52.975934	05STCH008_1-scaffolds_NODE_501_length_4897_cov_52.975934	4897	52.9759	100	365	0	675	2627	2263	-	7	6	131072
05STD001_1	scaffolds_NODE_585_length_5828_cov_55.844027	05STD001_1-scaffolds_NODE_585_length_5828_cov_55.844027	5828	55.844	95.616	365	4.67e-164	586	2123	2487	+	4	2	103448
05STD006_1	scaffolds_NODE_530_length_5810_cov_45.288331	05STD006_1-scaffolds_NODE_530_length_5810_cov_45.288331	5810	45.2883	95.89	365	1e-165	592	3217	3581	+	2	1	123890
05STD026_1	scaffolds_NODE_381_length_10342_cov_37.104433	05STD026_1-scaffolds_NODE_381_length_10342_cov_37.104433	10342	37.1044	88.525	366	1.07e-120	442	1210	1574	+	5	4	132329
05STD031_1	scaffolds_NODE_453_length_8301_cov_44.361746	05STD031_1-scaffolds_NODE_453_length_8301_cov_44.361746	8301	44.3617	95.89	365	1e-165	592	4865	4501	-	2	1	131453
05STD040_1	scaffolds_NODE_388_length_9461_cov_55.577792	05STD040_1-scaffolds_NODE_388_length_9461_cov_55.577792	9461	55.5778	95.616	365	4.67e-164	586	7314	6950	-	1	1	146403
05STD041_1	scaffolds_NODE_305_length_20060_cov_45.953310	05STD041_1-scaffolds_NODE_305_length_20060_cov_45.953310	20060	45.9533	95.616	365	4.67e-164	586	1183	1547	+	1	1	156118
05STD042_1	scaffolds_NODE_417_length_9431_cov_41.005773	05STD042_1-scaffolds_NODE_417_length_9431_cov_41.005773	9431	41.0058	95.616	365	4.67e-164	586	3457	3093	-	1	1	141332
05STD046_1	scaffolds_NODE_329_length_16476_cov_75.726752	05STD046_1-scaffolds_NODE_329_length_16476_cov_75.726752	16476	75.7268	95.89	365	1e-165	592	3131	3495	+	2	1	137893
05STD059_1	scaffolds_NODE_386_length_13625_cov_59.381606	05STD059_1-scaffolds_NODE_386_length_13625_cov_59.381606	13625	59.3816	95.616	365	4.67e-164	586	1129	1493	+	1	1	141477
05STD069_1	scaffolds_NODE_548_length_4603_cov_48.814406	05STD069_1-scaffolds_NODE_548_length_4603_cov_48.814406	4603	48.8144	95.616	365	4.67e-164	586	2594	2230	-	4	2	134956
05STD087_1	scaffolds_NODE_485_length_7305_cov_43.324156	05STD087_1-scaffolds_NODE_485_length_7305_cov_43.324156	7305	43.3242	98.356	365	0	641	2080	2444	+	11	12	129765
05STD093_1	scaffolds_NODE_386_length_10082_cov_50.813293	05STD093_1-scaffolds_NODE_386_length_10082_cov_50.813293	10082	50.8133	95.616	365	4.67e-164	586	2602	2238	-	1	1	157741
05STD094_1	scaffolds_NODE_565_length_4247_cov_55.742686	05STD094_1-scaffolds_NODE_565_length_4247_cov_55.742686	4247	55.7427	95.616	365	4.67e-164	586	1476	1840	+	1	1	136888
05STD098_1	scaffolds_NODE_433_length_8811_cov_43.947447	05STD098_1-scaffolds_NODE_433_length_8811_cov_43.947447	8811	43.9474	95.616	365	4.67e-164	586	5355	5719	+	1	1	126523
05STD104_1	scaffolds_NODE_405_length_7532_cov_50.365795	05STD104_1-scaffolds_NODE_405_length_7532_cov_50.365795	7532	50.3658	95.616	365	4.67e-164	586	4944	4580	-	1	1	168713
05STD108_1	scaffolds_NODE_340_length_17329_cov_44.742117	05STD108_1-scaffolds_NODE_340_length_17329_cov_44.742117	17329	44.7421	95.317	363	2.81e-161	577	14884	14522	-	60	31	131705
05STD127_1	scaffolds_NODE_118_length_93737_cov_51.921525	05STD127_1-scaffolds_NODE_118_length_93737_cov_51.921525	93737	51.9215	95.89	365	1e-165	592	88862	89226	+	2	1	133050
05STD133_1	scaffolds_NODE_602_length_4181_cov_35.935429	05STD133_1-scaffolds_NODE_602_length_4181_cov_35.935429	4181	35.9354	97.808	365	2.13e-177	630	3190	3554	+	14	10	113211
05STD138_1	scaffolds_NODE_390_length_14835_cov_43.532728	05STD138_1-scaffolds_NODE_390_length_14835_cov_43.532728	14835	43.5327	95.616	365	4.67e-164	586	12802	12438	-	1	1	130831
05STIR001	scaffolds_NODE_278_length_20611_cov_58.023376	05STIR001-scaffolds_NODE_278_length_20611_cov_58.023376	20611	58.0234	95.616	365	4.67e-164	586	2123	2487	+	4	2	170460
05STNL002_1	scaffolds_NODE_403_length_9655_cov_43.920965	05STNL002_1-scaffolds_NODE_403_length_9655_cov_43.920965	9655	43.921	95.616	365	4.67e-164	586	8508	8144	-	1	1	141770
05STNL003_1	scaffolds_NODE_467_length_5163_cov_57.339363	05STNL003_1-scaffolds_NODE_467_length_5163_cov_57.339363	5163	57.3394	95.616	365	4.67e-164	586	2761	2397	-	1	1	155225
05STNL015_1	scaffolds_NODE_165_length_68294_cov_58.300365	05STNL015_1-scaffolds_NODE_165_length_68294_cov_58.300365	68294	58.3004	98.356	365	0	641	43794	44158	+	11	12	146114
05STNL024_1	scaffolds_NODE_564_length_4997_cov_64.511992	05STNL024_1-scaffolds_NODE_564_length_4997_cov_64.511992	4997	64.512	95.616	365	4.67e-164	586	3792	4156	+	1	1	130282
05STPL002_1	scaffolds_NODE_446_length_7042_cov_56.896626	05STPL002_1-scaffolds_NODE_446_length_7042_cov_56.896626	7042	56.8966	95.616	365	4.67e-164	586	2794	2430	-	4	2	134023
05STPL003_1	scaffolds_NODE_432_length_6661_cov_44.704283	05STPL003_1-scaffolds_NODE_432_length_6661_cov_44.704283	6661	44.7043	95.89	365	1e-165	592	4077	3713	-	2	1	156558
05STPL005_1	scaffolds_NODE_685_length_5848_cov_41.469069	05STPL005_1-scaffolds_NODE_685_length_5848_cov_41.469069	5848	41.4691	95.342	365	2.17e-162	580	4032	3668	-	19	16	86042
05STPL007_1	scaffolds_NODE_207_length_55201_cov_60.190588	05STPL007_1-scaffolds_NODE_207_length_55201_cov_60.190588	55201	60.1906	98.356	365	0	641	41976	42340	+	11	12	123447
05STPL008_1	scaffolds_NODE_325_length_25741_cov_51.427720	05STPL008_1-scaffolds_NODE_325_length_25741_cov_51.427720	25741	51.4277	95.616	365	4.67e-164	586	2148	2512	+	1	1	117204
06STCZ001	scaffolds_NODE_386_length_14165_cov_44.722033	06STCZ001-scaffolds_NODE_386_length_14165_cov_44.722033	14165	44.722	95.616	365	4.67e-164	586	12963	12599	-	1	1	130177
06STCZ003	scaffolds_NODE_402_length_11863_cov_48.218480	06STCZ003-scaffolds_NODE_402_length_11863_cov_48.218480	11863	48.2185	88.525	366	1.07e-120	442	10654	10290	-	5	4	130566
06STCZ007	scaffolds_NODE_661_length_4630_cov_42.300681	06STCZ007-scaffolds_NODE_661_length_4630_cov_42.300681	4630	42.3007	95.616	365	4.67e-164	586	2010	2374	+	4	2	106985
06STCZ016	scaffolds_NODE_189_length_59251_cov_54.895579	06STCZ016-scaffolds_NODE_189_length_59251_cov_54.895579	59251	54.8956	95.616	365	4.67e-164	586	52083	52447	+	1	1	130464
06STCZ020	scaffolds_NODE_174_length_64261_cov_52.906472	06STCZ020-scaffolds_NODE_174_length_64261_cov_52.906472	64261	52.9065	95.616	365	4.67e-164	586	10485	10121	-	1	1	121952
06STCZ023	scaffolds_NODE_400_length_12564_cov_40.850324	06STCZ023-scaffolds_NODE_400_length_12564_cov_40.850324	12564	40.8503	95.342	365	2.17e-162	580	4503	4139	-	19	16	135964
06STCZ028	scaffolds_NODE_336_length_19392_cov_43.227284	06STCZ028-scaffolds_NODE_336_length_19392_cov_43.227284	19392	43.2273	95.616	365	4.67e-164	586	2148	2512	+	1	1	121000
06STCZ036	scaffolds_NODE_491_length_6788_cov_39.989420	06STCZ036-scaffolds_NODE_491_length_6788_cov_39.989420	6788	39.9894	88.525	366	1.07e-120	442	1360	1724	+	5	4	131921
06STCZ044	scaffolds_NODE_416_length_9397_cov_42.536695	06STCZ044-scaffolds_NODE_416_length_9397_cov_42.536695	9397	42.5367	95.342	365	2.17e-162	580	6569	6205	-	19	16	138014
06STCZ045	scaffolds_NODE_473_length_8769_cov_41.166015	06STCZ045-scaffolds_NODE_473_length_8769_cov_41.166015	8769	41.166	95.616	365	4.67e-164	586	6647	6283	-	4	2	135866
06STD024	scaffolds_NODE_588_length_6298_cov_34.534480	06STD024-scaffolds_NODE_588_length_6298_cov_34.534480	6298	34.5345	95.616	365	4.67e-164	586	2148	2512	+	1	1	123351
06STGB002	scaffolds_NODE_536_length_4942_cov_57.610689	06STGB002-scaffolds_NODE_536_length_4942_cov_57.610689	4942	57.6107	95.616	365	4.67e-164	586	2172	2536	+	1	1	125896
06STGB003	scaffolds_NODE_57_length_163351_cov_50.505390	06STGB003-scaffolds_NODE_57_length_163351_cov_50.505390	163351	50.5054	95.89	365	1e-165	592	54701	54337	-	2	1	126013
06STGB006	scaffolds_NODE_69_length_151831_cov_51.887094	06STGB006-scaffolds_NODE_69_length_151831_cov_51.887094	151831	51.8871	95.89	365	1e-165	592	21250	20886	-	2	1	147945
06STGB013	scaffolds_NODE_370_length_18888_cov_54.031843	06STGB013-scaffolds_NODE_370_length_18888_cov_54.031843	18888	54.0318	95.616	365	4.67e-164	586	17686	17322	-	1	1	122616
06STGB015	scaffolds_NODE_355_length_11446_cov_51.164131	06STGB015-scaffolds_NODE_355_length_11446_cov_51.164131	11446	51.1641	95.616	365	4.67e-164	586	10027	9663	-	1	1	159260
06STGB018	scaffolds_NODE_429_length_10653_cov_50.323657	06STGB018-scaffolds_NODE_429_length_10653_cov_50.323657	10653	50.3237	95.616	365	4.67e-164	586	4781	4417	-	1	1	121548
06STGB020	scaffolds_NODE_398_length_8795_cov_57.026841	06STGB020-scaffolds_NODE_398_length_8795_cov_57.026841	8795	57.0268	95.616	365	4.67e-164	586	2123	2487	+	1	1	151882
06STIR001	scaffolds_NODE_437_length_7799_cov_48.892903	06STIR001-scaffolds_NODE_437_length_7799_cov_48.892903	7799	48.8929	95.89	365	1e-165	592	3900	3536	-	2	1	138506
06STIR002	scaffolds_NODE_366_length_12805_cov_53.415069	06STIR002-scaffolds_NODE_366_length_12805_cov_53.415069	12805	53.4151	95.616	365	4.67e-164	586	11386	11022	-	1	1	143004
06STIR003	scaffolds_NODE_303_length_14977_cov_51.433289	06STIR003-scaffolds_NODE_303_length_14977_cov_51.433289	14977	51.4333	95.616	365	4.67e-164	586	2148	2512	+	1	1	158232
06STIR004	scaffolds_NODE_537_length_4239_cov_46.507448	06STIR004-scaffolds_NODE_537_length_4239_cov_46.507448	4239	46.5074	95.616	365	4.67e-164	586	3092	2728	-	1	1	143321
06STIR005	scaffolds_NODE_201_length_54661_cov_53.307819	06STIR005-scaffolds_NODE_201_length_54661_cov_53.307819	54661	53.3078	98.356	365	0	641	49386	49750	+	11	12	121483
06STIR008	scaffolds_NODE_375_length_12729_cov_65.520629	06STIR008-scaffolds_NODE_375_length_12729_cov_65.520629	12729	65.5206	95.616	365	4.67e-164	586	7816	8180	+	4	2	131684
07STF011	scaffolds_NODE_242_length_41930_cov_50.235038	07STF011-scaffolds_NODE_242_length_41930_cov_50.235038	41930	50.235	97.808	365	2.13e-177	630	4387	4023	-	14	10	134021
07STF021	scaffolds_NODE_332_length_13109_cov_44.668201	07STF021-scaffolds_NODE_332_length_13109_cov_44.668201	13109	44.6682	95.616	365	4.67e-164	586	2548	2912	+	1	1	184683
07STF031	scaffolds_NODE_363_length_16114_cov_60.826152	07STF031-scaffolds_NODE_363_length_16114_cov_60.826152	16114	60.8262	95.616	365	4.67e-164	586	14003	13639	-	1	1	130919
07STF041	scaffolds_NODE_381_length_13877_cov_68.045870	07STF041-scaffolds_NODE_381_length_13877_cov_68.045870	13877	68.0459	95.616	365	4.67e-164	586	10363	9999	-	4	2	120824
07STF051	scaffolds_NODE_508_length_5512_cov_46.288684	07STF051-scaffolds_NODE_508_length_5512_cov_46.288684	5512	46.2887	95.342	365	2.17e-162	580	2010	2374	+	89	1	126584
07STF094	scaffolds_NODE_522_length_4851_cov_43.742564	07STF094-scaffolds_NODE_522_length_4851_cov_43.742564	4851	43.7426	95.616	365	4.67e-164	586	2704	2340	-	1	1	138575
07STF104	scaffolds_NODE_444_length_5669_cov_45.741237	07STF104-scaffolds_NODE_444_length_5669_cov_45.741237	5669	45.7412	95.342	365	2.17e-162	580	2229	2593	+	88	1	149013
07STF145	scaffolds_NODE_429_length_10626_cov_41.523083	07STF145-scaffolds_NODE_429_length_10626_cov_41.523083	10626	41.5231	100	365	0	675	1661	2025	+	7	6	132394
07STF146	scaffolds_NODE_507_length_6112_cov_55.860149	07STF146-scaffolds_NODE_507_length_6112_cov_55.860149	6112	55.8601	100	365	0	675	3915	3551	-	7	6	123193
07STF148	scaffolds_NODE_366_length_15571_cov_44.097522	07STF148-scaffolds_NODE_366_length_15571_cov_44.097522	15571	44.0975	95.616	365	4.67e-164	586	11982	11618	-	1	1	128887
07STF160	scaffolds_NODE_455_length_7714_cov_46.210292	07STF160-scaffolds_NODE_455_length_7714_cov_46.210292	7714	46.2103	95.616	365	4.67e-164	586	5947	5583	-	1	1	133397
07STF190	scaffolds_NODE_458_length_5365_cov_39.344932	07STF190-scaffolds_NODE_458_length_5365_cov_39.344932	5365	39.3449	95.616	365	4.67e-164	586	3218	2854	-	1	1	173329
07STGB009	scaffolds_NODE_279_length_17950_cov_40.805125	07STGB009-scaffolds_NODE_279_length_17950_cov_40.805125	17950	40.8051	95.616	365	4.67e-164	586	5429	5793	+	1	1	181684
08STB003	scaffolds_NODE_547_length_5037_cov_40.918145	08STB003-scaffolds_NODE_547_length_5037_cov_40.918145	5037	40.9181	97.808	365	2.13e-177	630	3229	3593	+	14	10	119604
08STB009	scaffolds_NODE_490_length_5606_cov_34.618557	08STB009-scaffolds_NODE_490_length_5606_cov_34.618557	5606	34.6186	95.616	365	4.67e-164	586	2166	2530	+	1	1	131693
08STB010	scaffolds_NODE_418_length_8702_cov_61.309449	08STB010-scaffolds_NODE_418_length_8702_cov_61.309449	8702	61.3094	97.808	365	2.13e-177	630	2010	2374	+	14	10	142529
08STB011	scaffolds_NODE_366_length_10797_cov_47.511563	08STB011-scaffolds_NODE_366_length_10797_cov_47.511563	10797	47.5116	95.616	365	4.67e-164	586	7290	6926	-	1	1	154153
08STCH005	scaffolds_NODE_529_length_4663_cov_44.439599	08STCH005-scaffolds_NODE_529_length_4663_cov_44.439599	4663	44.4396	90.533	338	8.27e-122	446	2073	2409	+	101	32	136642
08STCH007	scaffolds_NODE_418_length_9472_cov_42.628100	08STCH007-scaffolds_NODE_418_length_9472_cov_42.628100	9472	42.6281	95.616	365	4.67e-164	586	2130	2494	+	1	1	149694
08STCH008	scaffolds_NODE_539_length_5494_cov_52.315119	08STCH008-scaffolds_NODE_539_length_5494_cov_52.315119	5494	52.3151	95.342	365	2.17e-162	580	3347	2983	-	56	1	113808
08STCH015	scaffolds_NODE_431_length_8010_cov_46.531325	08STCH015-scaffolds_NODE_431_length_8010_cov_46.531325	8010	46.5313	100	365	0	675	1420	1784	+	7	6	162291
08STCZ003	scaffolds_NODE_426_length_9276_cov_39.902272	08STCZ003-scaffolds_NODE_426_length_9276_cov_39.902272	9276	39.9023	95.616	365	4.67e-164	586	2148	2512	+	1	1	138792
08STCZ004	scaffolds_NODE_383_length_17037_cov_51.358314	08STCZ004-scaffolds_NODE_383_length_17037_cov_51.358314	17037	51.3583	95.616	365	4.67e-164	586	14915	14551	-	1	1	127065
08STCZ010	scaffolds_NODE_611_length_4542_cov_43.529451	08STCZ010-scaffolds_NODE_611_length_4542_cov_43.529451	4542	43.5295	95.616	365	4.67e-164	586	2130	2494	+	4	2	117374
08STCZ011	scaffolds_NODE_911_length_2978_cov_10.301620	08STCZ011-scaffolds_NODE_911_length_2978_cov_10.301620	2978	10.3016	95.89	365	1e-165	592	2120	2484	+	76	33	101776
08STCZ015	scaffolds_NODE_433_length_6844_cov_62.380523	08STCZ015-scaffolds_NODE_433_length_6844_cov_62.380523	6844	62.3805	95.616	365	4.67e-164	586	3613	3249	-	4	2	166468
08STCZ023	scaffolds_NODE_460_length_8120_cov_34.882631	08STCZ023-scaffolds_NODE_460_length_8120_cov_34.882631	8120	34.8826	95.616	365	4.67e-164	586	5732	5368	-	1	1	132765
08STD013	scaffolds_NODE_368_length_14620_cov_43.547617	08STD013-scaffolds_NODE_368_length_14620_cov_43.547617	14620	43.5476	95.616	365	4.67e-164	586	2148	2512	+	1	1	128328
08STD016	scaffolds_NODE_456_length_6215_cov_46.197458	08STD016-scaffolds_NODE_456_length_6215_cov_46.197458	6215	46.1975	95.616	365	4.67e-164	586	1158	1522	+	1	1	156649
08STD018	scaffolds_NODE_240_length_35142_cov_55.787937	08STD018-scaffolds_NODE_240_length_35142_cov_55.787937	35142	55.7879	98.356	365	0	641	5055	4691	-	11	12	158952
08STD019	scaffolds_NODE_400_length_11550_cov_50.095180	08STD019-scaffolds_NODE_400_length_11550_cov_50.095180	11550	50.0952	95.616	365	4.67e-164	586	3882	3518	-	1	1	128995
08STD020	scaffolds_NODE_81_length_133274_cov_72.480244	08STD020-scaffolds_NODE_81_length_133274_cov_72.480244	133274	72.4802	95.89	365	1e-165	592	4534	4170	-	2	1	160036
08STD021	scaffolds_NODE_148_length_74969_cov_48.399749	08STD021-scaffolds_NODE_148_length_74969_cov_48.399749	74969	48.3997	95.616	365	4.67e-164	586	68987	68623	-	1	1	131997
08STD022	scaffolds_NODE_346_length_15922_cov_45.684380	08STD022-scaffolds_NODE_346_length_15922_cov_45.684380	15922	45.6844	95.616	365	4.67e-164	586	2202	2566	+	1	1	140292
08STD045	scaffolds_NODE_507_length_5401_cov_34.967130	08STD045-scaffolds_NODE_507_length_5401_cov_34.967130	5401	34.9671	95.616	365	4.67e-164	586	3132	2768	-	1	1	141265
08STD046	scaffolds_NODE_382_length_15568_cov_52.494029	08STD046-scaffolds_NODE_382_length_15568_cov_52.494029	15568	52.494	95.616	365	4.67e-164	586	12766	12402	-	1	1	122303
08STF029	scaffolds_NODE_394_length_10293_cov_35.787294	08STF029-scaffolds_NODE_394_length_10293_cov_35.787294	10293	35.7873	95.616	365	4.67e-164	586	8109	7745	-	1	1	136007
08STF030	scaffolds_NODE_345_length_16675_cov_35.343355	08STF030-scaffolds_NODE_345_length_16675_cov_35.343355	16675	35.3434	95.616	365	4.67e-164	586	1786	2150	+	1	1	142907
08STF034	scaffolds_NODE_535_length_4026_cov_52.520132	08STF034-scaffolds_NODE_535_length_4026_cov_52.520132	4026	52.5201	100	365	0	675	1485	1849	+	7	6	137704
08STF035	scaffolds_NODE_334_length_18183_cov_75.038330	08STF035-scaffolds_NODE_334_length_18183_cov_75.038330	18183	75.0383	95.616	365	4.67e-164	586	5823	6187	+	1	1	132502
08STF036	scaffolds_NODE_455_length_5182_cov_36.294025	08STF036-scaffolds_NODE_455_length_5182_cov_36.294025	5182	36.294	95.616	365	4.67e-164	586	2562	2926	+	4	2	139224
08STF040	scaffolds_NODE_495_length_7056_cov_34.577303	08STF040-scaffolds_NODE_495_length_7056_cov_34.577303	7056	34.5773	95.616	365	4.67e-164	586	4909	4545	-	1	1	127135
08STF048	scaffolds_NODE_29_length_245198_cov_48.256057	08STF048-scaffolds_NODE_29_length_245198_cov_48.256057	245198	48.2561	95.616	365	4.67e-164	586	2126	2490	+	4	2	138090
08STF052	scaffolds_NODE_498_length_6642_cov_33.302970	08STF052-scaffolds_NODE_498_length_6642_cov_33.302970	6642	33.303	95.616	365	4.67e-164	586	5495	5131	-	4	2	133806
08STF056	scaffolds_NODE_547_length_4931_cov_33.709312	08STF056-scaffolds_NODE_547_length_4931_cov_33.709312	4931	33.7093	95.616	365	4.67e-164	586	2784	2420	-	1	1	131111
08STF063	scaffolds_NODE_409_length_10867_cov_35.548934	08STF063-scaffolds_NODE_409_length_10867_cov_35.548934	10867	35.5489	95.89	365	1e-165	592	7995	8359	+	2	1	140947
08STF070	scaffolds_NODE_247_length_40266_cov_42.167110	08STF070-scaffolds_NODE_247_length_40266_cov_42.167110	40266	42.1671	95.616	365	4.67e-164	586	13754	13390	-	1	1	129759
08STF076	scaffolds_NODE_432_length_9460_cov_36.663754	08STF076-scaffolds_NODE_432_length_9460_cov_36.663754	9460	36.6638	95.616	365	4.67e-164	586	6826	6462	-	1	1	132428
08STF077	scaffolds_NODE_600_length_3910_cov_47.194626	08STF077-scaffolds_NODE_600_length_3910_cov_47.194626	3910	47.1946	95.616	365	4.67e-164	586	455	819	+	1	1	128210
08STF078	scaffolds_NODE_547_length_4676_cov_43.837356	08STF078-scaffolds_NODE_547_length_4676_cov_43.837356	4676	43.8374	95.616	365	4.67e-164	586	3358	2994	-	1	1	147356
08STF079	scaffolds_NODE_440_length_7846_cov_39.104261	08STF079-scaffolds_NODE_440_length_7846_cov_39.104261	7846	39.1043	95.616	365	4.67e-164	586	2148	2512	+	1	1	136283
08STF082	scaffolds_NODE_397_length_11550_cov_38.254423	08STF082-scaffolds_NODE_397_length_11550_cov_38.254423	11550	38.2544	97.808	365	2.13e-177	630	4494	4130	-	3	3	137592
08STF083	scaffolds_NODE_448_length_9563_cov_34.014231	08STF083-scaffolds_NODE_448_length_9563_cov_34.014231	9563	34.0142	97.534	365	9.9e-176	625	8253	7889	-	47	17	122365
08STF089	scaffolds_NODE_570_length_4888_cov_31.360216	08STF089-scaffolds_NODE_570_length_4888_cov_31.360216	4888	31.3602	95.616	365	4.67e-164	586	2749	2385	-	4	2	134351
08STF098	scaffolds_NODE_430_length_6568_cov_40.989062	08STF098-scaffolds_NODE_430_length_6568_cov_40.989062	6568	40.9891	100	365	0	675	2507	2871	+	7	6	150083
08STF102	scaffolds_NODE_450_length_8446_cov_31.666268	08STF102-scaffolds_NODE_450_length_8446_cov_31.666268	8446	31.6663	95.616	365	4.67e-164	586	6299	5935	-	1	1	130086
08STF105	scaffolds_NODE_451_length_8530_cov_39.509405	08STF105-scaffolds_NODE_451_length_8530_cov_39.509405	8530	39.5094	100	365	0	675	6591	6227	-	7	6	123361
08STF106	scaffolds_NODE_439_length_7769_cov_35.033801	08STF106-scaffolds_NODE_439_length_7769_cov_35.033801	7769	35.0338	100	365	0	675	5718	5354	-	7	6	126860
08STF108	scaffolds_NODE_365_length_10649_cov_38.116723	08STF108-scaffolds_NODE_365_length_10649_cov_38.116723	10649	38.1167	95.616	365	4.67e-164	586	8478	8114	-	1	1	146537
08STF109	scaffolds_NODE_484_length_5859_cov_35.929609	08STF109-scaffolds_NODE_484_length_5859_cov_35.929609	5859	35.9296	95.616	365	4.67e-164	586	2173	2537	+	4	2	151078
08STF116	scaffolds_NODE_556_length_4444_cov_38.770781	08STF116-scaffolds_NODE_556_length_4444_cov_38.770781	4444	38.7708	95.616	365	4.67e-164	586	2148	2512	+	1	1	130288
08STF128	scaffolds_NODE_22_length_275896_cov_36.766746	08STF128-scaffolds_NODE_22_length_275896_cov_36.766746	275896	36.7667	95.89	365	1e-165	592	208010	208374	+	2	1	147912
08STF131	scaffolds_NODE_440_length_7672_cov_43.460961	08STF131-scaffolds_NODE_440_length_7672_cov_43.460961	7672	43.461	95.616	365	4.67e-164	586	5545	5181	-	4	2	151661
08STF147	scaffolds_NODE_515_length_4945_cov_31.808340	08STF147-scaffolds_NODE_515_length_4945_cov_31.808340	4945	31.8083	95.616	365	4.67e-164	586	2148	2512	+	1	1	133166
08STF153	scaffolds_NODE_519_length_6242_cov_41.990592	08STF153-scaffolds_NODE_519_length_6242_cov_41.990592	6242	41.9906	95.616	365	4.67e-164	586	2148	2512	+	1	1	134775
08STF155	scaffolds_NODE_120_length_96419_cov_39.691235	08STF155-scaffolds_NODE_120_length_96419_cov_39.691235	96419	39.6912	95.616	365	4.67e-164	586	81740	82104	+	1	1	129758
08STF175	scaffolds_NODE_377_length_10833_cov_34.448122	08STF175-scaffolds_NODE_377_length_10833_cov_34.448122	10833	34.4481	95.89	365	1e-165	592	8914	8550	-	2	1	154428
08STF183	scaffolds_NODE_508_length_6860_cov_31.089488	08STF183-scaffolds_NODE_508_length_6860_cov_31.089488	6860	31.0895	95.616	365	4.67e-164	586	4713	4349	-	1	1	120438
08STF185	scaffolds_NODE_402_length_12589_cov_26.861653	08STF185-scaffolds_NODE_402_length_12589_cov_26.861653	12589	26.8617	100	365	0	675	6000	6364	+	7	6	118296
08STF187	scaffolds_NODE_395_length_10491_cov_41.364893	08STF187-scaffolds_NODE_395_length_10491_cov_41.364893	10491	41.3649	95.616	365	4.67e-164	586	3329	3693	+	1	1	146823
08STF196	scaffolds_NODE_402_length_9675_cov_45.280996	08STF196-scaffolds_NODE_402_length_9675_cov_45.280996	9675	45.281	95.616	365	4.67e-164	586	8488	8124	-	1	1	144400
08STGB001	scaffolds_NODE_613_length_2710_cov_32.052412	08STGB001-scaffolds_NODE_613_length_2710_cov_32.052412	2710	32.0524	97.808	365	2.13e-177	630	963	599	-	14	10	152536
08STGB003	scaffolds_NODE_528_length_5303_cov_47.772101	08STGB003-scaffolds_NODE_528_length_5303_cov_47.772101	5303	47.7721	95.89	365	1e-165	592	3719	3355	-	2	1	132331
08STGB004	scaffolds_NODE_367_length_11485_cov_48.221073	08STGB004-scaffolds_NODE_367_length_11485_cov_48.221073	11485	48.2211	95.616	365	4.67e-164	586	7604	7968	+	1	1	152489
08STGB006	scaffolds_NODE_428_length_8571_cov_40.597481	08STGB006-scaffolds_NODE_428_length_8571_cov_40.597481	8571	40.5975	95.616	365	4.67e-164	586	5976	6340	+	1	1	128672
08STGB007	scaffolds_NODE_369_length_17901_cov_31.388072	08STGB007-scaffolds_NODE_369_length_17901_cov_31.388072	17901	31.3881	95.616	365	4.67e-164	586	11907	11543	-	1	1	121845
09STD003	scaffolds_NODE_444_length_8778_cov_48.757959	09STD003-scaffolds_NODE_444_length_8778_cov_48.757959	8778	48.758	95.89	365	1e-165	592	4624	4988	+	2	1	143126
09STD004	scaffolds_NODE_488_length_7061_cov_39.338488	09STD004-scaffolds_NODE_488_length_7061_cov_39.338488	7061	39.3385	95.342	365	2.17e-162	580	2138	2502	+	33	1	131402
09STD007	scaffolds_NODE_292_length_25730_cov_45.335009	09STD007-scaffolds_NODE_292_length_25730_cov_45.335009	25730	45.335	95.616	365	4.67e-164	586	21919	21555	-	1	1	148838
09STD019	scaffolds_NODE_497_length_6309_cov_15.337612	09STD019-scaffolds_NODE_497_length_6309_cov_15.337612	6309	15.3376	97.534	365	9.9e-176	625	5323	5687	+	70	10	136864
09STD024	scaffolds_NODE_158_length_66338_cov_44.164094	09STD024-scaffolds_NODE_158_length_66338_cov_44.164094	66338	44.1641	88.525	366	1.07e-120	442	17728	17364	-	5	4	155406
09STD031	scaffolds_NODE_339_length_16307_cov_36.494640	09STD031-scaffolds_NODE_339_length_16307_cov_36.494640	16307	36.4946	95.616	365	4.67e-164	586	14160	13796	-	1	1	154291
09STD041	scaffolds_NODE_493_length_6070_cov_45.012014	09STD041-scaffolds_NODE_493_length_6070_cov_45.012014	6070	45.012	95.616	365	4.67e-164	586	4651	4287	-	4	2	164324
09STD044	scaffolds_NODE_416_length_8758_cov_42.961180	09STD044-scaffolds_NODE_416_length_8758_cov_42.961180	8758	42.9612	97.534	365	9.9e-176	625	6636	6272	-	18	14	168759
09STD053	scaffolds_NODE_382_length_15131_cov_29.407400	09STD053-scaffolds_NODE_382_length_15131_cov_29.407400	15131	29.4074	95.616	365	4.67e-164	586	2034	2398	+	1	1	128893
09STD054	scaffolds_NODE_401_length_12233_cov_23.533399	09STD054-scaffolds_NODE_401_length_12233_cov_23.533399	12233	23.5334	95.616	365	4.67e-164	586	1413	1777	+	1	1	135336
09STD057	scaffolds_NODE_240_length_28014_cov_42.664710	09STD057-scaffolds_NODE_240_length_28014_cov_42.664710	28014	42.6647	95.616	365	4.67e-164	586	2173	2537	+	1	1	181484
09STD059	scaffolds_NODE_311_length_18368_cov_40.060740	09STD059-scaffolds_NODE_311_length_18368_cov_40.060740	18368	40.0607	88.525	366	1.07e-120	442	2150	2514	+	5	4	151594
09STD061	scaffolds_NODE_653_length_3104_cov_24.701354	09STD061-scaffolds_NODE_653_length_3104_cov_24.701354	3104	24.7014	95.89	365	1e-165	592	509	873	+	2	1	127828
09STD062	scaffolds_NODE_389_length_16201_cov_38.873232	09STD062-scaffolds_NODE_389_length_16201_cov_38.873232	16201	38.8732	88.525	366	1.07e-120	442	12025	11661	-	5	4	134337
09STD070	scaffolds_NODE_432_length_8565_cov_29.092719	09STD070-scaffolds_NODE_432_length_8565_cov_29.092719	8565	29.0927	95.616	365	4.67e-164	586	2596	2232	-	1	1	140720
09STD071	scaffolds_NODE_348_length_17080_cov_15.781568	09STD071-scaffolds_NODE_348_length_17080_cov_15.781568	17080	15.7816	95.342	365	2.17e-162	580	2148	2512	+	87	1	133410
09STD072	scaffolds_NODE_615_length_7992_cov_32.827290	09STD072-scaffolds_NODE_615_length_7992_cov_32.827290	7992	32.8273	95.616	365	4.67e-164	586	6196	5832	-	1	1	89526
09STD073	scaffolds_NODE_275_length_29357_cov_30.774044	09STD073-scaffolds_NODE_275_length_29357_cov_30.774044	29357	30.774	95.616	365	4.67e-164	586	27510	27146	-	1	1	142683
09STD074	scaffolds_NODE_462_length_10849_cov_6.742573	09STD074-scaffolds_NODE_462_length_10849_cov_6.742573	10849	6.74257	95.616	365	4.67e-164	586	2123	2487	+	1	1	104020
09STD075	scaffolds_NODE_468_length_9393_cov_20.532203	09STD075-scaffolds_NODE_468_length_9393_cov_20.532203	9393	20.5322	91.42	338	8.21e-127	462	1975	2311	+	100	20	109230
09STD076	scaffolds_NODE_301_length_17414_cov_85.962623	09STD076-scaffolds_NODE_301_length_17414_cov_85.962623	17414	85.9626	95.616	365	4.67e-164	586	11606	11242	-	1	1	200798
09STD077	scaffolds_NODE_425_length_8218_cov_24.173197	09STD077-scaffolds_NODE_425_length_8218_cov_24.173197	8218	24.1732	95.616	365	4.67e-164	586	5373	5737	+	1	1	146150
09STD078	scaffolds_NODE_424_length_9737_cov_33.411594	09STD078-scaffolds_NODE_424_length_9737_cov_33.411594	9737	33.4116	95.616	365	4.67e-164	586	5983	6347	+	1	1	147793
09STD079	scaffolds_NODE_541_length_5275_cov_35.176414	09STD079-scaffolds_NODE_541_length_5275_cov_35.176414	5275	35.1764	95.616	365	4.67e-164	586	2123	2487	+	4	2	128525
09STE001	scaffolds_NODE_545_length_4495_cov_57.053418	09STE001-scaffolds_NODE_545_length_4495_cov_57.053418	4495	57.0534	97.26	365	4.61e-174	619	3670	3306	-	48	34	133607
09STE002	scaffolds_NODE_345_length_16018_cov_188.970077	09STE002-scaffolds_NODE_345_length_16018_cov_188.970077	16018	188.97	95.616	365	4.67e-164	586	12311	11947	-	4	2	146349
09STF004	scaffolds_NODE_371_length_14619_cov_68.306148	09STF004-scaffolds_NODE_371_length_14619_cov_68.306148	14619	68.3061	90.237	338	3.85e-120	440	12593	12257	-	96	7	148694
09STF005	scaffolds_NODE_306_length_17034_cov_31.924161	09STF005-scaffolds_NODE_306_length_17034_cov_31.924161	17034	31.9242	95.616	365	4.67e-164	586	14887	14523	-	1	1	163168
09STF007	scaffolds_NODE_515_length_5293_cov_22.878451	09STF007-scaffolds_NODE_515_length_5293_cov_22.878451	5293	22.8785	95.89	365	1e-165	592	1585	1949	+	2	1	136193
09STF011	scaffolds_NODE_404_length_9163_cov_25.175545	09STF011-scaffolds_NODE_404_length_9163_cov_25.175545	9163	25.1755	95.89	365	1e-165	592	6937	7301	+	2	1	147591
09STF013	scaffolds_NODE_502_length_4509_cov_47.381318	09STF013-scaffolds_NODE_502_length_4509_cov_47.381318	4509	47.3813	95.616	365	4.67e-164	586	1850	2214	+	4	2	147427
09STF014	scaffolds_NODE_407_length_10261_cov_19.267675	09STF014-scaffolds_NODE_407_length_10261_cov_19.267675	10261	19.2677	95.342	365	2.17e-162	580	2120	2484	+	86	2	135667
09STF015	scaffolds_NODE_593_length_4044_cov_11.478951	09STF015-scaffolds_NODE_593_length_4044_cov_11.478951	4044	11.479	95.89	365	1e-165	592	2621	2257	-	2	1	123860
09STF019	scaffolds_NODE_344_length_25029_cov_18.031661	09STF019-scaffolds_NODE_344_length_25029_cov_18.031661	25029	18.0317	98.356	365	0	641	20989	21353	+	11	12	100545
09STF024	scaffolds_NODE_306_length_20369_cov_69.252957	09STF024-scaffolds_NODE_306_length_20369_cov_69.252957	20369	69.253	95.616	365	4.67e-164	586	16800	17164	+	78	35	173235
09STF025	scaffolds_NODE_384_length_9663_cov_29.699249	09STF025-scaffolds_NODE_384_length_9663_cov_29.699249	9663	29.6992	97.808	365	2.13e-177	630	8252	7888	-	20	17	187478
09STF027	scaffolds_NODE_734_length_4997_cov_20.908537	09STF027-scaffolds_NODE_734_length_4997_cov_20.908537	4997	20.9085	95.616	365	4.67e-164	586	2125	2489	+	4	2	108119
09STF028	scaffolds_NODE_576_length_5667_cov_17.496780	09STF028-scaffolds_NODE_576_length_5667_cov_17.496780	5667	17.4968	95.616	365	4.67e-164	586	3546	3182	-	4	2	96495
09STF029	scaffolds_NODE_93_length_115320_cov_25.399590	09STF029-scaffolds_NODE_93_length_115320_cov_25.399590	115320	25.3996	98.356	365	0	641	110382	110746	+	11	12	155334
09STF031	scaffolds_NODE_547_length_16001_cov_34.123085	09STF031-scaffolds_NODE_547_length_16001_cov_34.123085	16001	34.1231	95.616	365	4.67e-164	586	14469	14105	-	4	2	56673
09STF032	scaffolds_NODE_1197_length_4701_cov_25.216912	09STF032-scaffolds_NODE_1197_length_4701_cov_25.216912	4701	25.2169	95.616	365	4.67e-164	586	1099	1463	+	4	2	44827
09STF036	scaffolds_NODE_518_length_4468_cov_38.199043	09STF036-scaffolds_NODE_518_length_4468_cov_38.199043	4468	38.199	95.616	365	4.67e-164	586	3072	2708	-	1	1	172755
09STF037	scaffolds_NODE_517_length_6098_cov_42.516193	09STF037-scaffolds_NODE_517_length_6098_cov_42.516193	6098	42.5162	100	365	0	675	3635	3271	-	7	6	155612
09STF045	scaffolds_NODE_534_length_4847_cov_44.385954	09STF045-scaffolds_NODE_534_length_4847_cov_44.385954	4847	44.386	100	365	0	675	2152	2516	+	7	6	156867
09STF048	scaffolds_NODE_351_length_16122_cov_59.008227	09STF048-scaffolds_NODE_351_length_16122_cov_59.008227	16122	59.0082	95.616	365	4.67e-164	586	5581	5945	+	1	1	146316
09STF054	scaffolds_NODE_302_length_21055_cov_49.625655	09STF054-scaffolds_NODE_302_length_21055_cov_49.625655	21055	49.6257	95.616	365	4.67e-164	586	7425	7789	+	1	1	170366
09STF056	scaffolds_NODE_314_length_16169_cov_50.797042	09STF056-scaffolds_NODE_314_length_16169_cov_50.797042	16169	50.797	95.616	365	4.67e-164	586	14007	13643	-	4	2	180779
09STF058	scaffolds_NODE_523_length_2765_cov_53.742188	09STF058-scaffolds_NODE_523_length_2765_cov_53.742188	2765	53.7422	97.808	365	2.13e-177	630	636	272	-	44	8	184649
09STF063	scaffolds_NODE_391_length_8699_cov_38.601021	09STF063-scaffolds_NODE_391_length_8699_cov_38.601021	8699	38.601	95.616	365	4.67e-164	586	6552	6188	-	1	1	185615
09STF068	scaffolds_NODE_398_length_11349_cov_19.470192	09STF068-scaffolds_NODE_398_length_11349_cov_19.470192	11349	19.4702	95.616	365	4.67e-164	586	9605	9241	-	4	2	121896
09STF077	scaffolds_NODE_680_length_5068_cov_35.240032	09STF077-scaffolds_NODE_680_length_5068_cov_35.240032	5068	35.24	100	365	0	675	2293	2657	+	7	6	90423
09STF079	scaffolds_NODE_538_length_5231_cov_22.999418	09STF079-scaffolds_NODE_538_length_5231_cov_22.999418	5231	22.9994	95.616	365	4.67e-164	586	3109	2745	-	4	2	135649
09STF081	scaffolds_NODE_35_length_226734_cov_33.219304	09STF081-scaffolds_NODE_35_length_226734_cov_33.219304	226734	33.2193	95.89	365	1e-165	592	213984	214348	+	2	1	178759
09STF082	scaffolds_NODE_400_length_14242_cov_30.993717	09STF082-scaffolds_NODE_400_length_14242_cov_30.993717	14242	30.9937	95.616	365	4.67e-164	586	12095	11731	-	1	1	127451
09STF094	scaffolds_NODE_442_length_6330_cov_32.039181	09STF094-scaffolds_NODE_442_length_6330_cov_32.039181	6330	32.0392	95.616	365	4.67e-164	586	2120	2484	+	4	2	143249
09STF096	scaffolds_NODE_501_length_4880_cov_48.974183	09STF096-scaffolds_NODE_501_length_4880_cov_48.974183	4880	48.9742	100	365	0	675	2729	2365	-	7	6	159045
09STF097	scaffolds_NODE_491_length_3401_cov_44.187425	09STF097-scaffolds_NODE_491_length_3401_cov_44.187425	3401	44.1874	97.808	365	2.13e-177	630	2450	2814	+	14	10	166129
09STF098	scaffolds_NODE_298_length_16733_cov_78.651177	09STF098-scaffolds_NODE_298_length_16733_cov_78.651177	16733	78.6512	95.616	365	4.67e-164	586	9090	9454	+	4	2	195868
09STF099	scaffolds_NODE_471_length_5214_cov_58.726105	09STF099-scaffolds_NODE_471_length_5214_cov_58.726105	5214	58.7261	100	365	0	675	2751	2387	-	7	6	143345
09STF103	scaffolds_NODE_489_length_8437_cov_30.976675	09STF103-scaffolds_NODE_489_length_8437_cov_30.976675	8437	30.9767	100	365	0	675	5192	4828	-	7	6	130013
09STF105	scaffolds_NODE_362_length_8806_cov_37.288922	09STF105-scaffolds_NODE_362_length_8806_cov_37.288922	8806	37.2889	95.616	365	4.67e-164	586	3204	2840	-	1	1	178992
09STF106	scaffolds_NODE_365_length_10989_cov_49.560942	09STF106-scaffolds_NODE_365_length_10989_cov_49.560942	10989	49.5609	95.616	365	4.67e-164	586	2148	2512	+	1	1	190991
09STF109	scaffolds_NODE_582_length_4432_cov_22.670953	09STF109-scaffolds_NODE_582_length_4432_cov_22.670953	4432	22.671	95.616	365	4.67e-164	586	3092	2728	-	4	2	127120
09STF112	scaffolds_NODE_407_length_11644_cov_30.148353	09STF112-scaffolds_NODE_407_length_11644_cov_30.148353	11644	30.1484	95.342	365	2.17e-162	580	3447	3811	+	36	25	130324
09STF114	scaffolds_NODE_251_length_26646_cov_48.287064	09STF114-scaffolds_NODE_251_length_26646_cov_48.287064	26646	48.2871	95.89	365	1e-165	592	7775	7411	-	2	1	192398
09STGB001	scaffolds_NODE_76_length_158359_cov_59.462447	09STGB001-scaffolds_NODE_76_length_158359_cov_59.462447	158359	59.4624	95.89	365	1e-165	592	31824	31460	-	2	1	203423
09STGB002	scaffolds_NODE_328_length_17537_cov_19.085338	09STGB002-scaffolds_NODE_328_length_17537_cov_19.085338	17537	19.0853	95.616	365	4.67e-164	586	15390	15026	-	1	1	154084
09STGB004	scaffolds_NODE_235_length_26100_cov_74.570034	09STGB004-scaffolds_NODE_235_length_26100_cov_74.570034	26100	74.57	95.616	365	4.67e-164	586	20641	20277	-	1	1	207267
09STIR003_1	scaffolds_NODE_350_length_17152_cov_34.885271	09STIR003_1-scaffolds_NODE_350_length_17152_cov_34.885271	17152	34.8853	95.616	365	4.67e-164	586	1433	1797	+	1	1	146424
09STIR004_2	scaffolds_NODE_349_length_17148_cov_38.840197	09STIR004_2-scaffolds_NODE_349_length_17148_cov_38.840197	17148	38.8402	95.616	365	4.67e-164	586	15984	15620	-	1	1	132174
09STIR005_2	scaffolds_NODE_110_length_106846_cov_31.089567	09STIR005_2-scaffolds_NODE_110_length_106846_cov_31.089567	106846	31.0896	95.89	365	1e-165	592	20833	20469	-	2	1	162078
09STIR007_3	scaffolds_NODE_307_length_14647_cov_52.179547	09STIR007_3-scaffolds_NODE_307_length_14647_cov_52.179547	14647	52.1795	95.616	365	4.67e-164	586	2148	2512	+	1	1	183200
09STIR009_5	scaffolds_NODE_522_length_7067_cov_22.956509	09STIR009_5-scaffolds_NODE_522_length_7067_cov_22.956509	7067	22.9565	95.616	365	4.67e-164	586	5029	4665	-	1	1	116552
09STIR010_4	scaffolds_NODE_264_length_24705_cov_141.874005	09STIR010_4-scaffolds_NODE_264_length_24705_cov_141.874005	24705	141.874	95.616	365	4.67e-164	586	2148	2512	+	1	1	200164
09STIR013_1	scaffolds_NODE_92_length_120335_cov_46.202797	09STIR013_1-scaffolds_NODE_92_length_120335_cov_46.202797	120335	46.2028	98.356	365	0	641	104022	104386	+	11	12	194470
09STIR014_1	scaffolds_NODE_340_length_17254_cov_39.323805	09STIR014_1-scaffolds_NODE_340_length_17254_cov_39.323805	17254	39.3238	97.534	365	9.9e-176	625	16643	17007	+	29	8	154318
09STIR014_3	scaffolds_NODE_377_length_15894_cov_37.437504	09STIR014_3-scaffolds_NODE_377_length_15894_cov_37.437504	15894	37.4375	91.124	338	3.82e-125	457	11046	10710	-	26	20	130693
09STIR015_1	scaffolds_NODE_294_length_17026_cov_24.432415	09STIR015_1-scaffolds_NODE_294_length_17026_cov_24.432415	17026	24.4324	95.616	365	4.67e-164	586	2148	2512	+	1	1	159641
09STIR016_2	scaffolds_NODE_425_length_7090_cov_40.353914	09STIR016_2-scaffolds_NODE_425_length_7090_cov_40.353914	7090	40.3539	95.616	365	4.67e-164	586	2571	2935	+	1	1	155139
09STIR016_3	scaffolds_NODE_344_length_15640_cov_38.164428	09STIR016_3-scaffolds_NODE_344_length_15640_cov_38.164428	15640	38.1644	95.616	365	4.67e-164	586	13493	13129	-	1	1	146169
09STIR017_5	scaffolds_NODE_335_length_15602_cov_36.476329	09STIR017_5-scaffolds_NODE_335_length_15602_cov_36.476329	15602	36.4763	95.616	365	4.67e-164	586	13418	13054	-	1	1	165244
09STIR018_1	scaffolds_NODE_462_length_6108_cov_36.264964	09STIR018_1-scaffolds_NODE_462_length_6108_cov_36.264964	6108	36.265	95.89	365	1e-165	592	455	819	+	2	1	152706
09STIR019_4	scaffolds_NODE_329_length_22116_cov_36.384319	09STIR019_4-scaffolds_NODE_329_length_22116_cov_36.384319	22116	36.3843	95.616	365	4.67e-164	586	1738	2102	+	1	1	129631
09STIR020_1	scaffolds_NODE_174_length_59768_cov_53.380543	09STIR020_1-scaffolds_NODE_174_length_59768_cov_53.380543	59768	53.3805	98.082	365	4.57e-179	636	1531	1895	+	67	8	173261
09STIR021_2	scaffolds_NODE_396_length_15157_cov_51.165882	09STIR021_2-scaffolds_NODE_396_length_15157_cov_51.165882	15157	51.1659	95.616	365	4.67e-164	586	8897	8533	-	1	1	128003
09STIR022_1	scaffolds_NODE_323_length_17978_cov_54.714262	09STIR022_1-scaffolds_NODE_323_length_17978_cov_54.714262	17978	54.7143	95.616	365	4.67e-164	586	16229	15865	-	1	1	157413
09STIR022_4	scaffolds_NODE_236_length_39586_cov_42.977043	09STIR022_4-scaffolds_NODE_236_length_39586_cov_42.977043	39586	42.977	98.356	365	0	641	32685	32321	-	11	12	155772
09STIR024_2	scaffolds_NODE_423_length_8548_cov_45.581041	09STIR024_2-scaffolds_NODE_423_length_8548_cov_45.581041	8548	45.581	95.068	365	1.01e-160	575	6401	6037	-	57	1	158676
09STIR026_2	scaffolds_NODE_738_length_13441_cov_40.406166	09STIR026_2-scaffolds_NODE_738_length_13441_cov_40.406166	13441	40.4062	95.616	365	4.67e-164	586	1148	1512	+	1	1	32624
09STIR026_4	scaffolds_NODE_411_length_4880_cov_41.539455	09STIR026_4-scaffolds_NODE_411_length_4880_cov_41.539455	4880	41.5395	95.616	365	4.67e-164	586	1399	1763	+	1	1	174644
09STIR027_3	scaffolds_NODE_405_length_5422_cov_50.891487	09STIR027_3-scaffolds_NODE_405_length_5422_cov_50.891487	5422	50.8915	90.828	338	1.78e-123	451	3350	3014	-	8	7	197891
09STIR027_5	scaffolds_NODE_575_length_4837_cov_34.181513	09STIR027_5-scaffolds_NODE_575_length_4837_cov_34.181513	4837	34.1815	95.616	365	4.67e-164	586	1420	1784	+	1	1	118042
10ST_Syn_D003	scaffolds_NODE_131_length_89228_cov_37.365346	10ST_Syn_D003-scaffolds_NODE_131_length_89228_cov_37.365346	89228	37.3653	98.356	365	0	641	13081	12717	-	11	12	138724
10ST_Syn_D005	scaffolds_NODE_486_length_6960_cov_29.072207	10ST_Syn_D005-scaffolds_NODE_486_length_6960_cov_29.072207	6960	29.0722	98.356	365	0	641	4308	3944	-	11	12	131630
10STBY001	scaffolds_NODE_328_length_17037_cov_46.454186	10STBY001-scaffolds_NODE_328_length_17037_cov_46.454186	17037	46.4542	95.616	365	4.67e-164	586	2148	2512	+	1	1	140169
10STD001	scaffolds_NODE_464_length_9284_cov_38.084066	10STD001-scaffolds_NODE_464_length_9284_cov_38.084066	9284	38.0841	95.616	365	4.67e-164	586	2123	2487	+	1	1	120770
10STD002	scaffolds_NODE_449_length_9998_cov_33.713940	10STD002-scaffolds_NODE_449_length_9998_cov_33.713940	9998	33.7139	95.616	365	4.67e-164	586	1270	1634	+	1	1	147201
10STD017	scaffolds_NODE_374_length_10972_cov_40.663974	10STD017-scaffolds_NODE_374_length_10972_cov_40.663974	10972	40.664	98.356	365	0	641	5656	6020	+	11	12	142748
10STD019	scaffolds_NODE_450_length_9209_cov_38.955431	10STD019-scaffolds_NODE_450_length_9209_cov_38.955431	9209	38.9554	95.616	365	4.67e-164	586	5249	5613	+	4	2	123272
10STDK003	scaffolds_NODE_367_length_12734_cov_48.271154	10STDK003-scaffolds_NODE_367_length_12734_cov_48.271154	12734	48.2712	95.616	365	4.67e-164	586	9179	8815	-	1	1	143708
10STF023	scaffolds_NODE_488_length_5012_cov_44.626140	10STF023-scaffolds_NODE_488_length_5012_cov_44.626140	5012	44.6261	100	365	0	675	2334	2698	+	7	6	141780
10STF036	scaffolds_NODE_379_length_10161_cov_35.255157	10STF036-scaffolds_NODE_379_length_10161_cov_35.255157	10161	35.2552	95.616	365	4.67e-164	586	2148	2512	+	1	1	144971
10STF049	scaffolds_NODE_77_length_133153_cov_43.849732	10STF049-scaffolds_NODE_77_length_133153_cov_43.849732	133153	43.8497	97.808	365	2.13e-177	630	118188	118552	+	20	17	125037
10STF057	scaffolds_NODE_434_length_9011_cov_42.065256	10STF057-scaffolds_NODE_434_length_9011_cov_42.065256	9011	42.0653	97.534	365	9.9e-176	625	2123	2487	+	18	14	133480
10STF058	scaffolds_NODE_359_length_12052_cov_39.128100	10STF058-scaffolds_NODE_359_length_12052_cov_39.128100	12052	39.1281	100	365	0	675	5282	4918	-	7	6	165877
10STF078	scaffolds_NODE_438_length_8803_cov_39.301857	10STF078-scaffolds_NODE_438_length_8803_cov_39.301857	8803	39.3019	95.616	365	4.67e-164	586	5347	5711	+	1	1	138177
10STF082	scaffolds_NODE_300_length_24457_cov_36.010459	10STF082-scaffolds_NODE_300_length_24457_cov_36.010459	24457	36.0105	95.616	365	4.67e-164	586	3527	3163	-	4	2	140508
10STF146	scaffolds_NODE_202_length_54780_cov_36.951538	10STF146-scaffolds_NODE_202_length_54780_cov_36.951538	54780	36.9515	98.356	365	0	641	43396	43760	+	11	12	122803
10STF150	scaffolds_NODE_406_length_10943_cov_39.993374	10STF150-scaffolds_NODE_406_length_10943_cov_39.993374	10943	39.9934	91.124	338	3.82e-125	457	7410	7074	-	26	20	133516
10STF163	scaffolds_NODE_463_length_7633_cov_34.544336	10STF163-scaffolds_NODE_463_length_7633_cov_34.544336	7633	34.5443	95.616	365	4.67e-164	586	5511	5147	-	4	2	117783
10STF164	scaffolds_NODE_343_length_16628_cov_39.557006	10STF164-scaffolds_NODE_343_length_16628_cov_39.557006	16628	39.557	95.616	365	4.67e-164	586	14619	14255	-	1	1	146942
10STF178	scaffolds_NODE_598_length_4692_cov_39.534345	10STF178-scaffolds_NODE_598_length_4692_cov_39.534345	4692	39.5343	95.616	365	4.67e-164	586	2570	2206	-	4	2	112626
10STF190	scaffolds_NODE_456_length_9009_cov_38.524183	10STF190-scaffolds_NODE_456_length_9009_cov_38.524183	9009	38.5242	95.616	365	4.67e-164	586	6431	6795	+	1	1	129465
10STF202	scaffolds_NODE_490_length_8505_cov_32.380280	10STF202-scaffolds_NODE_490_length_8505_cov_32.380280	8505	32.3803	95.616	365	4.67e-164	586	6384	6020	-	4	2	111592
10STF227	scaffolds_NODE_446_length_8219_cov_27.932940	10STF227-scaffolds_NODE_446_length_8219_cov_27.932940	8219	27.9329	95.616	365	4.67e-164	586	6072	5708	-	1	1	153810
10STF231	scaffolds_NODE_479_length_8388_cov_38.352184	10STF231-scaffolds_NODE_479_length_8388_cov_38.352184	8388	38.3522	95.616	365	4.67e-164	586	6241	5877	-	1	1	119471
10STF241	scaffolds_NODE_298_length_15478_cov_48.308357	10STF241-scaffolds_NODE_298_length_15478_cov_48.308357	15478	48.3084	95.342	365	2.17e-162	580	2148	2512	+	85	1	168175
10STF248	scaffolds_NODE_401_length_8146_cov_31.999504	10STF248-scaffolds_NODE_401_length_8146_cov_31.999504	8146	31.9995	95.616	365	4.67e-164	586	1121	1485	+	4	2	152599
10STF253	scaffolds_NODE_456_length_7356_cov_38.476302	10STF253-scaffolds_NODE_456_length_7356_cov_38.476302	7356	38.4763	95.616	365	4.67e-164	586	2010	2374	+	4	2	124862
10STF261	scaffolds_NODE_437_length_8961_cov_41.083859	10STF261-scaffolds_NODE_437_length_8961_cov_41.083859	8961	41.0839	95.616	365	4.67e-164	586	6814	6450	-	1	1	135882
10STGB015	scaffolds_NODE_394_length_13677_cov_56.151544	10STGB015-scaffolds_NODE_394_length_13677_cov_56.151544	13677	56.1515	95.616	365	4.67e-164	586	11505	11141	-	1	1	129653
10STGB024	scaffolds_NODE_326_length_22357_cov_53.263510	10STGB024-scaffolds_NODE_326_length_22357_cov_53.263510	22357	53.2635	95.89	365	1e-165	592	19684	20048	+	2	1	128744
10STGB025	scaffolds_NODE_352_length_17739_cov_46.714585	10STGB025-scaffolds_NODE_352_length_17739_cov_46.714585	17739	46.7146	95.616	365	4.67e-164	586	2596	2232	-	1	1	126437
10STGB031	scaffolds_NODE_426_length_5721_cov_47.188164	10STGB031-scaffolds_NODE_426_length_5721_cov_47.188164	5721	47.1882	95.89	365	1e-165	592	2900	2536	-	2	1	147005
10STGB035	scaffolds_NODE_180_length_61148_cov_47.708208	10STGB035-scaffolds_NODE_180_length_61148_cov_47.708208	61148	47.7082	95.342	365	2.17e-162	580	2148	2512	+	36	25	144022
10STGB036	scaffolds_NODE_388_length_11780_cov_51.160301	10STGB036-scaffolds_NODE_388_length_11780_cov_51.160301	11780	51.1603	95.616	365	4.67e-164	586	9633	9269	-	1	1	137283
10STGB037	scaffolds_NODE_336_length_9013_cov_54.289503	10STGB037-scaffolds_NODE_336_length_9013_cov_54.289503	9013	54.2895	95.616	365	4.67e-164	586	7915	7551	-	1	1	152132
Algeria_1992_ALA2a	scaffolds_NODE_37_length_217964_cov_16.292918	Algeria_1992_ALA2a-scaffolds_NODE_37_length_217964_cov_16.292918	217964	16.2929	97.534	365	9.9e-176	625	214652	215016	+	17	15	144389
Algeria_1992_ALG1d	scaffolds_NODE_702_length_3792_cov_15.644145	Algeria_1992_ALG1d-scaffolds_NODE_702_length_3792_cov_15.644145	3792	15.6441	97.534	365	9.9e-176	625	478	842	+	17	15	91669
Argentina_2000_BOO10_F9a2	scaffolds_NODE_550_length_7798_cov_16.946250	Argentina_2000_BOO10_F9a2-scaffolds_NODE_550_length_7798_cov_16.946250	7798	16.9462	88.525	366	1.07e-120	442	1317	1681	+	5	4	96551
Argentina_2000_BOO28_F15b2	scaffolds_NODE_445_length_9632_cov_17.681528	Argentina_2000_BOO28_F15b2-scaffolds_NODE_445_length_9632_cov_17.681528	9632	17.6815	88.525	366	1.07e-120	442	1210	1574	+	5	4	110149
Argentina_2000_BOO32_B5a1	scaffolds_NODE_352_length_17758_cov_26.149313	Argentina_2000_BOO32_B5a1-scaffolds_NODE_352_length_17758_cov_26.149313	17758	26.1493	88.525	366	1.07e-120	442	16499	16135	-	5	4	133385
Argentina_2000_BOO36_B4a1	scaffolds_NODE_267_length_38107_cov_13.965291	Argentina_2000_BOO36_B4a1-scaffolds_NODE_267_length_38107_cov_13.965291	38107	13.9653	88.525	366	1.07e-120	442	20666	21030	+	5	4	107291
Argentina_2000_BOO54_F8b1	scaffolds_NODE_207_length_49720_cov_9.679733	Argentina_2000_BOO54_F8b1-scaffolds_NODE_207_length_49720_cov_9.679733	49720	9.67973	88.525	366	1.07e-120	442	44298	44662	+	5	4	102714
Argentina_2000_BOO59_C4a2	scaffolds_NODE_191_length_58407_cov_13.858632	Argentina_2000_BOO59_C4a2-scaffolds_NODE_191_length_58407_cov_13.858632	58407	13.8586	88.525	366	1.07e-120	442	34845	35209	+	5	4	119552
Argentina_2000_BOO61_FI5b2p	scaffolds_NODE_467_length_8469_cov_16.579957	Argentina_2000_BOO61_FI5b2p-scaffolds_NODE_467_length_8469_cov_16.579957	8469	16.58	88.525	366	1.07e-120	442	6940	6576	-	5	4	135375
Argentina_2000_BOO71_EI1a2p	scaffolds_NODE_320_length_24741_cov_13.978795	Argentina_2000_BOO71_EI1a2p-scaffolds_NODE_320_length_24741_cov_13.978795	24741	13.9788	88.525	366	1.07e-120	442	19319	19683	+	5	4	106175
Argentina_2000_BOO9_F15a2	scaffolds_NODE_495_length_7784_cov_13.915661	Argentina_2000_BOO9_F15a2-scaffolds_NODE_495_length_7784_cov_13.915661	7784	13.9157	88.525	366	1.07e-120	442	6437	6073	-	5	4	109397
California_1989_CB11A_ST1	scaffolds_NODE_650_length_4847_cov_13.818449	California_1989_CB11A_ST1-scaffolds_NODE_650_length_4847_cov_13.818449	4847	13.8184	97.808	365	2.13e-177	630	2130	2494	+	3	3	83327
California_1989_CC22C_ST16	scaffolds_NODE_580_length_6343_cov_21.332110	California_1989_CC22C_ST16-scaffolds_NODE_580_length_6343_cov_21.332110	6343	21.3321	97.808	365	2.13e-177	630	3614	3978	+	3	3	89736
California_1989_CE31B_ST42	scaffolds_NODE_578_length_6404_cov_23.343133	California_1989_CE31B_ST42-scaffolds_NODE_578_length_6404_cov_23.343133	6404	23.3431	97.808	365	2.13e-177	630	5007	4643	-	3	3	92633
California_1989_CF11A_ST44	scaffolds_NODE_639_length_5882_cov_13.254780	California_1989_CF11A_ST44-scaffolds_NODE_639_length_5882_cov_13.254780	5882	13.2548	97.808	365	2.13e-177	630	3760	3396	-	3	3	95775
California_1989_CF31C_ST52	scaffolds_NODE_618_length_5850_cov_15.008315	California_1989_CF31C_ST52-scaffolds_NODE_618_length_5850_cov_15.008315	5850	15.0083	97.808	365	2.13e-177	630	3147	3511	+	3	3	97291
California_1989_CH33C_ST97	scaffolds_NODE_545_length_6419_cov_13.294071	California_1989_CH33C_ST97-scaffolds_NODE_545_length_6419_cov_13.294071	6419	13.2941	97.808	365	2.13e-177	630	4410	4046	-	3	3	107343
Canada_1992_CNRA1a_1	scaffolds_NODE_379_length_22125_cov_14.457955	Canada_1992_CNRA1a_1-scaffolds_NODE_379_length_22125_cov_14.457955	22125	14.458	93.769	337	3.74e-140	507	21414	21078	-	10	9	85351
Canada_1992_CNRA4b_1	scaffolds_NODE_591_length_7683_cov_14.476203	Canada_1992_CNRA4b_1-scaffolds_NODE_591_length_7683_cov_14.476203	7683	14.4762	88.525	366	1.07e-120	442	6340	5976	-	6	5	91720
Canada_1992_CNRB2b_4	scaffolds_NODE_144_length_70896_cov_16.017411	Canada_1992_CNRB2b_4-scaffolds_NODE_144_length_70896_cov_16.017411	70896	16.0174	93.769	337	3.74e-140	507	7944	7608	-	10	9	76024
Canada_1992_CNRD4a_2	scaffolds_NODE_115_length_100949_cov_14.327940	Canada_1992_CNRD4a_2-scaffolds_NODE_115_length_100949_cov_14.327940	100949	14.3279	93.769	337	3.74e-140	507	62948	63284	+	10	9	103229
Canada_1992_CNRE2a_2	scaffolds_NODE_93_length_101656_cov_14.942478	Canada_1992_CNRE2a_2-scaffolds_NODE_93_length_101656_cov_14.942478	101656	14.9425	93.769	337	3.74e-140	507	8362	8026	-	10	9	84614
Canada_1992_CNRE4b_1	scaffolds_NODE_134_length_81697_cov_13.998885	Canada_1992_CNRE4b_1-scaffolds_NODE_134_length_81697_cov_13.998885	81697	13.9989	93.769	337	3.74e-140	507	41933	42269	+	10	9	96577
Canada_1992_CNRG3a_1	scaffolds_NODE_118_length_95682_cov_13.610794	Canada_1992_CNRG3a_1-scaffolds_NODE_118_length_95682_cov_13.610794	95682	13.6108	93.769	337	3.74e-140	507	55588	55924	+	10	9	99627
Canada_1992_CNRH3a_1	scaffolds_NODE_98_length_100990_cov_14.835333	Canada_1992_CNRH3a_1-scaffolds_NODE_98_length_100990_cov_14.835333	100990	14.8353	93.769	337	3.74e-140	507	37999	37663	-	10	9	88236
Chile_1995_STCH95_10B4a	scaffolds_NODE_494_length_8757_cov_13.393664	Chile_1995_STCH95_10B4a-scaffolds_NODE_494_length_8757_cov_13.393664	8757	13.3937	95.342	365	2.17e-162	580	2782	2418	-	15	1	92302
Chile_1995_STCH95_1A2a	scaffolds_NODE_438_length_10035_cov_18.367544	Chile_1995_STCH95_1A2a-scaffolds_NODE_438_length_10035_cov_18.367544	10035	18.3675	95.342	365	2.17e-162	580	7425	7789	+	15	1	113619
Chile_1995_STCH95_1B1a	scaffolds_NODE_549_length_7469_cov_11.899215	Chile_1995_STCH95_1B1a-scaffolds_NODE_549_length_7469_cov_11.899215	7469	11.8992	95.342	365	2.17e-162	580	4908	4544	-	15	1	95917
Chile_1995_STCH95_1B2a	scaffolds_NODE_641_length_4560_cov_16.130270	Chile_1995_STCH95_1B2a-scaffolds_NODE_641_length_4560_cov_16.130270	4560	16.1303	95.342	365	2.17e-162	580	3752	3388	-	15	1	90210
Chile_1995_STCH95_1C3a	scaffolds_NODE_137_length_83496_cov_15.461945	Chile_1995_STCH95_1C3a-scaffolds_NODE_137_length_83496_cov_15.461945	83496	15.4619	95.342	365	2.17e-162	580	754	1118	+	15	1	97663
Chile_1995_STCH95_1F2a	scaffolds_NODE_317_length_23072_cov_14.607436	Chile_1995_STCH95_1F2a-scaffolds_NODE_317_length_23072_cov_14.607436	23072	14.6074	88.525	366	1.07e-120	442	1278	1642	+	5	4	110094
Chile_1995_STCH95_1F3a	scaffolds_NODE_407_length_12323_cov_13.051690	Chile_1995_STCH95_1F3a-scaffolds_NODE_407_length_12323_cov_13.051690	12323	13.0517	95.342	365	2.17e-162	580	6348	5984	-	15	1	108364
Chile_1995_STCH95_1G3a	scaffolds_NODE_445_length_10340_cov_17.954594	Chile_1995_STCH95_1G3a-scaffolds_NODE_445_length_10340_cov_17.954594	10340	17.9546	95.342	365	2.17e-162	580	5947	5583	-	15	1	104454
Chile_1995_STCH95_1H1a	scaffolds_NODE_518_length_7692_cov_13.378201	Chile_1995_STCH95_1H1a-scaffolds_NODE_518_length_7692_cov_13.378201	7692	13.3782	95.342	365	2.17e-162	580	3028	2664	-	15	1	105404
Chile_1995_STCH95_1H2a	scaffolds_NODE_517_length_9432_cov_14.523891	Chile_1995_STCH95_1H2a-scaffolds_NODE_517_length_9432_cov_14.523891	9432	14.5239	95.342	365	2.17e-162	580	5976	6340	+	15	1	92365
Chile_1995_STCH95_3A3a	scaffolds_NODE_649_length_4810_cov_16.818297	Chile_1995_STCH95_3A3a-scaffolds_NODE_649_length_4810_cov_16.818297	4810	16.8183	100	365	0	675	2759	2395	-	7	6	99953
Chile_1995_STCH95_3E4a	scaffolds_NODE_643_length_4765_cov_15.232722	Chile_1995_STCH95_3E4a-scaffolds_NODE_643_length_4765_cov_15.232722	4765	15.2327	100	365	0	675	2738	2374	-	7	6	102327
Ethiopia_1992_ETD1	scaffolds_NODE_783_length_3407_cov_11.112012	Ethiopia_1992_ETD1-scaffolds_NODE_783_length_3407_cov_11.112012	3407	11.112	98.356	365	0	641	478	842	+	66	36	76314
Ethiopia_1992_ETK1	scaffolds_NODE_480_length_6809_cov_17.481729	Ethiopia_1992_ETK1-scaffolds_NODE_480_length_6809_cov_17.481729	6809	17.4817	88.798	366	2.3e-122	448	5423	5059	-	39	26	127848
Indiana_1993_I15a_1	scaffolds_NODE_621_length_4802_cov_18.670476	Indiana_1993_I15a_1-scaffolds_NODE_621_length_4802_cov_18.670476	4802	18.6705	97.534	365	9.9e-176	625	2123	2487	+	69	3	110191
Indiana_1993_I1a_1	scaffolds_NODE_802_length_4667_cov_13.194771	Indiana_1993_I1a_1-scaffolds_NODE_802_length_4667_cov_13.194771	4667	13.1948	90.828	338	1.78e-123	451	2077	2413	+	8	7	74026
Indiana_1993_I22a_1	scaffolds_NODE_612_length_5159_cov_16.829398	Indiana_1993_I22a_1-scaffolds_NODE_612_length_5159_cov_16.829398	5159	16.8294	97.808	365	2.13e-177	630	2488	2852	+	3	3	97939
Indiana_1993_I24a_1	scaffolds_NODE_414_length_16129_cov_20.009407	Indiana_1993_I24a_1-scaffolds_NODE_414_length_16129_cov_20.009407	16129	20.0094	97.808	365	2.13e-177	630	13236	13600	+	3	3	97242
Indiana_1993_I25a_1	scaffolds_NODE_397_length_16076_cov_18.860366	Indiana_1993_I25a_1-scaffolds_NODE_397_length_16076_cov_18.860366	16076	18.8604	97.808	365	2.13e-177	630	2680	2316	-	3	3	101969
Indiana_1993_I31a_1	scaffolds_NODE_367_length_17847_cov_23.174902	Indiana_1993_I31a_1-scaffolds_NODE_367_length_17847_cov_23.174902	17847	23.1749	97.808	365	2.13e-177	630	2680	2316	-	3	3	109699
Indiana_1993_I33a_1	scaffolds_NODE_550_length_7224_cov_17.220512	Indiana_1993_I33a_1-scaffolds_NODE_550_length_7224_cov_17.220512	7224	17.2205	97.808	365	2.13e-177	630	5102	4738	-	3	3	101779
Indiana_1993_I9a_1	scaffolds_NODE_620_length_5016_cov_14.560235	Indiana_1993_I9a_1-scaffolds_NODE_620_length_5016_cov_14.560235	5016	14.5602	97.808	365	2.13e-177	630	2894	2530	-	3	3	111766
Iran_2001_STIR01A18b	scaffolds_NODE_437_length_8229_cov_17.830471	Iran_2001_STIR01A18b-scaffolds_NODE_437_length_8229_cov_17.830471	8229	17.8305	88.525	366	1.07e-120	442	1328	1692	+	5	4	133142
Iran_2001_STIR01A32a	scaffolds_NODE_395_length_11439_cov_13.268439	Iran_2001_STIR01A32a-scaffolds_NODE_395_length_11439_cov_13.268439	11439	13.2684	88.525	366	1.07e-120	442	4509	4873	+	5	4	127854
Iran_2001_STIR01A48b	scaffolds_NODE_416_length_4167_cov_17.919560	Iran_2001_STIR01A48b-scaffolds_NODE_416_length_4167_cov_17.919560	4167	17.9196	88.525	366	1.07e-120	442	1357	1721	+	5	4	172859
Iran_2001_STIR01A78b	scaffolds_NODE_380_length_8281_cov_18.888347	Iran_2001_STIR01A78b-scaffolds_NODE_380_length_8281_cov_18.888347	8281	18.8883	88.525	366	1.07e-120	442	1351	1715	+	5	4	155152
Iran_2001_STIR01B74b	scaffolds_NODE_25_length_236733_cov_15.952720	Iran_2001_STIR01B74b-scaffolds_NODE_25_length_236733_cov_15.952720	236733	15.9527	89.941	338	1.79e-118	435	230286	230622	+	37	27	147842
Iran_2001_STIR01B76a	scaffolds_NODE_378_length_13334_cov_21.445727	Iran_2001_STIR01B76a-scaffolds_NODE_378_length_13334_cov_21.445727	13334	21.4457	88.525	366	1.07e-120	442	11990	11626	-	5	4	137978
Iran_2001_STIR01B78a	scaffolds_NODE_130_length_87312_cov_16.068699	Iran_2001_STIR01B78a-scaffolds_NODE_130_length_87312_cov_16.068699	87312	16.0687	88.525	366	1.07e-120	442	82659	83023	+	5	4	162640
Iran_2001_STIR01B83b	scaffolds_NODE_357_length_9339_cov_19.252105	Iran_2001_STIR01B83b-scaffolds_NODE_357_length_9339_cov_19.252105	9339	19.2521	88.525	366	1.07e-120	442	7994	7630	-	5	4	142496
Israel_1992_ISYB1b	scaffolds_NODE_442_length_6831_cov_16.829434	Israel_1992_ISYB1b-scaffolds_NODE_442_length_6831_cov_16.829434	6831	16.8294	88.525	366	1.07e-120	442	5454	5090	-	5	4	124869
Israel_1992_ISYD3a_1	scaffolds_NODE_340_length_12872_cov_25.623212	Israel_1992_ISYD3a_1-scaffolds_NODE_340_length_12872_cov_25.623212	12872	25.6232	88.525	366	1.07e-120	442	11656	11292	-	5	4	143021
Israel_1992_ISYH1a	scaffolds_NODE_558_length_6715_cov_12.519132	Israel_1992_ISYH1a-scaffolds_NODE_558_length_6715_cov_12.519132	6715	12.5191	88.525	366	1.07e-120	442	1293	1657	+	5	4	93064
Israel_1992_ISZA1c	scaffolds_NODE_460_length_6742_cov_11.639610	Israel_1992_ISZA1c-scaffolds_NODE_460_length_6742_cov_11.639610	6742	11.6396	88.525	366	1.07e-120	442	5423	5059	-	5	4	125299
Israel_1992_ISZB3a_1	scaffolds_NODE_465_length_8139_cov_22.644629	Israel_1992_ISZB3a_1-scaffolds_NODE_465_length_8139_cov_22.644629	8139	22.6446	88.525	366	1.07e-120	442	1220	1584	+	5	4	129674
Israel_1992_ISZC1a	scaffolds_NODE_457_length_8099_cov_17.610197	Israel_1992_ISZC1a-scaffolds_NODE_457_length_8099_cov_17.610197	8099	17.6102	88.525	366	1.07e-120	442	6874	6510	-	5	4	114967
Israel_1992_ISZC2a_2	scaffolds_NODE_256_length_35106_cov_14.908561	Israel_1992_ISZC2a_2-scaffolds_NODE_256_length_35106_cov_14.908561	35106	14.9086	88.798	366	2.3e-122	448	19147	18783	-	16	13	135127
Israel_1992_ISZE1b_2	scaffolds_NODE_471_length_9270_cov_21.245078	Israel_1992_ISZE1b_2-scaffolds_NODE_471_length_9270_cov_21.245078	9270	21.2451	88.525	366	1.07e-120	442	8061	7697	-	5	4	98644
Israel_1992_ISZF2a_1	scaffolds_NODE_401_length_8514_cov_14.139268	Israel_1992_ISZF2a_1-scaffolds_NODE_401_length_8514_cov_14.139268	8514	14.1393	88.525	366	1.07e-120	442	7179	6815	-	5	4	143365
Israel_1992_ISZH2a	scaffolds_NODE_485_length_8185_cov_15.024297	Israel_1992_ISZH2a-scaffolds_NODE_485_length_8185_cov_15.024297	8185	15.0243	88.525	366	1.07e-120	442	6919	6555	-	5	4	107244
Israel_1993_ISXBetC2a_1	scaffolds_NODE_491_length_6609_cov_15.729486	Israel_1993_ISXBetC2a_1-scaffolds_NODE_491_length_6609_cov_15.729486	6609	15.7295	88.525	366	1.07e-120	442	5400	5036	-	5	4	127580
Israel_1993_ISXBetD4a_1	scaffolds_NODE_473_length_7097_cov_19.031339	Israel_1993_ISXBetD4a_1-scaffolds_NODE_473_length_7097_cov_19.031339	7097	19.0313	88.525	366	1.07e-120	442	1210	1574	+	5	4	115039
Israel_1993_ISXBetH3a_4	scaffolds_NODE_407_length_8189_cov_19.275025	Israel_1993_ISXBetH3a_4-scaffolds_NODE_407_length_8189_cov_19.275025	8189	19.275	88.525	366	1.07e-120	442	1270	1634	+	5	4	133712
Kenya_1994_STKE94MF1a	scaffolds_NODE_519_length_4049_cov_16.334844	Kenya_1994_STKE94MF1a-scaffolds_NODE_519_length_4049_cov_16.334844	4049	16.3348	97.26	365	4.61e-174	619	2718	2354	-	31	28	159982
Kenya_1994_STKE94MI1a	scaffolds_NODE_133_length_71346_cov_15.583002	Kenya_1994_STKE94MI1a-scaffolds_NODE_133_length_71346_cov_15.583002	71346	15.583	97.26	365	4.61e-174	619	1332	1696	+	31	28	155874
Kenya_1994_STKE94ML1a	scaffolds_NODE_331_length_22068_cov_16.305352	Kenya_1994_STKE94ML1a-scaffolds_NODE_331_length_22068_cov_16.305352	22068	16.3054	98.356	365	0	641	15327	15691	+	11	12	130670
Missouri_1994_ST94MO12a_1	scaffolds_NODE_597_length_4802_cov_20.496085	Missouri_1994_ST94MO12a_1-scaffolds_NODE_597_length_4802_cov_20.496085	4802	20.4961	97.808	365	2.13e-177	630	2680	2316	-	3	3	107417
Missouri_1994_ST94MO15a_1	scaffolds_NODE_638_length_5149_cov_14.086948	Missouri_1994_ST94MO15a_1-scaffolds_NODE_638_length_5149_cov_14.086948	5149	14.0869	97.808	365	2.13e-177	630	2034	2398	+	3	3	91773
Missouri_1994_ST94MO17a_1	scaffolds_NODE_657_length_4548_cov_18.842317	Missouri_1994_ST94MO17a_1-scaffolds_NODE_657_length_4548_cov_18.842317	4548	18.8423	97.808	365	2.13e-177	630	1655	2019	+	3	3	78453
Missouri_1994_ST94MO19a_1	scaffolds_NODE_602_length_5386_cov_21.351102	Missouri_1994_ST94MO19a_1-scaffolds_NODE_602_length_5386_cov_21.351102	5386	21.3511	97.808	365	2.13e-177	630	2680	2316	-	3	3	110378
Missouri_1994_ST94MO24a_1	scaffolds_NODE_665_length_4800_cov_12.346813	Missouri_1994_ST94MO24a_1-scaffolds_NODE_665_length_4800_cov_12.346813	4800	12.3468	97.808	365	2.13e-177	630	2121	2485	+	3	3	91651
Missouri_1994_ST94MO2a_1	scaffolds_NODE_655_length_4802_cov_13.511746	Missouri_1994_ST94MO2a_1-scaffolds_NODE_655_length_4802_cov_13.511746	4802	13.5117	97.808	365	2.13e-177	630	2680	2316	-	3	3	91130
Missouri_1994_ST94Mo31a_1	scaffolds_NODE_632_length_5825_cov_15.332985	Missouri_1994_ST94Mo31a_1-scaffolds_NODE_632_length_5825_cov_15.332985	5825	15.333	97.808	365	2.13e-177	630	3122	3486	+	3	3	89086
Missouri_1994_ST94MO33a_1	scaffolds_NODE_632_length_4057_cov_14.021106	Missouri_1994_ST94MO33a_1-scaffolds_NODE_632_length_4057_cov_14.021106	4057	14.0211	97.808	365	2.13e-177	630	2654	2290	-	3	3	114797
Missouri_1994_ST94MO35a_1	scaffolds_NODE_603_length_4840_cov_15.765694	Missouri_1994_ST94MO35a_1-scaffolds_NODE_603_length_4840_cov_15.765694	4840	15.7657	97.808	365	2.13e-177	630	2123	2487	+	3	3	111824
Missouri_1994_ST94MO8a_1	scaffolds_NODE_417_length_15719_cov_17.361207	Missouri_1994_ST94MO8a_1-scaffolds_NODE_417_length_15719_cov_17.361207	15719	17.3612	97.808	365	2.13e-177	630	2894	2530	-	3	3	103930
ST01AUS_1A4	scaffolds_NODE_728_length_4082_cov_9.715173	ST01AUS_1A4-scaffolds_NODE_728_length_4082_cov_9.715173	4082	9.71517	95.89	365	1e-165	592	2574	2210	-	2	1	72920
ST01AUS_1A5	scaffolds_NODE_754_length_4111_cov_8.693294	ST01AUS_1A5-scaffolds_NODE_754_length_4111_cov_8.693294	4111	8.69329	95.89	365	1e-165	592	2574	2210	-	2	1	66561
ST01AUS_1A6	scaffolds_NODE_691_length_7308_cov_7.414725	ST01AUS_1A6-scaffolds_NODE_691_length_7308_cov_7.414725	7308	7.41472	95.89	365	1e-165	592	3881	4245	+	2	1	65068
ST01AUS_1A9	scaffolds_NODE_915_length_1919_cov_6.109979	ST01AUS_1A9-scaffolds_NODE_915_length_1919_cov_6.109979	1919	6.10998	95.068	365	1.01e-160	575	1209	1573	+	24	22	64389
ST01AUS_1B1	scaffolds_NODE_761_length_3769_cov_11.357297	ST01AUS_1B1-scaffolds_NODE_761_length_3769_cov_11.357297	3769	11.3573	95.89	365	1e-165	592	2574	2210	-	2	1	69000
ST01AUS_1B2	scaffolds_NODE_754_length_3874_cov_8.399581	ST01AUS_1B2-scaffolds_NODE_754_length_3874_cov_8.399581	3874	8.39958	99.726	365	0	669	1325	1689	+	28	29	68346
ST01AUS_1B7	scaffolds_NODE_727_length_4681_cov_12.302637	ST01AUS_1B7-scaffolds_NODE_727_length_4681_cov_12.302637	4681	12.3026	95.89	365	1e-165	592	2574	2210	-	2	1	68295
ST01AUS_1B8	scaffolds_NODE_844_length_3270_cov_9.884914	ST01AUS_1B8-scaffolds_NODE_844_length_3270_cov_9.884914	3270	9.88491	95.89	365	1e-165	592	1455	1819	+	2	1	66234
ST01AUS_1C1	scaffolds_NODE_825_length_3436_cov_10.703934	ST01AUS_1C1-scaffolds_NODE_825_length_3436_cov_10.703934	3436	10.7039	97.26	365	4.61e-174	619	1816	1452	-	13	8	68155
ST01AUS_1C2	scaffolds_NODE_774_length_3791_cov_8.021413	ST01AUS_1C2-scaffolds_NODE_774_length_3791_cov_8.021413	3791	8.02141	95.89	365	1e-165	592	1196	1560	+	2	1	69005
ST01AUS_1C3	scaffolds_NODE_660_length_7342_cov_5.227117	ST01AUS_1C3-scaffolds_NODE_660_length_7342_cov_5.227117	7342	5.22712	95.89	365	1e-165	592	3830	4194	+	2	1	65514
ST01AUS_1C6	scaffolds_NODE_708_length_4017_cov_9.825088	ST01AUS_1C6-scaffolds_NODE_708_length_4017_cov_9.825088	4017	9.82509	95.89	365	1e-165	592	2745	2381	-	2	1	68320
ST01AUS_1C8	scaffolds_NODE_614_length_6486_cov_8.775929	ST01AUS_1C8-scaffolds_NODE_614_length_6486_cov_8.775929	6486	8.77593	95.89	365	1e-165	592	3913	4277	+	2	1	72887
ST01AUS_1D4	scaffolds_NODE_713_length_6562_cov_5.000154	ST01AUS_1D4-scaffolds_NODE_713_length_6562_cov_5.000154	6562	5.00015	96.164	365	2.16e-167	597	4024	4388	+	75	37	60655
ST01AUS_1D5	scaffolds_NODE_788_length_4627_cov_6.882546	ST01AUS_1D5-scaffolds_NODE_788_length_4627_cov_6.882546	4627	6.88255	95.068	365	1.31e-159	571	2571	2210	-	58	1	60963
ST01AUS_1D8	scaffolds_NODE_749_length_4304_cov_11.669569	ST01AUS_1D8-scaffolds_NODE_749_length_4304_cov_11.669569	4304	11.6696	95.89	365	1e-165	592	2574	2210	-	2	1	67848
ST01AUS_1E1	scaffolds_NODE_628_length_8903_cov_12.133024	ST01AUS_1E1-scaffolds_NODE_628_length_8903_cov_12.133024	8903	12.133	97.26	365	4.61e-174	619	536	172	-	13	8	60017
ST01AUS_1E4	scaffolds_NODE_787_length_3864_cov_7.184563	ST01AUS_1E4-scaffolds_NODE_787_length_3864_cov_7.184563	3864	7.18456	95.89	365	1e-165	592	2744	2380	-	2	1	63178
ST01AUS_1E5	scaffolds_NODE_1196_length_969_cov_6.993435	ST01AUS_1E5-scaffolds_NODE_1196_length_969_cov_6.993435	969	6.99343	97.26	365	4.61e-174	619	536	172	-	13	8	65401
ST01AUS_1F2	scaffolds_NODE_798_length_2970_cov_8.299485	ST01AUS_1F2-scaffolds_NODE_798_length_2970_cov_8.299485	2970	8.29949	95.89	365	1e-165	592	1124	1488	+	2	1	73277
ST01AUS_1F3	scaffolds_NODE_681_length_7280_cov_7.620069	ST01AUS_1F3-scaffolds_NODE_681_length_7280_cov_7.620069	7280	7.62007	95.89	365	1e-165	592	3388	3024	-	2	1	63264
ST01AUS_1F8	scaffolds_NODE_758_length_3949_cov_11.278634	ST01AUS_1F8-scaffolds_NODE_758_length_3949_cov_11.278634	3949	11.2786	95.89	365	1e-165	592	2574	2210	-	2	1	65215
ST01AUS_1G2	scaffolds_NODE_815_length_2972_cov_5.740144	ST01AUS_1G2-scaffolds_NODE_815_length_2972_cov_5.740144	2972	5.74014	95.89	365	1e-165	592	434	798	+	2	1	69297
ST01AUS_1G5	scaffolds_NODE_785_length_3874_cov_10.122021	ST01AUS_1G5-scaffolds_NODE_785_length_3874_cov_10.122021	3874	10.122	99.726	365	0	669	2574	2210	-	28	29	70667
ST01AUS_1H2	scaffolds_NODE_854_length_3027_cov_8.905114	ST01AUS_1H2-scaffolds_NODE_854_length_3027_cov_8.905114	3027	8.90511	95.89	365	1e-165	592	1212	1576	+	2	1	62859
ST01AUS_1H6	scaffolds_NODE_749_length_4891_cov_6.684450	ST01AUS_1H6-scaffolds_NODE_749_length_4891_cov_6.684450	4891	6.68445	95.89	365	1e-165	592	2730	2366	-	2	1	67711
ST01AUS_1H8	scaffolds_NODE_842_length_3012_cov_10.462969	ST01AUS_1H8-scaffolds_NODE_842_length_3012_cov_10.462969	3012	10.463	95.89	365	1e-165	592	439	803	+	2	1	65453
ST05DK_01a1	scaffolds_NODE_74_length_115039_cov_7.545337	ST05DK_01a1-scaffolds_NODE_74_length_115039_cov_7.545337	115039	7.54534	97.534	365	9.9e-176	625	2573	2209	-	30	30	96243
ST05DK_01B5	scaffolds_NODE_545_length_4542_cov_12.225318	ST05DK_01B5-scaffolds_NODE_545_length_4542_cov_12.225318	4542	12.2253	95.616	365	4.67e-164	586	2417	2053	-	1	1	120052
ST06FR_Biog_G84	scaffolds_NODE_658_length_3322_cov_12.605448	ST06FR_Biog_G84-scaffolds_NODE_658_length_3322_cov_12.605448	3322	12.6054	95.616	365	4.67e-164	586	1126	1490	+	4	2	99749
ST08TN_26_5_4	scaffolds_NODE_645_length_3006_cov_10.994917	ST08TN_26_5_4-scaffolds_NODE_645_length_3006_cov_10.994917	3006	10.9949	95.616	365	4.67e-164	586	433	797	+	1	1	103066
ST09FR_Biog_G01	scaffolds_NODE_12933_length_806_cov_18.410120	ST09FR_Biog_G01-scaffolds_NODE_12933_length_806_cov_18.410120	806	18.4101	95.616	365	4.67e-164	586	609	245	-	1	1	2215
ST09FR_Biog_G02	scaffolds_NODE_619_length_6766_cov_15.616451	ST09FR_Biog_G02-scaffolds_NODE_619_length_6766_cov_15.616451	6766	15.6165	95.616	365	4.67e-164	586	4575	4211	-	4	2	77783
ST09FR_Biog_G03	scaffolds_NODE_973_length_5892_cov_10.887100	ST09FR_Biog_G03-scaffolds_NODE_973_length_5892_cov_10.887100	5892	10.8871	95.616	365	4.67e-164	586	2591	2227	-	1	1	47082
ST09FR_Biog_G04	scaffolds_NODE_1020_length_3790_cov_15.615529	ST09FR_Biog_G04-scaffolds_NODE_1020_length_3790_cov_15.615529	3790	15.6155	95.89	365	1e-165	592	1393	1757	+	2	1	54973
ST09FR_Biog_G05	scaffolds_NODE_709_length_16344_cov_15.860397	ST09FR_Biog_G05-scaffolds_NODE_709_length_16344_cov_15.860397	16344	15.8604	100	365	0	675	14459	14095	-	7	6	27771
ST09FR_Biog_G06	scaffolds_NODE_778_length_14203_cov_14.541137	ST09FR_Biog_G06-scaffolds_NODE_778_length_14203_cov_14.541137	14203	14.5411	95.616	365	4.67e-164	586	13050	12686	-	1	1	34689
ST09FR_Biog_G07	scaffolds_NODE_601_length_9571_cov_19.877364	ST09FR_Biog_G07-scaffolds_NODE_601_length_9571_cov_19.877364	9571	19.8774	95.616	365	4.67e-164	586	7471	7107	-	4	2	74134
ST09FR_Biog_G08	scaffolds_NODE_1288_length_3201_cov_7.492689	ST09FR_Biog_G08-scaffolds_NODE_1288_length_3201_cov_7.492689	3201	7.49269	95.616	365	4.67e-164	586	433	797	+	1	1	38924
ST09FR_Biog_G10	scaffolds_NODE_594_length_7127_cov_14.688066	ST09FR_Biog_G10-scaffolds_NODE_594_length_7127_cov_14.688066	7127	14.6881	95.616	365	4.67e-164	586	5398	5034	-	4	2	88571
ST09FR_Biog_G11	scaffolds_NODE_1019_length_4636_cov_12.123117	ST09FR_Biog_G11-scaffolds_NODE_1019_length_4636_cov_12.123117	4636	12.1231	100	365	0	675	2518	2154	-	7	6	48869
ST09FR_Biog_G12	scaffolds_NODE_1054_length_4370_cov_14.040324	ST09FR_Biog_G12-scaffolds_NODE_1054_length_4370_cov_14.040324	4370	14.0403	95.616	365	4.67e-164	586	2750	2386	-	1	1	46543
ST09FR_Biog_G13	scaffolds_NODE_1452_length_8162_cov_17.823116	ST09FR_Biog_G13-scaffolds_NODE_1452_length_8162_cov_17.823116	8162	17.8231	95.616	365	4.67e-164	586	2126	2490	+	1	1	15826
ST09FR_Biog_G14	scaffolds_NODE_2191_length_4637_cov_14.970100	ST09FR_Biog_G14-scaffolds_NODE_2191_length_4637_cov_14.970100	4637	14.9701	100	365	0	675	2519	2155	-	7	6	15839
ST09FR_Biog_G15	scaffolds_NODE_1455_length_4514_cov_6.050235	ST09FR_Biog_G15-scaffolds_NODE_1455_length_4514_cov_6.050235	4514	6.05023	95.616	365	4.67e-164	586	3133	2769	-	1	1	28383
ST09FR_Biog_G16	scaffolds_NODE_603_length_11630_cov_15.077754	ST09FR_Biog_G16-scaffolds_NODE_603_length_11630_cov_15.077754	11630	15.0778	95.616	365	4.67e-164	586	5976	5612	-	4	2	70056
ST09FR_Biog_G17	scaffolds_NODE_565_length_11452_cov_14.146881	ST09FR_Biog_G17-scaffolds_NODE_565_length_11452_cov_14.146881	11452	14.1469	95.616	365	4.67e-164	586	2125	2489	+	1	1	73411
ST09FR_Biog_G18	scaffolds_NODE_594_length_10932_cov_16.067574	ST09FR_Biog_G18-scaffolds_NODE_594_length_10932_cov_16.067574	10932	16.0676	95.616	365	4.67e-164	586	2599	2235	-	4	2	71224
ST09FR_Biog_G20	scaffolds_NODE_1438_length_6486_cov_16.194527	ST09FR_Biog_G20-scaffolds_NODE_1438_length_6486_cov_16.194527	6486	16.1945	95.616	365	4.67e-164	586	1202	1566	+	1	1	22816
ST09FR_Biog_G21	scaffolds_NODE_3040_length_3170_cov_8.943820	ST09FR_Biog_G21-scaffolds_NODE_3040_length_3170_cov_8.943820	3170	8.94382	95.616	365	4.67e-164	586	434	798	+	1	1	11017
ST09FR_Biog_G22	scaffolds_NODE_1404_length_5235_cov_15.416795	ST09FR_Biog_G22-scaffolds_NODE_1404_length_5235_cov_15.416795	5235	15.4168	95.616	365	4.67e-164	586	3110	2746	-	1	1	27212
ST09FR_Biog_G23	scaffolds_NODE_565_length_6565_cov_66.159601	ST09FR_Biog_G23-scaffolds_NODE_565_length_6565_cov_66.159601	6565	66.1596	88.525	366	1.07e-120	442	1188	1552	+	5	4	98396
ST09FR_Biog_G24	scaffolds_NODE_794_length_9577_cov_13.209830	ST09FR_Biog_G24-scaffolds_NODE_794_length_9577_cov_13.209830	9577	13.2098	95.342	365	2.17e-162	580	1726	2090	+	22	18	48193
ST09FR_Biog_G25	scaffolds_NODE_756_length_5252_cov_18.642678	ST09FR_Biog_G25-scaffolds_NODE_756_length_5252_cov_18.642678	5252	18.6427	95.616	365	4.67e-164	586	2737	2373	-	1	1	68170
ST09FR_Biog_G26	scaffolds_NODE_831_length_4164_cov_9.738623	ST09FR_Biog_G26-scaffolds_NODE_831_length_4164_cov_9.738623	4164	9.73862	95.616	365	4.67e-164	586	1382	1746	+	1	1	64832
ST09FR_Biog_G27	scaffolds_NODE_859_length_8481_cov_11.167221	ST09FR_Biog_G27-scaffolds_NODE_859_length_8481_cov_11.167221	8481	11.1672	95.616	365	4.67e-164	586	6683	6319	-	1	1	45852
ST09FR_Biog_G29	scaffolds_NODE_2446_length_4710_cov_12.807948	ST09FR_Biog_G29-scaffolds_NODE_2446_length_4710_cov_12.807948	4710	12.8079	95.616	365	4.67e-164	586	2100	2464	+	1	1	10342
ST09FR_Biog_G30	scaffolds_NODE_1881_length_4883_cov_17.543082	ST09FR_Biog_G30-scaffolds_NODE_1881_length_4883_cov_17.543082	4883	17.5431	95.616	365	4.67e-164	586	2758	2394	-	1	1	19705
ST09FR_Biog_G31	scaffolds_NODE_1002_length_6476_cov_14.804703	ST09FR_Biog_G31-scaffolds_NODE_1002_length_6476_cov_14.804703	6476	14.8047	95.342	365	2.17e-162	580	2098	2462	+	84	2	43681
ST09FR_Biog_G33	scaffolds_NODE_793_length_3389_cov_23.995201	ST09FR_Biog_G33-scaffolds_NODE_793_length_3389_cov_23.995201	3389	23.9952	95.616	365	4.67e-164	586	2658	2294	-	1	1	82732
ST09FR_Biog_G34	scaffolds_NODE_717_length_4902_cov_16.280380	ST09FR_Biog_G34-scaffolds_NODE_717_length_4902_cov_16.280380	4902	16.2804	95.616	365	4.67e-164	586	2777	2413	-	1	1	81748
ST09FR_Biog_G35	scaffolds_NODE_637_length_4699_cov_11.589147	ST09FR_Biog_G35-scaffolds_NODE_637_length_4699_cov_11.589147	4699	11.5891	95.616	365	4.67e-164	586	2101	2465	+	4	2	90035
ST09FR_Biog_G36	scaffolds_NODE_1308_length_5424_cov_23.723515	ST09FR_Biog_G36-scaffolds_NODE_1308_length_5424_cov_23.723515	5424	23.7235	95.616	365	4.67e-164	586	3299	2935	-	1	1	31871
ST09FR_Biog_G37	scaffolds_NODE_326_length_21056_cov_14.166944	ST09FR_Biog_G37-scaffolds_NODE_326_length_21056_cov_14.166944	21056	14.1669	95.89	365	1e-165	592	18308	18672	+	2	1	13722
ST09FR_Biog_G38	scaffolds_NODE_533_length_4316_cov_68.923492	ST09FR_Biog_G38-scaffolds_NODE_533_length_4316_cov_68.923492	4316	68.9235	95.616	365	4.67e-164	586	2924	2560	-	1	1	143829
ST09FR_Biog_G39	scaffolds_NODE_554_length_14265_cov_23.166714	ST09FR_Biog_G39-scaffolds_NODE_554_length_14265_cov_23.166714	14265	23.1667	95.616	365	4.67e-164	586	12140	11776	-	1	1	67834
ST09FR_Biog_G40	scaffolds_NODE_694_length_6387_cov_35.680038	ST09FR_Biog_G40-scaffolds_NODE_694_length_6387_cov_35.680038	6387	35.68	95.89	365	1e-165	592	2401	2037	-	2	1	79770
ST09FR_Biog_G41	scaffolds_NODE_545_length_12710_cov_42.677598	ST09FR_Biog_G41-scaffolds_NODE_545_length_12710_cov_42.677598	12710	42.6776	95.616	365	4.67e-164	586	8881	9245	+	1	1	77172
ST09FR_Biog_G42	scaffolds_NODE_664_length_4689_cov_26.831679	ST09FR_Biog_G42-scaffolds_NODE_664_length_4689_cov_26.831679	4689	26.8317	100	365	0	675	3193	2829	-	7	6	90415
ST09FR_Biog_G43	scaffolds_NODE_588_length_10161_cov_32.827033	ST09FR_Biog_G43-scaffolds_NODE_588_length_10161_cov_32.827033	10161	32.827	95.342	365	2.17e-162	580	5701	5337	-	55	1	75995
ST09FR_Biog_G44	scaffolds_NODE_818_length_5059_cov_23.116307	ST09FR_Biog_G44-scaffolds_NODE_818_length_5059_cov_23.116307	5059	23.1163	95.616	365	4.67e-164	586	781	1145	+	1	1	68839
ST09FR_Biog_G45	scaffolds_NODE_1998_length_4366_cov_22.731849	ST09FR_Biog_G45-scaffolds_NODE_1998_length_4366_cov_22.731849	4366	22.7318	95.616	365	4.67e-164	586	2996	2632	-	1	1	19497
ST09FR_Biog_G46	scaffolds_NODE_120_length_87902_cov_60.262388	ST09FR_Biog_G46-scaffolds_NODE_120_length_87902_cov_60.262388	87902	60.2624	95.89	365	1e-165	592	4180	3816	-	2	1	120497
ST09FR_Biog_G47	scaffolds_NODE_212_length_54620_cov_28.436690	ST09FR_Biog_G47-scaffolds_NODE_212_length_54620_cov_28.436690	54620	28.4367	95.342	365	2.17e-162	580	5175	4811	-	12	11	82442
ST09FR_Biog_G48	scaffolds_NODE_635_length_6034_cov_22.500418	ST09FR_Biog_G48-scaffolds_NODE_635_length_6034_cov_22.500418	6034	22.5004	95.616	365	4.67e-164	586	3909	3545	-	1	1	91010
ST09FR_Biog_G49	scaffolds_NODE_371_length_24137_cov_28.032182	ST09FR_Biog_G49-scaffolds_NODE_371_length_24137_cov_28.032182	24137	28.0322	100	365	0	675	22585	22221	-	7	6	85016
ST09FR_Biog_G50	scaffolds_NODE_584_length_4700_cov_27.854252	ST09FR_Biog_G50-scaffolds_NODE_584_length_4700_cov_27.854252	4700	27.8543	100	365	0	675	2181	2545	+	7	6	100940
ST09FR_Biog_G51	scaffolds_NODE_637_length_5892_cov_9.949632	ST09FR_Biog_G51-scaffolds_NODE_637_length_5892_cov_9.949632	5892	9.94963	100	365	0	675	2131	2495	+	7	6	79659
ST09FR_Biog_G52	scaffolds_NODE_640_length_5031_cov_42.155748	ST09FR_Biog_G52-scaffolds_NODE_640_length_5031_cov_42.155748	5031	42.1557	95.89	365	1e-165	592	1403	1767	+	2	1	89808
ST09FR_Biog_G53	scaffolds_NODE_1778_length_5438_cov_15.919747	ST09FR_Biog_G53-scaffolds_NODE_1778_length_5438_cov_15.919747	5438	15.9197	95.616	365	4.67e-164	586	3338	2974	-	4	2	18586
ST09FR_Biog_G54	scaffolds_NODE_1354_length_4140_cov_27.253366	ST09FR_Biog_G54-scaffolds_NODE_1354_length_4140_cov_27.253366	4140	27.2534	97.808	365	2.13e-177	630	2040	1676	-	14	10	33989
ST09FR_Biog_G55	scaffolds_NODE_1532_length_4698_cov_7.031014	ST09FR_Biog_G55-scaffolds_NODE_1532_length_4698_cov_7.031014	4698	7.03101	95.616	365	4.67e-164	586	2599	2235	-	4	2	26881
ST09FR_Biog_G56	scaffolds_NODE_666_length_9839_cov_19.419869	ST09FR_Biog_G56-scaffolds_NODE_666_length_9839_cov_19.419869	9839	19.4199	95.616	365	4.67e-164	586	7714	7350	-	1	1	61463
ST09FR_Biog_G57	scaffolds_NODE_801_length_4562_cov_13.082982	ST09FR_Biog_G57-scaffolds_NODE_801_length_4562_cov_13.082982	4562	13.083	95.342	365	2.17e-162	580	3437	3073	-	19	16	79139
ST09FR_Biog_G58	scaffolds_NODE_611_length_5209_cov_29.909779	ST09FR_Biog_G58-scaffolds_NODE_611_length_5209_cov_29.909779	5209	29.9098	95.616	365	4.67e-164	586	2428	2792	+	1	1	99269
ST09FR_Biog_G59	scaffolds_NODE_599_length_6484_cov_24.200964	ST09FR_Biog_G59-scaffolds_NODE_599_length_6484_cov_24.200964	6484	24.201	100	365	0	675	2118	2482	+	7	6	85339
ST09FR_Biog_G60	scaffolds_NODE_854_length_4926_cov_21.291727	ST09FR_Biog_G60-scaffolds_NODE_854_length_4926_cov_21.291727	4926	21.2917	95.616	365	4.67e-164	586	2126	2490	+	1	1	65242
ST09FR_Biog_G82	scaffolds_NODE_599_length_4502_cov_13.619069	ST09FR_Biog_G82-scaffolds_NODE_599_length_4502_cov_13.619069	4502	13.6191	95.616	365	4.67e-164	586	2632	2268	-	1	1	94506
ST09FR_Biog_I03	scaffolds_NODE_479_length_4699_cov_33.371232	ST09FR_Biog_I03-scaffolds_NODE_479_length_4699_cov_33.371232	4699	33.3712	95.616	365	4.67e-164	586	2101	2465	+	4	2	126035
ST09FR_Biog_I04	scaffolds_NODE_394_length_14024_cov_75.977736	ST09FR_Biog_I04-scaffolds_NODE_394_length_14024_cov_75.977736	14024	75.9777	95.342	365	2.17e-162	580	1161	1525	+	22	18	123845
ST09FR_Biog_I05	scaffolds_NODE_71_length_141166_cov_26.204222	ST09FR_Biog_I05-scaffolds_NODE_71_length_141166_cov_26.204222	141166	26.2042	95.89	365	1e-165	592	2565	2201	-	2	1	127557
ST09FR_Biog_I07	scaffolds_NODE_519_length_6250_cov_29.672478	ST09FR_Biog_I07-scaffolds_NODE_519_length_6250_cov_29.672478	6250	29.6725	95.616	365	4.67e-164	586	2740	2376	-	1	1	112546
ST09FR_Biog_I12	scaffolds_NODE_498_length_7875_cov_32.418542	ST09FR_Biog_I12-scaffolds_NODE_498_length_7875_cov_32.418542	7875	32.4185	95.616	365	4.67e-164	586	5461	5825	+	1	1	112161
ST09FR_Biog_I24	scaffolds_NODE_558_length_3841_cov_25.011358	ST09FR_Biog_I24-scaffolds_NODE_558_length_3841_cov_25.011358	3841	25.0114	100	365	0	675	2520	2156	-	7	6	116481
ST09FR_Biog_I25	scaffolds_NODE_388_length_16984_cov_27.429086	ST09FR_Biog_I25-scaffolds_NODE_388_length_16984_cov_27.429086	16984	27.4291	95.616	365	4.67e-164	586	2126	2490	+	1	1	106546
ST09FR_Biog_I28	scaffolds_NODE_462_length_5102_cov_28.448980	ST09FR_Biog_I28-scaffolds_NODE_462_length_5102_cov_28.448980	5102	28.449	95.616	365	4.67e-164	586	2977	2613	-	1	1	151450
ST10CRI_0616	scaffolds_NODE_570_length_4062_cov_9.273771	ST10CRI_0616-scaffolds_NODE_570_length_4062_cov_9.273771	4062	9.27377	95.89	365	1e-165	592	434	798	+	2	1	110725
ST10FR_Biog_G093	scaffolds_NODE_490_length_6715_cov_30.878679	ST10FR_Biog_G093-scaffolds_NODE_490_length_6715_cov_30.878679	6715	30.8787	95.616	365	4.67e-164	586	1482	1846	+	4	2	126959
ST10FR_Biog_G098	scaffolds_NODE_564_length_5778_cov_29.903372	ST10FR_Biog_G098-scaffolds_NODE_564_length_5778_cov_29.903372	5778	29.9034	95.616	365	4.67e-164	586	2110	2474	+	4	2	102831
ST10FR_Biog_G100	scaffolds_NODE_227_length_40607_cov_30.665861	ST10FR_Biog_G100-scaffolds_NODE_227_length_40607_cov_30.665861	40607	30.6659	95.89	365	1e-165	592	2565	2201	-	2	1	123698
ST10FR_Biog_G101	scaffolds_NODE_509_length_5710_cov_30.650752	ST10FR_Biog_G101-scaffolds_NODE_509_length_5710_cov_30.650752	5710	30.6508	95.616	365	4.67e-164	586	3723	3359	-	4	2	123241
ST10FR_Biog_G102	scaffolds_NODE_484_length_8850_cov_17.866742	ST10FR_Biog_G102-scaffolds_NODE_484_length_8850_cov_17.866742	8850	17.8667	91.124	338	3.82e-125	457	1463	1799	+	26	20	113697
ST10FR_Biog_G103	scaffolds_NODE_550_length_4699_cov_28.301249	ST10FR_Biog_G103-scaffolds_NODE_550_length_4699_cov_28.301249	4699	28.3012	95.616	365	4.67e-164	586	2101	2465	+	4	2	123522
ST10FR_Biog_G61	scaffolds_NODE_978_length_5123_cov_24.334254	ST10FR_Biog_G61-scaffolds_NODE_978_length_5123_cov_24.334254	5123	24.3343	100	365	0	675	3005	2641	-	7	6	50522
ST10FR_Biog_G62	scaffolds_NODE_1106_length_8170_cov_23.918423	ST10FR_Biog_G62-scaffolds_NODE_1106_length_8170_cov_23.918423	8170	23.9184	100	365	0	675	5478	5114	-	7	6	32561
ST10FR_Biog_G63	scaffolds_NODE_874_length_9482_cov_17.784025	ST10FR_Biog_G63-scaffolds_NODE_874_length_9482_cov_17.784025	9482	17.784	95.616	365	4.67e-164	586	5075	4711	-	32	1	42214
ST10FR_Biog_G64	scaffolds_NODE_518_length_14643_cov_18.516246	ST10FR_Biog_G64-scaffolds_NODE_518_length_14643_cov_18.516246	14643	18.5162	95.616	365	4.67e-164	586	2126	2490	+	1	1	71719
ST10FR_Biog_G65	scaffolds_NODE_736_length_4379_cov_15.331406	ST10FR_Biog_G65-scaffolds_NODE_736_length_4379_cov_15.331406	4379	15.3314	100	365	0	675	1775	2139	+	7	6	75378
ST10FR_Biog_G66	scaffolds_NODE_631_length_6775_cov_24.350595	ST10FR_Biog_G66-scaffolds_NODE_631_length_6775_cov_24.350595	6775	24.3506	100	365	0	675	2312	2676	+	7	6	84357
ST10FR_Biog_G67	scaffolds_NODE_608_length_9840_cov_18.826980	ST10FR_Biog_G67-scaffolds_NODE_608_length_9840_cov_18.826980	9840	18.827	95.342	365	2.17e-162	580	2126	2490	+	15	1	74169
ST10FR_Biog_G68	scaffolds_NODE_981_length_4979_cov_16.333266	ST10FR_Biog_G68-scaffolds_NODE_981_length_4979_cov_16.333266	4979	16.3333	100	365	0	675	2130	2494	+	7	6	48614
ST10FR_Biog_G69	scaffolds_NODE_791_length_14046_cov_20.034165	ST10FR_Biog_G69-scaffolds_NODE_791_length_14046_cov_20.034165	14046	20.0342	98.356	365	0	641	2595	2231	-	11	12	33093
ST10FR_Biog_G70	scaffolds_NODE_1799_length_4768_cov_25.644600	ST10FR_Biog_G70-scaffolds_NODE_1799_length_4768_cov_25.644600	4768	25.6446	95.616	365	4.67e-164	586	2618	2254	-	4	2	21519
ST10FR_Biog_G73	scaffolds_NODE_610_length_4099_cov_106.249258	ST10FR_Biog_G73-scaffolds_NODE_610_length_4099_cov_106.249258	4099	106.249	90.828	338	1.78e-123	451	1531	1867	+	8	7	96845
ST10FR_Biog_G74	scaffolds_NODE_641_length_7053_cov_29.562875	ST10FR_Biog_G74-scaffolds_NODE_641_length_7053_cov_29.562875	7053	29.5629	95.616	365	4.67e-164	586	4954	4590	-	1	1	77779
ST10FR_Biog_G83	scaffolds_NODE_515_length_6258_cov_35.711269	ST10FR_Biog_G83-scaffolds_NODE_515_length_6258_cov_35.711269	6258	35.7113	95.342	365	2.17e-162	580	2108	2472	+	83	2	126229
ST10FR_Biog_G87	scaffolds_NODE_433_length_12773_cov_30.803192	ST10FR_Biog_G87-scaffolds_NODE_433_length_12773_cov_30.803192	12773	30.8032	95.616	365	4.67e-164	586	2126	2490	+	1	1	115250
ST10FR_Biog_G90	scaffolds_NODE_338_length_21488_cov_28.350861	ST10FR_Biog_G90-scaffolds_NODE_338_length_21488_cov_28.350861	21488	28.3509	95.89	365	1e-165	592	2574	2210	-	2	1	121205
ST10FR_Biog_G91	scaffolds_NODE_599_length_3437_cov_29.979302	ST10FR_Biog_G91-scaffolds_NODE_599_length_3437_cov_29.979302	3437	29.9793	97.534	365	9.9e-176	625	1623	1987	+	18	14	110038
ST10FR_Biog_G94	scaffolds_NODE_515_length_4086_cov_24.583974	ST10FR_Biog_G94-scaffolds_NODE_515_length_4086_cov_24.583974	4086	24.584	95.89	365	1e-165	592	1398	1762	+	2	1	113788
ST10FR_Biog_G95	scaffolds_NODE_477_length_8499_cov_29.076622	ST10FR_Biog_G95-scaffolds_NODE_477_length_8499_cov_29.076622	8499	29.0766	95.616	365	4.67e-164	586	2553	2189	-	1	1	122459
ST10FR_Biog_G96	scaffolds_NODE_483_length_4799_cov_25.184022	ST10FR_Biog_G96-scaffolds_NODE_483_length_4799_cov_25.184022	4799	25.184	100	365	0	675	2119	2483	+	7	6	126836
ST10FR_Biog_G97	scaffolds_NODE_471_length_8422_cov_25.697502	ST10FR_Biog_G97-scaffolds_NODE_471_length_8422_cov_25.697502	8422	25.6975	95.616	365	4.67e-164	586	2126	2490	+	1	1	111548
ST10FR_Biog_G99	scaffolds_NODE_410_length_17034_cov_27.221686	ST10FR_Biog_G99-scaffolds_NODE_410_length_17034_cov_27.221686	17034	27.2217	95.616	365	4.67e-164	586	2150	2514	+	1	1	109300
ST13FR_Biog_LG0595	scaffolds_NODE_602_length_3049_cov_28.218437	ST13FR_Biog_LG0595-scaffolds_NODE_602_length_3049_cov_28.218437	3049	28.2184	97.808	365	2.13e-177	630	2097	2461	+	14	10	122237
ST13FR_Biog_SeptoDur10	scaffolds_NODE_346_length_30003_cov_27.995659	ST13FR_Biog_SeptoDur10-scaffolds_NODE_346_length_30003_cov_27.995659	30003	27.9957	95.342	365	2.17e-162	580	2708	2344	-	12	11	68568
ST13FR_Biog_SeptoDur12	scaffolds_NODE_831_length_5833_cov_28.653167	ST13FR_Biog_SeptoDur12-scaffolds_NODE_831_length_5833_cov_28.653167	5833	28.6532	95.616	365	4.67e-164	586	1403	1767	+	4	2	62289
ST13FR_Biog_SeptoDur29	scaffolds_NODE_358_length_28756_cov_41.433086	ST13FR_Biog_SeptoDur29-scaffolds_NODE_358_length_28756_cov_41.433086	28756	41.4331	97.534	365	9.9e-176	625	23482	23846	+	17	15	71659
ST13FR_Biog_SeptoDur8	scaffolds_NODE_704_length_6015_cov_41.284899	ST13FR_Biog_SeptoDur8-scaffolds_NODE_704_length_6015_cov_41.284899	6015	41.2849	95.342	365	2.17e-162	580	4792	4428	-	12	11	79394
ST13FR_Biog_SeptoDur82	scaffolds_NODE_100_length_102669_cov_38.169460	ST13FR_Biog_SeptoDur82-scaffolds_NODE_100_length_102669_cov_38.169460	102669	38.1695	97.534	365	9.9e-176	625	1309	945	-	17	15	109271
ST13FR_Biog_SeptoDur88	scaffolds_NODE_221_length_48732_cov_40.066828	ST13FR_Biog_SeptoDur88-scaffolds_NODE_221_length_48732_cov_40.066828	48732	40.0668	95.342	365	2.17e-162	580	45263	45627	+	12	11	106347
ST13IT_Biog_1819	scaffolds_NODE_633_length_2850_cov_9.406798	ST13IT_Biog_1819-scaffolds_NODE_633_length_2850_cov_9.406798	2850	9.4068	95.616	365	4.67e-164	586	2417	2053	-	1	1	104070
ST13NZ_St13_4_1	scaffolds_NODE_680_length_4968_cov_19.072664	ST13NZ_St13_4_1-scaffolds_NODE_680_length_4968_cov_19.072664	4968	19.0727	95.616	365	4.67e-164	586	3213	2849	-	1	1	79760
ST13NZ_St13_4_2	scaffolds_NODE_680_length_4059_cov_20.539211	ST13NZ_St13_4_2-scaffolds_NODE_680_length_4059_cov_20.539211	4059	20.5392	95.616	365	4.67e-164	586	2738	2374	-	1	1	86637
ST13NZ_St13_4_3	scaffolds_NODE_744_length_3891_cov_19.088113	ST13NZ_St13_4_3-scaffolds_NODE_744_length_3891_cov_19.088113	3891	19.0881	95.89	365	1e-165	592	1154	1518	+	2	1	76052
ST13NZ_St13_5_1	scaffolds_NODE_805_length_4841_cov_19.171751	ST13NZ_St13_5_1-scaffolds_NODE_805_length_4841_cov_19.171751	4841	19.1718	95.89	365	1e-165	592	3722	3358	-	2	1	65122
ST13NZ_St13_5_2	scaffolds_NODE_921_length_3916_cov_20.140896	ST13NZ_St13_5_2-scaffolds_NODE_921_length_3916_cov_20.140896	3916	20.1409	97.26	365	4.61e-174	619	1816	1452	-	13	8	56589
ST13NZ_St13_5_3	scaffolds_NODE_818_length_4109_cov_19.834978	ST13NZ_St13_5_3-scaffolds_NODE_818_length_4109_cov_19.834978	4109	19.835	95.616	365	4.67e-164	586	1393	1757	+	1	1	66722
ST13NZ_St13_5_4	scaffolds_NODE_495_length_16979_cov_21.845131	ST13NZ_St13_5_4-scaffolds_NODE_495_length_16979_cov_21.845131	16979	21.8451	95.616	365	4.67e-164	586	14854	14490	-	1	1	72746
ST13NZ_St13_6_1	scaffolds_NODE_875_length_3916_cov_19.971510	ST13NZ_St13_6_1-scaffolds_NODE_875_length_3916_cov_19.971510	3916	19.9715	97.26	365	4.61e-174	619	2101	2465	+	13	8	58629
ST13NZ_St13_6_2	scaffolds_NODE_819_length_4603_cov_18.708883	ST13NZ_St13_6_2-scaffolds_NODE_819_length_4603_cov_18.708883	4603	18.7089	95.616	365	4.67e-164	586	3211	2847	-	1	1	64513
ST13NZ_St13_6_3	scaffolds_NODE_735_length_4968_cov_21.013230	ST13NZ_St13_6_3-scaffolds_NODE_735_length_4968_cov_21.013230	4968	21.0132	95.616	365	4.67e-164	586	3213	2849	-	1	1	66952
ST13NZ_St13_7_1	scaffolds_NODE_866_length_3640_cov_20.286750	ST13NZ_St13_7_1-scaffolds_NODE_866_length_3640_cov_20.286750	3640	20.2868	95.616	365	4.67e-164	586	1120	1484	+	1	1	62226
ST13NZ_St13_7_2	scaffolds_NODE_894_length_3857_cov_18.846660	ST13NZ_St13_7_2-scaffolds_NODE_894_length_3857_cov_18.846660	3857	18.8467	95.616	365	4.67e-164	586	1120	1484	+	1	1	58390
ST13NZ_St13_7_3	scaffolds_NODE_898_length_2935_cov_17.423611	ST13NZ_St13_7_3-scaffolds_NODE_898_length_2935_cov_17.423611	2935	17.4236	97.534	365	9.9e-176	625	1816	1452	-	46	21	61524
ST13NZ_St13_8_1	scaffolds_NODE_839_length_4923_cov_19.293550	ST13NZ_St13_8_1-scaffolds_NODE_839_length_4923_cov_19.293550	4923	19.2935	95.616	365	4.67e-164	586	3211	2847	-	1	1	59281
ST13NZ_St13_8_2	scaffolds_NODE_729_length_4962_cov_18.361524	ST13NZ_St13_8_2-scaffolds_NODE_729_length_4962_cov_18.361524	4962	18.3615	95.616	365	4.67e-164	586	3213	2849	-	1	1	72686
ST13NZ_St13_8_3	scaffolds_NODE_682_length_6572_cov_22.860519	ST13NZ_St13_8_3-scaffolds_NODE_682_length_6572_cov_22.860519	6572	22.8605	97.26	365	4.61e-174	619	4472	4108	-	13	8	74638
ST13NZ_St13_8_4	scaffolds_NODE_722_length_4874_cov_18.223490	ST13NZ_St13_8_4-scaffolds_NODE_722_length_4874_cov_18.223490	4874	18.2235	95.89	365	1e-165	592	3312	2948	-	2	1	71063
ST13NZ_St13_9_1	scaffolds_NODE_803_length_4633_cov_20.551769	ST13NZ_St13_9_1-scaffolds_NODE_803_length_4633_cov_20.551769	4633	20.5518	95.89	365	1e-165	592	3312	2948	-	2	1	65153
ST13NZ_St13_9_2	scaffolds_NODE_804_length_4923_cov_18.357025	ST13NZ_St13_9_2-scaffolds_NODE_804_length_4923_cov_18.357025	4923	18.357	95.616	365	4.67e-164	586	1713	2077	+	1	1	65394
ST13NZ_St13_9_3	scaffolds_NODE_850_length_3137_cov_21.031149	ST13NZ_St13_9_3-scaffolds_NODE_850_length_3137_cov_21.031149	3137	21.0311	97.26	365	4.61e-174	619	1322	1686	+	25	21	72917
ST13NZ_St13_9_4	scaffolds_NODE_728_length_4270_cov_18.925030	ST13NZ_St13_9_4-scaffolds_NODE_728_length_4270_cov_18.925030	4270	18.925	95.89	365	1e-165	592	2708	2344	-	2	1	76001
ST13SP_Biog_SeptoDur104	scaffolds_NODE_605_length_3914_cov_24.571392	ST13SP_Biog_SeptoDur104-scaffolds_NODE_605_length_3914_cov_24.571392	3914	24.5714	95.616	365	4.67e-164	586	1297	1661	+	4	2	96877
ST14TAS_WAI1820	scaffolds_NODE_798_length_12256_cov_16.431276	ST14TAS_WAI1820-scaffolds_NODE_798_length_12256_cov_16.431276	12256	16.4313	95.616	365	4.67e-164	586	10521	10157	-	1	1	38929
ST14TAS_WAI1822	scaffolds_NODE_1026_length_3271_cov_25.055659	ST14TAS_WAI1822-scaffolds_NODE_1026_length_3271_cov_25.055659	3271	25.0557	95.068	365	1.01e-160	575	713	349	-	24	22	49938
ST14TAS_WAI1848	scaffolds_NODE_584_length_16020_cov_26.938240	ST14TAS_WAI1848-scaffolds_NODE_584_length_16020_cov_26.938240	16020	26.9382	95.616	365	4.67e-164	586	14867	14503	-	1	1	55741
ST14TAS_WAI1849	scaffolds_NODE_611_length_16021_cov_18.441188	ST14TAS_WAI1849-scaffolds_NODE_611_length_16021_cov_18.441188	16021	18.4412	95.616	365	4.67e-164	586	14868	14504	-	1	1	52107
ST14TAS_WAI1850	scaffolds_NODE_441_length_16021_cov_25.657898	ST14TAS_WAI1850-scaffolds_NODE_441_length_16021_cov_25.657898	16021	25.6579	95.616	365	4.67e-164	586	14868	14504	-	1	1	93678
ST14TAS_WAI1875	scaffolds_NODE_668_length_11042_cov_17.793847	ST14TAS_WAI1875-scaffolds_NODE_668_length_11042_cov_17.793847	11042	17.7938	95.616	365	4.67e-164	586	9889	9525	-	1	1	60181
ST14TAS_WAI1876	scaffolds_NODE_545_length_15785_cov_20.762619	ST14TAS_WAI1876-scaffolds_NODE_545_length_15785_cov_20.762619	15785	20.7626	95.616	365	4.67e-164	586	14632	14268	-	1	1	62933
ST14TAS_WAI1877	scaffolds_NODE_693_length_11674_cov_19.018332	ST14TAS_WAI1877-scaffolds_NODE_693_length_11674_cov_19.018332	11674	19.0183	95.616	365	4.67e-164	586	1154	1518	+	1	1	52974
ST14TAS_WAI1880	scaffolds_NODE_584_length_16021_cov_20.039521	ST14TAS_WAI1880-scaffolds_NODE_584_length_16021_cov_20.039521	16021	20.0395	95.616	365	4.67e-164	586	14868	14504	-	1	1	53573
ST14TAS_WAI1895	scaffolds_NODE_1091_length_2107_cov_13.603801	ST14TAS_WAI1895-scaffolds_NODE_1091_length_2107_cov_13.603801	2107	13.6038	95.616	365	4.67e-164	586	954	590	-	1	1	55325
ST14TAS_WAI1901	scaffolds_NODE_711_length_12873_cov_17.551490	ST14TAS_WAI1901-scaffolds_NODE_711_length_12873_cov_17.551490	12873	17.5515	95.616	365	4.67e-164	586	1147	1511	+	1	1	49963
ST14TAS_WAI1903	scaffolds_NODE_721_length_13794_cov_22.454982	ST14TAS_WAI1903-scaffolds_NODE_721_length_13794_cov_22.454982	13794	22.455	95.616	365	4.67e-164	586	12073	11709	-	1	1	41818
ST14TAS_WAI1919	scaffolds_NODE_697_length_4975_cov_19.397764	ST14TAS_WAI1919-scaffolds_NODE_697_length_4975_cov_19.397764	4975	19.3978	95.89	365	1e-165	592	2574	2210	-	2	1	80273
ST14TAS_WAI1922	scaffolds_NODE_865_length_9685_cov_17.921703	ST14TAS_WAI1922-scaffolds_NODE_865_length_9685_cov_17.921703	9685	17.9217	95.616	365	4.67e-164	586	8532	8168	-	1	1	39413
ST14TAS_WAI1939	scaffolds_NODE_558_length_15003_cov_18.639149	ST14TAS_WAI1939-scaffolds_NODE_558_length_15003_cov_18.639149	15003	18.6391	95.616	365	4.67e-164	586	13850	13486	-	1	1	62447
ST14TAS_WAI1957	scaffolds_NODE_503_length_16260_cov_20.095896	ST14TAS_WAI1957-scaffolds_NODE_503_length_16260_cov_20.095896	16260	20.0959	95.616	365	4.67e-164	586	14868	14504	-	1	1	70791
ST14TAS_WAI1965	scaffolds_NODE_2710_length_4010_cov_13.885967	ST14TAS_WAI1965-scaffolds_NODE_2710_length_4010_cov_13.885967	4010	13.886	95.89	365	1e-165	592	2618	2254	-	2	1	9722
ST14TAS_WAI1967	scaffolds_NODE_551_length_16021_cov_19.768195	ST14TAS_WAI1967-scaffolds_NODE_551_length_16021_cov_19.768195	16021	19.7682	95.616	365	4.67e-164	586	1154	1518	+	1	1	60092
ST14TAS_WAI1968	scaffolds_NODE_665_length_16016_cov_28.060460	ST14TAS_WAI1968-scaffolds_NODE_665_length_16016_cov_28.060460	16016	28.0605	95.616	365	4.67e-164	586	14863	14499	-	1	1	41940
ST14TAS_WAI1970	scaffolds_NODE_598_length_11674_cov_22.210948	ST14TAS_WAI1970-scaffolds_NODE_598_length_11674_cov_22.210948	11674	22.2109	95.616	365	4.67e-164	586	1154	1518	+	1	1	68225
ST14TAS_WAI1971	scaffolds_NODE_979_length_5055_cov_15.352953	ST14TAS_WAI1971-scaffolds_NODE_979_length_5055_cov_15.352953	5055	15.353	95.616	365	4.67e-164	586	2295	2659	+	1	1	70388
ST14TAS_WAI1993	scaffolds_NODE_376_length_20523_cov_21.659689	ST14TAS_WAI1993-scaffolds_NODE_376_length_20523_cov_21.659689	20523	21.6597	95.89	365	1e-165	592	2748	2384	-	2	1	103313
ST14TAS_WAI1998	scaffolds_NODE_534_length_16260_cov_27.437519	ST14TAS_WAI1998-scaffolds_NODE_534_length_16260_cov_27.437519	16260	27.4375	95.616	365	4.67e-164	586	1393	1757	+	1	1	71376
ST14TAS_WAI2000	scaffolds_NODE_476_length_16021_cov_21.580609	ST14TAS_WAI2000-scaffolds_NODE_476_length_16021_cov_21.580609	16021	21.5806	95.616	365	4.67e-164	586	14868	14504	-	1	1	78468
ST14TAS_WAI2029	scaffolds_NODE_493_length_16097_cov_28.110148	ST14TAS_WAI2029-scaffolds_NODE_493_length_16097_cov_28.110148	16097	28.1101	95.616	365	4.67e-164	586	14944	14580	-	1	1	22252
ST14TAS_WAI2047	scaffolds_NODE_571_length_16125_cov_25.429309	ST14TAS_WAI2047-scaffolds_NODE_571_length_16125_cov_25.429309	16125	25.4293	95.616	365	4.67e-164	586	14972	14608	-	1	1	60282
ST14TAS_WAI2059	scaffolds_NODE_635_length_16021_cov_23.435300	ST14TAS_WAI2059-scaffolds_NODE_635_length_16021_cov_23.435300	16021	23.4353	95.616	365	4.67e-164	586	14868	14504	-	1	1	46980
ST14TAS_WAI2060	scaffolds_NODE_882_length_2105_cov_17.853171	ST14TAS_WAI2060-scaffolds_NODE_882_length_2105_cov_17.853171	2105	17.8532	95.068	365	1.01e-160	575	713	349	-	24	22	74020
ST14TAS_WAI2073	scaffolds_NODE_514_length_14332_cov_20.318834	ST14TAS_WAI2073-scaffolds_NODE_514_length_14332_cov_20.318834	14332	20.3188	95.616	365	4.67e-164	586	1154	1518	+	1	1	78110
ST14TAS_WAI2077	scaffolds_NODE_848_length_11738_cov_16.045023	ST14TAS_WAI2077-scaffolds_NODE_848_length_11738_cov_16.045023	11738	16.045	95.616	365	4.67e-164	586	10585	10221	-	1	1	34857
ST14TAS_WAI2203	scaffolds_NODE_465_length_16260_cov_27.147053	ST14TAS_WAI2203-scaffolds_NODE_465_length_16260_cov_27.147053	16260	27.1471	95.616	365	4.67e-164	586	14868	14504	-	1	1	78995
ST14TAS_WAI2204	scaffolds_NODE_528_length_12256_cov_22.462585	ST14TAS_WAI2204-scaffolds_NODE_528_length_12256_cov_22.462585	12256	22.4626	95.616	365	4.67e-164	586	10521	10157	-	1	1	79176
ST14TAS_WAI2206	scaffolds_NODE_450_length_17092_cov_24.789869	ST14TAS_WAI2206-scaffolds_NODE_450_length_17092_cov_24.789869	17092	24.7899	95.616	365	4.67e-164	586	14863	14499	-	1	1	84181
ST14TAS_WAI2208	scaffolds_NODE_498_length_11674_cov_18.590670	ST14TAS_WAI2208-scaffolds_NODE_498_length_11674_cov_18.590670	11674	18.5907	95.616	365	4.67e-164	586	10521	10157	-	1	1	88542
ST14TAS_WAI2210	scaffolds_NODE_644_length_4717_cov_19.310167	ST14TAS_WAI2210-scaffolds_NODE_644_length_4717_cov_19.310167	4717	19.3102	95.342	365	2.17e-162	580	2730	2366	-	34	1	82435
ST14TAS_WAI2216	scaffolds_NODE_92_length_97160_cov_14.512703	ST14TAS_WAI2216-scaffolds_NODE_92_length_97160_cov_14.512703	97160	14.5127	95.616	365	4.67e-164	586	1393	1757	+	1	1	84573
ST14TAS_WAI2226	scaffolds_NODE_1037_length_4010_cov_14.065487	ST14TAS_WAI2226-scaffolds_NODE_1037_length_4010_cov_14.065487	4010	14.0655	95.342	365	2.17e-162	580	1393	1757	+	34	1	48213
ST14TAS_WAI2228	scaffolds_NODE_777_length_5446_cov_12.911334	ST14TAS_WAI2228-scaffolds_NODE_777_length_5446_cov_12.911334	5446	12.9113	95.89	365	1e-165	592	2873	3237	+	2	1	62636
ST14TAS_WAI2230	scaffolds_NODE_687_length_9248_cov_18.172523	ST14TAS_WAI2230-scaffolds_NODE_687_length_9248_cov_18.172523	9248	18.1725	95.89	365	1e-165	592	6641	6277	-	2	1	61658
ST14TAS_WAI2232	scaffolds_NODE_937_length_4206_cov_17.024091	ST14TAS_WAI2232-scaffolds_NODE_937_length_4206_cov_17.024091	4206	17.0241	95.89	365	1e-165	592	2574	2210	-	2	1	52791
ST15NZ_St_15601_13	scaffolds_NODE_762_length_4466_cov_23.975516	ST15NZ_St_15601_13-scaffolds_NODE_762_length_4466_cov_23.975516	4466	23.9755	95.616	365	4.67e-164	586	1750	2114	+	1	1	66448
ST15NZ_St_15601_20	scaffolds_NODE_873_length_4089_cov_19.573376	ST15NZ_St_15601_20-scaffolds_NODE_873_length_4089_cov_19.573376	4089	19.5734	95.89	365	1e-165	592	2708	2344	-	2	1	59405
ST15NZ_St_15601_6	scaffolds_NODE_739_length_4130_cov_22.277055	ST15NZ_St_15601_6-scaffolds_NODE_739_length_4130_cov_22.277055	4130	22.2771	95.616	365	4.67e-164	586	1393	1757	+	1	1	75284
ST15NZ_St_15601_9	scaffolds_NODE_822_length_4729_cov_24.451006	ST15NZ_St_15601_9-scaffolds_NODE_822_length_4729_cov_24.451006	4729	24.451	95.89	365	1e-165	592	1120	1484	+	2	1	61898
ST15NZ_St_15640_1	scaffolds_NODE_805_length_5067_cov_21.176377	ST15NZ_St_15640_1-scaffolds_NODE_805_length_5067_cov_21.176377	5067	21.1764	95.89	365	1e-165	592	1563	1927	+	2	1	63832
ST15NZ_St_15640_2	scaffolds_NODE_451_length_18399_cov_34.515482	ST15NZ_St_15640_2-scaffolds_NODE_451_length_18399_cov_34.515482	18399	34.5155	95.616	365	4.67e-164	586	2126	2490	+	1	1	80196
ST15NZ_St_15640_4	scaffolds_NODE_756_length_4332_cov_19.302315	ST15NZ_St_15640_4-scaffolds_NODE_756_length_4332_cov_19.302315	4332	19.3023	95.616	365	4.67e-164	586	3213	2849	-	1	1	73324
ST15NZ_St_15640_5	scaffolds_NODE_484_length_16945_cov_23.807519	ST15NZ_St_15640_5-scaffolds_NODE_484_length_16945_cov_23.807519	16945	23.8075	97.26	365	4.61e-174	619	2126	2490	+	25	21	76249
ST15NZ_St_15640_7	scaffolds_NODE_1226_length_4925_cov_18.882136	ST15NZ_St_15640_7-scaffolds_NODE_1226_length_4925_cov_18.882136	4925	18.8821	95.616	365	4.67e-164	586	3213	2849	-	1	1	34249
ST15NZ_St_15640_8	scaffolds_NODE_670_length_4077_cov_17.853804	ST15NZ_St_15640_8-scaffolds_NODE_670_length_4077_cov_17.853804	4077	17.8538	95.616	365	4.67e-164	586	1382	1746	+	1	1	91349
ST15NZ_St_15640_9	scaffolds_NODE_455_length_16944_cov_23.814091	ST15NZ_St_15640_9-scaffolds_NODE_455_length_16944_cov_23.814091	16944	23.8141	95.616	365	4.67e-164	586	14819	14455	-	1	1	81790
ST15NZ_St_15642_1	scaffolds_NODE_830_length_3562_cov_23.978899	ST15NZ_St_15642_1-scaffolds_NODE_830_length_3562_cov_23.978899	3562	23.9789	97.26	365	4.61e-174	619	1393	1757	+	13	8	65386
ST15NZ_St_15642_10	scaffolds_NODE_691_length_3915_cov_24.780570	ST15NZ_St_15642_10-scaffolds_NODE_691_length_3915_cov_24.780570	3915	24.7806	97.26	365	4.61e-174	619	1816	1452	-	13	8	83158
ST15NZ_St_15642_11	scaffolds_NODE_456_length_16945_cov_26.445175	ST15NZ_St_15642_11-scaffolds_NODE_456_length_16945_cov_26.445175	16945	26.4452	95.616	365	4.67e-164	586	2126	2490	+	1	1	81348
ST15NZ_St_15642_13	scaffolds_NODE_742_length_3835_cov_16.004497	ST15NZ_St_15642_13-scaffolds_NODE_742_length_3835_cov_16.004497	3835	16.0045	95.89	365	1e-165	592	1161	1525	+	2	1	77084
ST15NZ_St_15642_14	scaffolds_NODE_751_length_4421_cov_15.932661	ST15NZ_St_15642_14-scaffolds_NODE_751_length_4421_cov_15.932661	4421	15.9327	95.616	365	4.67e-164	586	1077	1441	+	1	1	83123
ST15NZ_St_15642_15	scaffolds_NODE_980_length_5156_cov_18.387767	ST15NZ_St_15642_15-scaffolds_NODE_980_length_5156_cov_18.387767	5156	18.3878	95.89	365	1e-165	592	1563	1927	+	2	1	48601
ST15NZ_St_15642_16	scaffolds_NODE_745_length_3561_cov_16.901027	ST15NZ_St_15642_16-scaffolds_NODE_745_length_3561_cov_16.901027	3561	16.901	97.26	365	4.61e-174	619	1746	2110	+	13	8	79203
ST15NZ_St_15642_17	scaffolds_NODE_904_length_3842_cov_17.151307	ST15NZ_St_15642_17-scaffolds_NODE_904_length_3842_cov_17.151307	3842	17.1513	95.616	365	4.67e-164	586	1322	1686	+	1	1	54969
ST15NZ_St_15642_18	scaffolds_NODE_809_length_4883_cov_14.805717	ST15NZ_St_15642_18-scaffolds_NODE_809_length_4883_cov_14.805717	4883	14.8057	95.89	365	1e-165	592	3460	3096	-	2	1	61803
ST15NZ_St_15642_19	scaffolds_NODE_1068_length_4472_cov_15.161875	ST15NZ_St_15642_19-scaffolds_NODE_1068_length_4472_cov_15.161875	4472	15.1619	95.89	365	1e-165	592	3312	2948	-	2	1	60232
ST15NZ_St_15642_2	scaffolds_NODE_847_length_4450_cov_19.623208	ST15NZ_St_15642_2-scaffolds_NODE_847_length_4450_cov_19.623208	4450	19.6232	95.616	365	4.67e-164	586	1713	2077	+	1	1	60585
ST15NZ_St_15642_20	scaffolds_NODE_747_length_4051_cov_15.634134	ST15NZ_St_15642_20-scaffolds_NODE_747_length_4051_cov_15.634134	4051	15.6341	95.616	365	4.67e-164	586	1322	1686	+	1	1	69292
ST15NZ_St_15642_21	scaffolds_NODE_760_length_3916_cov_17.327635	ST15NZ_St_15642_21-scaffolds_NODE_760_length_3916_cov_17.327635	3916	17.3276	97.26	365	4.61e-174	619	1816	1452	-	13	8	67910
ST15NZ_St_15642_22	scaffolds_NODE_738_length_4161_cov_14.605943	ST15NZ_St_15642_22-scaffolds_NODE_738_length_4161_cov_14.605943	4161	14.6059	95.89	365	1e-165	592	1563	1927	+	2	1	75512
ST15NZ_St_15642_23	scaffolds_NODE_722_length_4161_cov_15.896493	ST15NZ_St_15642_23-scaffolds_NODE_722_length_4161_cov_15.896493	4161	15.8965	95.89	365	1e-165	592	2599	2235	-	2	1	77477
ST15NZ_St_15642_3	scaffolds_NODE_744_length_4915_cov_23.711111	ST15NZ_St_15642_3-scaffolds_NODE_744_length_4915_cov_23.711111	4915	23.7111	95.89	365	1e-165	592	3594	3230	-	2	1	64779
ST15NZ_St_15642_4	scaffolds_NODE_1542_length_2194_cov_19.821879	ST15NZ_St_15642_4-scaffolds_NODE_1542_length_2194_cov_19.821879	2194	19.8219	97.26	365	4.61e-174	619	1761	1397	-	13	8	43487
ST15NZ_St_15642_8	scaffolds_NODE_1118_length_3924_cov_15.579736	ST15NZ_St_15642_8-scaffolds_NODE_1118_length_3924_cov_15.579736	3924	15.5797	97.26	365	4.61e-174	619	2170	1806	-	13	8	41151
ST15NZ_St_15642_9	scaffolds_NODE_831_length_3132_cov_21.287943	ST15NZ_St_15642_9-scaffolds_NODE_831_length_3132_cov_21.287943	3132	21.2879	97.26	365	4.61e-174	619	1816	1452	-	13	8	68877
ST15ORE_Mad_A1	scaffolds_NODE_611_length_8675_cov_34.081182	ST15ORE_Mad_A1-scaffolds_NODE_611_length_8675_cov_34.081182	8675	34.0812	97.808	365	2.13e-177	630	7500	7136	-	3	3	84335
ST15ORE_Mad_A2	scaffolds_NODE_729_length_4488_cov_22.019723	ST15ORE_Mad_A2-scaffolds_NODE_729_length_4488_cov_22.019723	4488	22.0197	97.808	365	2.13e-177	630	1404	1768	+	3	3	82482
ST15ORE_Mad_A4	scaffolds_NODE_814_length_3205_cov_21.308824	ST15ORE_Mad_A4-scaffolds_NODE_814_length_3205_cov_21.308824	3205	21.3088	90.828	338	1.78e-123	451	459	795	+	8	7	77500
ST15ORE_Mad_A5	scaffolds_NODE_735_length_4802_cov_20.907090	ST15ORE_Mad_A5-scaffolds_NODE_735_length_4802_cov_20.907090	4802	20.9071	97.808	365	2.13e-177	630	2680	2316	-	3	3	82942
ST15ORE_Mad_A6	scaffolds_NODE_573_length_9375_cov_22.756829	ST15ORE_Mad_A6-scaffolds_NODE_573_length_9375_cov_22.756829	9375	22.7568	88.798	366	2.3e-122	448	1597	1961	+	9	5	80230
ST15ORE_Mad_A7	scaffolds_NODE_627_length_8452_cov_22.408955	ST15ORE_Mad_A7-scaffolds_NODE_627_length_8452_cov_22.408955	8452	22.409	88.525	366	1.07e-120	442	2115	2479	+	6	5	75790
ST15ORE_Mad_B1	scaffolds_NODE_601_length_8525_cov_32.228930	ST15ORE_Mad_B1-scaffolds_NODE_601_length_8525_cov_32.228930	8525	32.2289	88.525	366	1.07e-120	442	2186	2550	+	6	5	77957
ST15ORE_Mad_B3	scaffolds_NODE_664_length_7117_cov_29.297017	ST15ORE_Mad_B3-scaffolds_NODE_664_length_7117_cov_29.297017	7117	29.297	97.808	365	2.13e-177	630	2134	2498	+	3	3	74467
ST15ORE_Mad_B4	scaffolds_NODE_542_length_9375_cov_19.803936	ST15ORE_Mad_B4-scaffolds_NODE_542_length_9375_cov_19.803936	9375	19.8039	88.798	366	2.3e-122	448	1597	1961	+	9	5	85514
ST15ORE_Mad_B5	scaffolds_NODE_698_length_5238_cov_26.943616	ST15ORE_Mad_B5-scaffolds_NODE_698_length_5238_cov_26.943616	5238	26.9436	97.808	365	2.13e-177	630	4063	3699	-	3	3	85187
ST15ORE_Mad_C1	scaffolds_NODE_591_length_8558_cov_22.842118	ST15ORE_Mad_C1-scaffolds_NODE_591_length_8558_cov_22.842118	8558	22.8421	88.525	366	1.07e-120	442	6341	5977	-	6	5	81954
ST15ORE_Mad_C3	scaffolds_NODE_818_length_3794_cov_20.984127	ST15ORE_Mad_C3-scaffolds_NODE_818_length_3794_cov_20.984127	3794	20.9841	97.808	365	2.13e-177	630	2894	2530	-	3	3	81370
ST15ORE_Mad_C4	scaffolds_NODE_560_length_8621_cov_49.521887	ST15ORE_Mad_C4-scaffolds_NODE_560_length_8621_cov_49.521887	8621	49.5219	88.525	366	1.07e-120	442	2281	2645	+	6	5	81542
ST15ORE_Mad_C5	scaffolds_NODE_670_length_6648_cov_18.145944	ST15ORE_Mad_C5-scaffolds_NODE_670_length_6648_cov_18.145944	6648	18.1459	88.525	366	1.07e-120	442	310	674	+	6	5	77822
ST15ORE_Mad_C6	scaffolds_NODE_509_length_13070_cov_25.723466	ST15ORE_Mad_C6-scaffolds_NODE_509_length_13070_cov_25.723466	13070	25.7235	97.808	365	2.13e-177	630	1404	1768	+	3	3	79883
ST15ORE_Mad_C7	scaffolds_NODE_570_length_8995_cov_23.936196	ST15ORE_Mad_C7-scaffolds_NODE_570_length_8995_cov_23.936196	8995	23.9362	88.798	366	2.3e-122	448	1217	1581	+	9	5	82162
ST15ORE_Mad_D1	scaffolds_NODE_626_length_8555_cov_20.972045	ST15ORE_Mad_D1-scaffolds_NODE_626_length_8555_cov_20.972045	8555	20.972	88.525	366	1.07e-120	442	6340	5976	-	6	5	76364
ST15ORE_Mad_D2	scaffolds_NODE_682_length_6004_cov_30.336764	ST15ORE_Mad_D2-scaffolds_NODE_682_length_6004_cov_30.336764	6004	30.3368	97.808	365	2.13e-177	630	2134	2498	+	3	3	75278
ST15ORE_Mad_D3	scaffolds_NODE_585_length_8994_cov_22.867781	ST15ORE_Mad_D3-scaffolds_NODE_585_length_8994_cov_22.867781	8994	22.8678	88.798	366	2.3e-122	448	1593	1957	+	9	5	85354
ST15ORE_Mad_D4	scaffolds_NODE_600_length_10391_cov_22.268955	ST15ORE_Mad_D4-scaffolds_NODE_600_length_10391_cov_22.268955	10391	22.269	97.808	365	2.13e-177	630	8994	8630	-	3	3	77829
ST15ORE_Mad_D5	scaffolds_NODE_633_length_7564_cov_17.883531	ST15ORE_Mad_D5-scaffolds_NODE_633_length_7564_cov_17.883531	7564	17.8835	88.525	366	1.07e-120	442	6339	5975	-	6	5	76773
ST15ORE_Mad_D6	scaffolds_NODE_574_length_8557_cov_18.110731	ST15ORE_Mad_D6-scaffolds_NODE_574_length_8557_cov_18.110731	8557	18.1107	88.525	366	1.07e-120	442	6340	5976	-	6	5	80489
ST15ORE_Mad_E1	scaffolds_NODE_658_length_6004_cov_21.639447	ST15ORE_Mad_E1-scaffolds_NODE_658_length_6004_cov_21.639447	6004	21.6394	97.808	365	2.13e-177	630	3871	3507	-	3	3	81414
ST15ORE_Mad_E2	scaffolds_NODE_647_length_7564_cov_18.507012	ST15ORE_Mad_E2-scaffolds_NODE_647_length_7564_cov_18.507012	7564	18.507	88.525	366	1.07e-120	442	1226	1590	+	6	5	76786
ST15ORE_Mad_E3	scaffolds_NODE_770_length_4386_cov_22.488048	ST15ORE_Mad_E3-scaffolds_NODE_770_length_4386_cov_22.488048	4386	22.488	90.828	338	1.78e-123	451	2590	2254	-	8	7	77106
ST15ORE_Mad_E4	scaffolds_NODE_561_length_8594_cov_24.836327	ST15ORE_Mad_E4-scaffolds_NODE_561_length_8594_cov_24.836327	8594	24.8363	88.525	366	1.07e-120	442	6379	6015	-	6	5	88490
ST15ORE_Mad_E5	scaffolds_NODE_641_length_7564_cov_25.553626	ST15ORE_Mad_E5-scaffolds_NODE_641_length_7564_cov_25.553626	7564	25.5536	88.525	366	1.07e-120	442	6339	5975	-	6	5	80389
ST15ORE_Mad_E6	scaffolds_NODE_631_length_6393_cov_24.496992	ST15ORE_Mad_E6-scaffolds_NODE_631_length_6393_cov_24.496992	6393	24.497	97.808	365	2.13e-177	630	2123	2487	+	3	3	86361
ST15ORE_Mad_F1	scaffolds_NODE_529_length_11825_cov_20.523408	ST15ORE_Mad_F1-scaffolds_NODE_529_length_11825_cov_20.523408	11825	20.5234	97.808	365	2.13e-177	630	9692	9328	-	3	3	78375
ST15ORE_Mad_F2	scaffolds_NODE_548_length_9404_cov_22.872735	ST15ORE_Mad_F2-scaffolds_NODE_548_length_9404_cov_22.872735	9404	22.8727	88.798	366	2.3e-122	448	1627	1991	+	9	5	88661
ST15ORE_Mad_F3	scaffolds_NODE_607_length_9376_cov_21.436068	ST15ORE_Mad_F3-scaffolds_NODE_607_length_9376_cov_21.436068	9376	21.4361	88.798	366	2.3e-122	448	1597	1961	+	9	5	76134
ST15ORE_Mad_F4	scaffolds_NODE_400_length_20990_cov_21.145651	ST15ORE_Mad_F4-scaffolds_NODE_400_length_20990_cov_21.145651	20990	21.1457	88.798	366	2.3e-122	448	13214	13578	+	9	5	87010
ST15ORE_Mad_F5	scaffolds_NODE_540_length_9375_cov_22.144225	ST15ORE_Mad_F5-scaffolds_NODE_540_length_9375_cov_22.144225	9375	22.1442	88.798	366	2.3e-122	448	1597	1961	+	9	5	83950
ST15ORE_Mad_F6	scaffolds_NODE_803_length_3002_cov_20.732991	ST15ORE_Mad_F6-scaffolds_NODE_803_length_3002_cov_20.732991	3002	20.733	97.808	365	2.13e-177	630	869	505	-	3	3	82749
ST15ORE_Mad_G1	scaffolds_NODE_655_length_8454_cov_23.825236	ST15ORE_Mad_G1-scaffolds_NODE_655_length_8454_cov_23.825236	8454	23.8252	88.525	366	1.07e-120	442	6340	5976	-	6	5	80274
ST15ORE_Mad_G2	scaffolds_NODE_593_length_9647_cov_20.596134	ST15ORE_Mad_G2-scaffolds_NODE_593_length_9647_cov_20.596134	9647	20.5961	88.798	366	2.3e-122	448	1226	1590	+	9	5	75678
ST15ORE_Mad_G3	scaffolds_NODE_591_length_7564_cov_20.553626	ST15ORE_Mad_G3-scaffolds_NODE_591_length_7564_cov_20.553626	7564	20.5536	88.525	366	1.07e-120	442	6339	5975	-	6	5	83625
ST15ORE_Mad_G5	scaffolds_NODE_451_length_19190_cov_22.826558	ST15ORE_Mad_G5-scaffolds_NODE_451_length_19190_cov_22.826558	19190	22.8266	88.798	366	2.3e-122	448	16860	16496	-	9	5	78372
ST15ORE_Mad_H1	scaffolds_NODE_802_length_4121_cov_21.184224	ST15ORE_Mad_H1-scaffolds_NODE_802_length_4121_cov_21.184224	4121	21.1842	97.808	365	2.13e-177	630	2718	2354	-	3	3	76580
ST15ORE_Mad_H2	scaffolds_NODE_713_length_4502_cov_19.877288	ST15ORE_Mad_H2-scaffolds_NODE_713_length_4502_cov_19.877288	4502	19.8773	97.808	365	2.13e-177	630	2680	2316	-	3	3	81801
ST15ORE_Mad_H3	scaffolds_NODE_636_length_8554_cov_17.534387	ST15ORE_Mad_H3-scaffolds_NODE_636_length_8554_cov_17.534387	8554	17.5344	88.525	366	1.07e-120	442	2216	2580	+	6	5	72867
ST15ORE_Mad_H4	scaffolds_NODE_643_length_8110_cov_20.815636	ST15ORE_Mad_H4-scaffolds_NODE_643_length_8110_cov_20.815636	8110	20.8156	88.798	366	2.3e-122	448	332	696	+	9	5	75057
ST15ORE_Mad_H7	scaffolds_NODE_618_length_8557_cov_18.163443	ST15ORE_Mad_H7-scaffolds_NODE_618_length_8557_cov_18.163443	8557	18.1634	88.525	366	1.07e-120	442	2218	2582	+	6	5	80332
ST15ORE_Ste_A1	scaffolds_NODE_580_length_9659_cov_24.590795	ST15ORE_Ste_A1-scaffolds_NODE_580_length_9659_cov_24.590795	9659	24.5908	88.798	366	2.3e-122	448	8434	8070	-	9	5	78100
ST15ORE_Ste_A10	scaffolds_NODE_634_length_6644_cov_15.232526	ST15ORE_Ste_A10-scaffolds_NODE_634_length_6644_cov_15.232526	6644	15.2325	97.808	365	2.13e-177	630	1404	1768	+	3	3	82645
ST15ORE_Ste_A11	scaffolds_NODE_637_length_8557_cov_19.395519	ST15ORE_Ste_A11-scaffolds_NODE_637_length_8557_cov_19.395519	8557	19.3955	88.525	366	1.07e-120	442	2218	2582	+	6	5	84329
ST15ORE_Ste_A12	scaffolds_NODE_700_length_4437_cov_19.636927	ST15ORE_Ste_A12-scaffolds_NODE_700_length_4437_cov_19.636927	4437	19.6369	97.808	365	2.13e-177	630	2718	2354	-	3	3	79852
ST15ORE_Ste_A13	scaffolds_NODE_559_length_8555_cov_22.962373	ST15ORE_Ste_A13-scaffolds_NODE_559_length_8555_cov_22.962373	8555	22.9624	88.525	366	1.07e-120	442	6340	5976	-	6	5	90643
ST15ORE_Ste_A14	scaffolds_NODE_605_length_7564_cov_16.769734	ST15ORE_Ste_A14-scaffolds_NODE_605_length_7564_cov_16.769734	7564	16.7697	88.525	366	1.07e-120	442	1226	1590	+	6	5	80608
ST15ORE_Ste_A15	scaffolds_NODE_600_length_8995_cov_18.024557	ST15ORE_Ste_A15-scaffolds_NODE_600_length_8995_cov_18.024557	8995	18.0246	88.798	366	2.3e-122	448	7403	7039	-	9	5	79053
ST15ORE_Ste_A16	scaffolds_NODE_507_length_13656_cov_23.979487	ST15ORE_Ste_A16-scaffolds_NODE_507_length_13656_cov_23.979487	13656	23.9795	88.525	366	1.07e-120	442	1366	1730	+	6	5	83426
ST15ORE_Ste_A17	scaffolds_NODE_519_length_12974_cov_21.133054	ST15ORE_Ste_A17-scaffolds_NODE_519_length_12974_cov_21.133054	12974	21.1331	97.808	365	2.13e-177	630	2123	2487	+	3	3	77429
ST15ORE_Ste_A18	scaffolds_NODE_583_length_8888_cov_21.967200	ST15ORE_Ste_A18-scaffolds_NODE_583_length_8888_cov_21.967200	8888	21.9672	88.798	366	2.3e-122	448	7778	7414	-	9	5	85056
ST15ORE_Ste_A19	scaffolds_NODE_576_length_9374_cov_23.313327	ST15ORE_Ste_A19-scaffolds_NODE_576_length_9374_cov_23.313327	9374	23.3133	88.798	366	2.3e-122	448	1597	1961	+	9	5	80941
ST15ORE_Ste_A2	scaffolds_NODE_619_length_7563_cov_28.772108	ST15ORE_Ste_A2-scaffolds_NODE_619_length_7563_cov_28.772108	7563	28.7721	88.525	366	1.07e-120	442	1226	1590	+	6	5	84861
ST15ORE_Ste_A20	scaffolds_NODE_691_length_5152_cov_22.954680	ST15ORE_Ste_A20-scaffolds_NODE_691_length_5152_cov_22.954680	5152	22.9547	90.828	338	1.78e-123	451	3080	2744	-	8	7	78843
ST15ORE_Ste_A21	scaffolds_NODE_490_length_14791_cov_31.098070	ST15ORE_Ste_A21-scaffolds_NODE_490_length_14791_cov_31.098070	14791	31.0981	97.808	365	2.13e-177	630	13616	13252	-	3	3	77893
ST15ORE_Ste_A22	scaffolds_NODE_592_length_8988_cov_21.762990	ST15ORE_Ste_A22-scaffolds_NODE_592_length_8988_cov_21.762990	8988	21.763	88.798	366	2.3e-122	448	1210	1574	+	9	5	84796
ST15ORE_Ste_A23	scaffolds_NODE_636_length_8555_cov_21.213140	ST15ORE_Ste_A23-scaffolds_NODE_636_length_8555_cov_21.213140	8555	21.2131	88.525	366	1.07e-120	442	2216	2580	+	6	5	76311
ST15ORE_Ste_A24	scaffolds_NODE_641_length_6620_cov_24.310255	ST15ORE_Ste_A24-scaffolds_NODE_641_length_6620_cov_24.310255	6620	24.3103	97.808	365	2.13e-177	630	1176	1540	+	3	3	83604
ST15ORE_Ste_A25	scaffolds_NODE_470_length_17299_cov_28.189873	ST15ORE_Ste_A25-scaffolds_NODE_470_length_17299_cov_28.189873	17299	28.1899	97.808	365	2.13e-177	630	15166	14802	-	3	3	84112
ST15ORE_Ste_A26	scaffolds_NODE_530_length_12528_cov_22.976950	ST15ORE_Ste_A26-scaffolds_NODE_530_length_12528_cov_22.976950	12528	22.9769	88.525	366	1.07e-120	442	2180	2544	+	6	5	78330
ST15ORE_Ste_A27	scaffolds_NODE_604_length_8554_cov_22.953639	ST15ORE_Ste_A27-scaffolds_NODE_604_length_8554_cov_22.953639	8554	22.9536	88.525	366	1.07e-120	442	2216	2580	+	6	5	79840
ST15ORE_Ste_A3	scaffolds_NODE_556_length_9309_cov_18.772747	ST15ORE_Ste_A3-scaffolds_NODE_556_length_9309_cov_18.772747	9309	18.7727	88.798	366	2.3e-122	448	1530	1894	+	9	5	84950
ST15ORE_Ste_A4	scaffolds_NODE_602_length_8558_cov_19.846716	ST15ORE_Ste_A4-scaffolds_NODE_602_length_8558_cov_19.846716	8558	19.8467	88.525	366	1.07e-120	442	6340	5976	-	6	5	80169
ST15ORE_Ste_A5	scaffolds_NODE_581_length_7586_cov_23.312558	ST15ORE_Ste_A5-scaffolds_NODE_581_length_7586_cov_23.312558	7586	23.3126	88.798	366	2.3e-122	448	5990	5626	-	9	5	88817
ST15ORE_Ste_A6	scaffolds_NODE_621_length_6653_cov_18.924726	ST15ORE_Ste_A6-scaffolds_NODE_621_length_6653_cov_18.924726	6653	18.9247	97.808	365	2.13e-177	630	4529	4165	-	3	3	85443
ST15ORE_Ste_A7	scaffolds_NODE_600_length_8556_cov_18.812714	ST15ORE_Ste_A7-scaffolds_NODE_600_length_8556_cov_18.812714	8556	18.8127	88.525	366	1.07e-120	442	6341	5977	-	6	5	83009
ST15ORE_Ste_A8	scaffolds_NODE_604_length_8453_cov_20.938634	ST15ORE_Ste_A8-scaffolds_NODE_604_length_8453_cov_20.938634	8453	20.9386	88.525	366	1.07e-120	442	6339	5975	-	6	5	76251
ST15ORE_Ste_A9	scaffolds_NODE_609_length_8476_cov_20.318490	ST15ORE_Ste_A9-scaffolds_NODE_609_length_8476_cov_20.318490	8476	20.3185	88.525	366	1.07e-120	442	2137	2501	+	6	5	77177
ST15ORE_Ste_B1	scaffolds_NODE_639_length_7181_cov_18.802928	ST15ORE_Ste_B1-scaffolds_NODE_639_length_7181_cov_18.802928	7181	18.8029	88.525	366	1.07e-120	442	6339	5975	-	6	5	79756
ST15ORE_Ste_B10	scaffolds_NODE_635_length_7564_cov_20.806865	ST15ORE_Ste_B10-scaffolds_NODE_635_length_7564_cov_20.806865	7564	20.8069	88.525	366	1.07e-120	442	6339	5975	-	6	5	78546
ST15ORE_Ste_B11	scaffolds_NODE_599_length_8555_cov_19.305143	ST15ORE_Ste_B11-scaffolds_NODE_599_length_8555_cov_19.305143	8555	19.3051	88.525	366	1.07e-120	442	2216	2580	+	6	5	78979
ST15ORE_Ste_B12	scaffolds_NODE_603_length_9006_cov_21.976593	ST15ORE_Ste_B12-scaffolds_NODE_603_length_9006_cov_21.976593	9006	21.9766	88.798	366	2.3e-122	448	7777	7413	-	9	5	80932
ST15ORE_Ste_B14	scaffolds_NODE_648_length_7555_cov_20.912276	ST15ORE_Ste_B14-scaffolds_NODE_648_length_7555_cov_20.912276	7555	20.9123	88.525	366	1.07e-120	442	1217	1581	+	6	5	74324
ST15ORE_Ste_B15	scaffolds_NODE_578_length_9374_cov_20.684522	ST15ORE_Ste_B15-scaffolds_NODE_578_length_9374_cov_20.684522	9374	20.6845	88.798	366	2.3e-122	448	1597	1961	+	9	5	80298
ST15ORE_Ste_B16	scaffolds_NODE_572_length_8625_cov_18.119092	ST15ORE_Ste_B16-scaffolds_NODE_572_length_8625_cov_18.119092	8625	18.1191	88.525	366	1.07e-120	442	2286	2650	+	6	5	88872
ST15ORE_Ste_B17	scaffolds_NODE_458_length_15395_cov_27.810223	ST15ORE_Ste_B17-scaffolds_NODE_458_length_15395_cov_27.810223	15395	27.8102	88.525	366	1.07e-120	442	2216	2580	+	6	5	84061
ST15ORE_Ste_B18	scaffolds_NODE_579_length_8555_cov_17.123260	ST15ORE_Ste_B18-scaffolds_NODE_579_length_8555_cov_17.123260	8555	17.1233	88.525	366	1.07e-120	442	2216	2580	+	6	5	90272
ST15ORE_Ste_B19	scaffolds_NODE_603_length_8555_cov_20.915546	ST15ORE_Ste_B19-scaffolds_NODE_603_length_8555_cov_20.915546	8555	20.9155	88.525	366	1.07e-120	442	2216	2580	+	6	5	82982
ST15ORE_Ste_B2	scaffolds_NODE_630_length_9002_cov_20.569076	ST15ORE_Ste_B2-scaffolds_NODE_630_length_9002_cov_20.569076	9002	20.5691	88.798	366	2.3e-122	448	1226	1590	+	9	5	69940
ST15ORE_Ste_B20	scaffolds_NODE_554_length_8555_cov_20.972163	ST15ORE_Ste_B20-scaffolds_NODE_554_length_8555_cov_20.972163	8555	20.9722	88.525	366	1.07e-120	442	6340	5976	-	6	5	93937
ST15ORE_Ste_B21	scaffolds_NODE_603_length_9376_cov_19.986988	ST15ORE_Ste_B21-scaffolds_NODE_603_length_9376_cov_19.986988	9376	19.987	88.798	366	2.3e-122	448	1597	1961	+	9	5	77159
ST15ORE_Ste_B22	scaffolds_NODE_577_length_9373_cov_21.249032	ST15ORE_Ste_B22-scaffolds_NODE_577_length_9373_cov_21.249032	9373	21.249	88.798	366	2.3e-122	448	7777	7413	-	9	5	82072
ST15ORE_Ste_B23	scaffolds_NODE_594_length_8557_cov_22.386910	ST15ORE_Ste_B23-scaffolds_NODE_594_length_8557_cov_22.386910	8557	22.3869	88.525	366	1.07e-120	442	6340	5976	-	6	5	85244
ST15ORE_Ste_B24	scaffolds_NODE_727_length_4802_cov_20.131429	ST15ORE_Ste_B24-scaffolds_NODE_727_length_4802_cov_20.131429	4802	20.1314	97.808	365	2.13e-177	630	2123	2487	+	3	3	82038
ST15ORE_Ste_B3	scaffolds_NODE_663_length_8009_cov_19.686460	ST15ORE_Ste_B3-scaffolds_NODE_663_length_8009_cov_19.686460	8009	19.6865	97.808	365	2.13e-177	630	6612	6248	-	3	3	70002
ST15ORE_Ste_B4	scaffolds_NODE_745_length_4639_cov_19.779921	ST15ORE_Ste_B4-scaffolds_NODE_745_length_4639_cov_19.779921	4639	19.7799	97.808	365	2.13e-177	630	1960	2324	+	3	3	76811
ST15ORE_Ste_B5	scaffolds_NODE_567_length_8811_cov_148.207007	ST15ORE_Ste_B5-scaffolds_NODE_567_length_8811_cov_148.207007	8811	148.207	88.525	366	1.07e-120	442	2472	2836	+	6	5	83692
ST15ORE_Ste_B6	scaffolds_NODE_574_length_9376_cov_22.721475	ST15ORE_Ste_B6-scaffolds_NODE_574_length_9376_cov_22.721475	9376	22.7215	88.798	366	2.3e-122	448	1597	1961	+	9	5	85483
ST15ORE_Ste_B7	scaffolds_NODE_604_length_9375_cov_21.801248	ST15ORE_Ste_B7-scaffolds_NODE_604_length_9375_cov_21.801248	9375	21.8012	88.798	366	2.3e-122	448	1597	1961	+	9	5	77408
ST15ORE_Ste_B8	scaffolds_NODE_548_length_11773_cov_23.877992	ST15ORE_Ste_B8-scaffolds_NODE_548_length_11773_cov_23.877992	11773	23.878	97.808	365	2.13e-177	630	2134	2498	+	3	3	74520
ST15ORE_Ste_B9	scaffolds_NODE_650_length_7556_cov_16.955876	ST15ORE_Ste_B9-scaffolds_NODE_650_length_7556_cov_16.955876	7556	16.9559	88.525	366	1.07e-120	442	6340	5976	-	6	5	77797
ST16ALG_Biog_Alg74	scaffolds_NODE_699_length_3051_cov_7.449933	ST16ALG_Biog_Alg74-scaffolds_NODE_699_length_3051_cov_7.449933	3051	7.44993	95.342	365	2.17e-162	580	2618	2254	-	12	11	91934
ST16CH_1A11	scaffolds_NODE_465_length_8268_cov_19.019238	ST16CH_1A11-scaffolds_NODE_465_length_8268_cov_19.019238	8268	19.0192	97.534	365	9.9e-176	625	6523	6159	-	18	14	111112
ST16CH_1A57	scaffolds_NODE_522_length_4631_cov_10.473776	ST16CH_1A57-scaffolds_NODE_522_length_4631_cov_10.473776	4631	10.4738	95.616	365	4.67e-164	586	2524	2160	-	4	2	106184
ST16CH_1B31	scaffolds_NODE_324_length_24808_cov_8.348443	ST16CH_1B31-scaffolds_NODE_324_length_24808_cov_8.348443	24808	8.34844	95.89	365	1e-165	592	2585	2221	-	2	1	107481
ST16CH_1B73	scaffolds_NODE_595_length_4658_cov_12.199870	ST16CH_1B73-scaffolds_NODE_595_length_4658_cov_12.199870	4658	12.1999	95.616	365	4.67e-164	586	2126	2490	+	77	38	101412
ST16CH_1B8	scaffolds_NODE_403_length_13035_cov_17.991602	ST16CH_1B8-scaffolds_NODE_403_length_13035_cov_17.991602	13035	17.9916	95.616	365	4.67e-164	586	2126	2490	+	1	1	117638
ST16CH_1C12	scaffolds_NODE_564_length_4825_cov_19.915723	ST16CH_1C12-scaffolds_NODE_564_length_4825_cov_19.915723	4825	19.9157	95.616	365	4.67e-164	586	1633	1997	+	1	1	108488
ST16CH_1C31	scaffolds_NODE_445_length_13069_cov_7.882819	ST16CH_1C31-scaffolds_NODE_445_length_13069_cov_7.882819	13069	7.88282	95.616	365	4.67e-164	586	10958	10594	-	1	1	102959
ST16CH_1C52	scaffolds_NODE_573_length_4905_cov_12.852577	ST16CH_1C52-scaffolds_NODE_573_length_4905_cov_12.852577	4905	12.8526	95.342	365	2.17e-162	580	2576	2212	-	19	16	102213
ST16CH_1D1	scaffolds_NODE_474_length_10344_cov_7.842064	ST16CH_1D1-scaffolds_NODE_474_length_10344_cov_7.842064	10344	7.84206	95.342	365	2.17e-162	580	2126	2490	+	82	39	93816
ST16CH_1F1	scaffolds_NODE_584_length_4139_cov_10.520568	ST16CH_1F1-scaffolds_NODE_584_length_4139_cov_10.520568	4139	10.5206	95.616	365	4.67e-164	586	2418	2054	-	1	1	93297
ST16CH_1F19	scaffolds_NODE_578_length_3071_cov_12.995358	ST16CH_1F19-scaffolds_NODE_578_length_3071_cov_12.995358	3071	12.9954	95.616	365	4.67e-164	586	437	801	+	4	2	114263
ST16CH_1G30	scaffolds_NODE_407_length_4543_cov_13.571747	ST16CH_1G30-scaffolds_NODE_407_length_4543_cov_13.571747	4543	13.5717	95.616	365	4.67e-164	586	2418	2054	-	1	1	126692
ST16CH_1H32	scaffolds_NODE_564_length_3857_cov_16.406365	ST16CH_1H32-scaffolds_NODE_564_length_3857_cov_16.406365	3857	16.4064	95.89	365	1e-165	592	2738	2374	-	2	1	113002
ST16CH_1I10	scaffolds_NODE_612_length_4705_cov_8.033118	ST16CH_1I10-scaffolds_NODE_612_length_4705_cov_8.033118	4705	8.03312	95.616	365	4.67e-164	586	2598	2234	-	4	2	96436
ST16CH_1I3	scaffolds_NODE_609_length_4190_cov_7.069166	ST16CH_1I3-scaffolds_NODE_609_length_4190_cov_7.069166	4190	7.06917	95.616	365	4.67e-164	586	1154	1518	+	4	2	93409
ST16CH_1K29	scaffolds_NODE_646_length_3949_cov_5.869800	ST16CH_1K29-scaffolds_NODE_646_length_3949_cov_5.869800	3949	5.8698	90.828	338	1.78e-123	451	2148	1812	-	27	23	86842
ST16CH_1K42	scaffolds_NODE_676_length_3365_cov_15.235347	ST16CH_1K42-scaffolds_NODE_676_length_3365_cov_15.235347	3365	15.2353	97.534	365	9.9e-176	625	2101	2465	+	35	10	93281
ST16CH_1L32	scaffolds_NODE_535_length_7548_cov_18.040438	ST16CH_1L32-scaffolds_NODE_535_length_7548_cov_18.040438	7548	18.0404	88.525	366	1.07e-120	442	2164	2528	+	5	4	101713
ST16CH_1M33	scaffolds_NODE_618_length_2893_cov_12.442565	ST16CH_1M33-scaffolds_NODE_618_length_2893_cov_12.442565	2893	12.4426	93.425	365	1.03e-150	542	2422	2058	-	59	40	120525
ST16CH_1N1	scaffolds_NODE_475_length_11642_cov_11.950030	ST16CH_1N1-scaffolds_NODE_475_length_11642_cov_11.950030	11642	11.95	95.616	365	4.67e-164	586	1840	2204	+	1	1	101211
ST16CH_1N25	scaffolds_NODE_689_length_3385_cov_11.131231	ST16CH_1N25-scaffolds_NODE_689_length_3385_cov_11.131231	3385	11.1312	95.342	365	2.17e-162	580	434	798	+	81	2	85583
ST16CH_1O25	scaffolds_NODE_586_length_4542_cov_12.602853	ST16CH_1O25-scaffolds_NODE_586_length_4542_cov_12.602853	4542	12.6029	95.616	365	4.67e-164	586	2417	2053	-	1	1	107698
ST16CH_1O3	scaffolds_NODE_574_length_2734_cov_19.436730	ST16CH_1O3-scaffolds_NODE_574_length_2734_cov_19.436730	2734	19.4367	97.808	365	2.13e-177	630	1818	2182	+	14	10	114731
ST16CH_1O40	scaffolds_NODE_631_length_4862_cov_6.128771	ST16CH_1O40-scaffolds_NODE_631_length_4862_cov_6.128771	4862	6.12877	95.616	365	4.67e-164	586	2737	2373	-	1	1	88554
ST16CH_1O65	scaffolds_NODE_570_length_3714_cov_8.587046	ST16CH_1O65-scaffolds_NODE_570_length_3714_cov_8.587046	3714	8.58705	95.616	365	4.67e-164	586	1297	1661	+	1	1	102598
ST16CH_1P35	scaffolds_NODE_562_length_4499_cov_10.408191	ST16CH_1P35-scaffolds_NODE_562_length_4499_cov_10.408191	4499	10.4082	95.616	365	4.67e-164	586	2417	2053	-	1	1	108070
ST16CH_1R5	scaffolds_NODE_652_length_2856_cov_12.561585	ST16CH_1R5-scaffolds_NODE_652_length_2856_cov_12.561585	2856	12.5616	95.616	365	4.67e-164	586	439	803	+	1	1	101993
ST16CH_1S10	scaffolds_NODE_354_length_17819_cov_34.542783	ST16CH_1S10-scaffolds_NODE_354_length_17819_cov_34.542783	17819	34.5428	88.525	366	1.07e-120	442	10640	11004	+	5	4	117170
ST16CH_1S9	scaffolds_NODE_587_length_2986_cov_10.067213	ST16CH_1S9-scaffolds_NODE_587_length_2986_cov_10.067213	2986	10.0672	95.616	365	4.67e-164	586	434	798	+	1	1	106980
ST16CH_1U6	scaffolds_NODE_543_length_4541_cov_17.925992	ST16CH_1U6-scaffolds_NODE_543_length_4541_cov_17.925992	4541	17.926	95.616	365	4.67e-164	586	2126	2490	+	1	1	116432
ST16CH_1X1	scaffolds_NODE_530_length_6611_cov_8.594570	ST16CH_1X1-scaffolds_NODE_530_length_6611_cov_8.594570	6611	8.59457	88.251	366	4.98e-119	436	5378	5014	-	41	4	102879
ST16CH_1X23	scaffolds_NODE_563_length_4541_cov_9.782211	ST16CH_1X23-scaffolds_NODE_563_length_4541_cov_9.782211	4541	9.78221	95.616	365	4.67e-164	586	2416	2052	-	1	1	111318
ST16CH_2C1	scaffolds_NODE_572_length_4545_cov_8.059911	ST16CH_2C1-scaffolds_NODE_572_length_4545_cov_8.059911	4545	8.05991	95.616	365	4.67e-164	586	1879	2243	+	4	2	95468
ST16CH_2C7	scaffolds_NODE_588_length_4026_cov_8.479728	ST16CH_2C7-scaffolds_NODE_588_length_4026_cov_8.479728	4026	8.47973	95.616	365	4.67e-164	586	2730	2366	-	4	2	103324
ST16CH_2G18	scaffolds_NODE_582_length_2850_cov_12.008229	ST16CH_2G18-scaffolds_NODE_582_length_2850_cov_12.008229	2850	12.0082	95.616	365	4.67e-164	586	434	798	+	1	1	111096
ST16CH_2P3	scaffolds_NODE_650_length_2852_cov_8.663211	ST16CH_2P3-scaffolds_NODE_650_length_2852_cov_8.663211	2852	8.66321	95.616	365	4.67e-164	586	2419	2055	-	1	1	104848
ST16CH_2P7	scaffolds_NODE_498_length_7932_cov_11.318649	ST16CH_2P7-scaffolds_NODE_498_length_7932_cov_11.318649	7932	11.3186	95.616	365	4.67e-164	586	1297	1661	+	4	2	102819
ST16CH_2U24	scaffolds_NODE_618_length_4119_cov_8.995571	ST16CH_2U24-scaffolds_NODE_618_length_4119_cov_8.995571	4119	8.99557	95.342	365	2.17e-162	580	2417	2053	-	33	1	108296
ST16CH_2U7	scaffolds_NODE_558_length_4543_cov_8.514929	ST16CH_2U7-scaffolds_NODE_558_length_4543_cov_8.514929	4543	8.51493	95.616	365	4.67e-164	586	2126	2490	+	1	1	99218
ST16CH_2X1xx	scaffolds_NODE_412_length_14493_cov_14.034700	ST16CH_2X1xx-scaffolds_NODE_412_length_14493_cov_14.034700	14493	14.0347	95.616	365	4.67e-164	586	434	798	+	1	1	102356
ST16CH_2X2	scaffolds_NODE_465_length_8053_cov_15.508752	ST16CH_2X2-scaffolds_NODE_465_length_8053_cov_15.508752	8053	15.5088	95.616	365	4.67e-164	586	2150	2514	+	1	1	113390
ST16CH_3A16	scaffolds_NODE_542_length_4376_cov_8.880120	ST16CH_3A16-scaffolds_NODE_542_length_4376_cov_8.880120	4376	8.88012	95.616	365	4.67e-164	586	1718	2082	+	4	2	97815
ST16CH_3A51	scaffolds_NODE_558_length_3866_cov_9.259512	ST16CH_3A51-scaffolds_NODE_558_length_3866_cov_9.259512	3866	9.25951	95.616	365	4.67e-164	586	433	797	+	1	1	105801
ST16CH_3B36	scaffolds_NODE_833_length_1042_cov_9.963526	ST16CH_3B36-scaffolds_NODE_833_length_1042_cov_9.963526	1042	9.96353	95.616	365	4.67e-164	586	623	259	-	1	1	97967
ST16CH_3B8	scaffolds_NODE_629_length_4586_cov_6.927168	ST16CH_3B8-scaffolds_NODE_629_length_4586_cov_6.927168	4586	6.92717	95.616	365	4.67e-164	586	1988	2352	+	4	2	95096
ST16CH_3D10	scaffolds_NODE_523_length_7460_cov_9.344092	ST16CH_3D10-scaffolds_NODE_523_length_7460_cov_9.344092	7460	9.34409	95.342	365	2.17e-162	580	2708	2344	-	54	2	97077
ST16CH_3D7	scaffolds_NODE_569_length_3603_cov_13.781003	ST16CH_3D7-scaffolds_NODE_569_length_3603_cov_13.781003	3603	13.781	97.808	365	2.13e-177	630	1503	1139	-	14	10	110774
ST16CH_3E23	scaffolds_NODE_569_length_4782_cov_9.072139	ST16CH_3E23-scaffolds_NODE_569_length_4782_cov_9.072139	4782	9.07214	95.616	365	4.67e-164	586	2101	2465	+	4	2	105222
ST16CH_3E45	scaffolds_NODE_383_length_15947_cov_31.974641	ST16CH_3E45-scaffolds_NODE_383_length_15947_cov_31.974641	15947	31.9746	95.342	365	2.17e-162	580	1088	724	-	19	16	111030
ST16CH_3E9	scaffolds_NODE_584_length_4453_cov_14.206003	ST16CH_3E9-scaffolds_NODE_584_length_4453_cov_14.206003	4453	14.206	95.616	365	4.67e-164	586	2708	2344	-	1	1	103579
ST16CH_3F2	scaffolds_NODE_606_length_4543_cov_14.804813	ST16CH_3F2-scaffolds_NODE_606_length_4543_cov_14.804813	4543	14.8048	95.616	365	4.67e-164	586	2418	2054	-	1	1	101733
ST16CH_3F4	scaffolds_NODE_369_length_13343_cov_15.426550	ST16CH_3F4-scaffolds_NODE_369_length_13343_cov_15.426550	13343	15.4266	95.616	365	4.67e-164	586	11711	11347	-	1	1	119847
ST16CH_3F7	scaffolds_NODE_562_length_4541_cov_10.893669	ST16CH_3F7-scaffolds_NODE_562_length_4541_cov_10.893669	4541	10.8937	95.616	365	4.67e-164	586	2126	2490	+	1	1	114137
ST16CH_3F9	scaffolds_NODE_591_length_2854_cov_14.165059	ST16CH_3F9-scaffolds_NODE_591_length_2854_cov_14.165059	2854	14.1651	95.616	365	4.67e-164	586	437	801	+	1	1	121194
ST16CH_3G26	scaffolds_NODE_484_length_6474_cov_12.970089	ST16CH_3G26-scaffolds_NODE_484_length_6474_cov_12.970089	6474	12.9701	95.616	365	4.67e-164	586	6041	5677	-	1	1	106505
ST16CH_3G46	scaffolds_NODE_551_length_4699_cov_11.108527	ST16CH_3G46-scaffolds_NODE_551_length_4699_cov_11.108527	4699	11.1085	95.616	365	4.67e-164	586	2599	2235	-	4	2	106522
ST16CH_3G6	scaffolds_NODE_459_length_8935_cov_10.643243	ST16CH_3G6-scaffolds_NODE_459_length_8935_cov_10.643243	8935	10.6432	95.616	365	4.67e-164	586	8502	8138	-	1	1	103151
ST16CH_3H26	scaffolds_NODE_527_length_4553_cov_7.475989	ST16CH_3H26-scaffolds_NODE_527_length_4553_cov_7.475989	4553	7.47599	95.616	365	4.67e-164	586	2137	2501	+	1	1	114989
ST16CH_3H33	scaffolds_NODE_496_length_3051_cov_10.521696	ST16CH_3H33-scaffolds_NODE_496_length_3051_cov_10.521696	3051	10.5217	95.89	365	1e-165	592	2618	2254	-	2	1	128666
ST16CH_3H33_2	scaffolds_NODE_2547_length_3272_cov_9.044762	ST16CH_3H33_2-scaffolds_NODE_2547_length_3272_cov_9.044762	3272	9.04476	95.89	365	1e-165	592	3118	2754	-	2	1	3662
ST16CH_3I23_2	scaffolds_NODE_598_length_3875_cov_9.609686	ST16CH_3I23_2-scaffolds_NODE_598_length_3875_cov_9.609686	3875	9.60969	95.616	365	4.67e-164	586	1099	1463	+	1	1	104861
ST16CH_3I5	scaffolds_NODE_611_length_4515_cov_5.833408	ST16CH_3I5-scaffolds_NODE_611_length_4515_cov_5.833408	4515	5.83341	95.616	365	4.67e-164	586	2100	2464	+	1	1	101559
ST16CH_3K1	scaffolds_NODE_549_length_4541_cov_8.098529	ST16CH_3K1-scaffolds_NODE_549_length_4541_cov_8.098529	4541	8.09853	95.616	365	4.67e-164	586	2126	2490	+	1	1	99063
ST16CH_3K32	scaffolds_NODE_715_length_3312_cov_16.122812	ST16CH_3K32-scaffolds_NODE_715_length_3312_cov_16.122812	3312	16.1228	97.534	365	9.9e-176	625	2110	2474	+	35	10	84825
ST16CH_3M19	scaffolds_NODE_504_length_4448_cov_15.907125	ST16CH_3M19-scaffolds_NODE_504_length_4448_cov_15.907125	4448	15.9071	95.616	365	4.67e-164	586	2032	2396	+	1	1	117984
ST16CH_3M3	scaffolds_NODE_605_length_3711_cov_8.666302	ST16CH_3M3-scaffolds_NODE_605_length_3711_cov_8.666302	3711	8.6663	95.616	365	4.67e-164	586	1297	1661	+	1	1	110121
ST16CH_3M36	scaffolds_NODE_672_length_2990_cov_10.216695	ST16CH_3M36-scaffolds_NODE_672_length_2990_cov_10.216695	2990	10.2167	95.616	365	4.67e-164	586	438	802	+	1	1	89150
ST16CH_3N27	scaffolds_NODE_560_length_4543_cov_10.082219	ST16CH_3N27-scaffolds_NODE_560_length_4543_cov_10.082219	4543	10.0822	95.616	365	4.67e-164	586	2418	2054	-	1	1	106493
ST16CH_3N48	scaffolds_NODE_566_length_4047_cov_10.808868	ST16CH_3N48-scaffolds_NODE_566_length_4047_cov_10.808868	4047	10.8089	95.616	365	4.67e-164	586	3614	3250	-	4	2	101358
ST16CH_3N8	scaffolds_NODE_530_length_7907_cov_8.107361	ST16CH_3N8-scaffolds_NODE_530_length_7907_cov_8.107361	7907	8.10736	95.616	365	4.67e-164	586	5309	5673	+	4	2	94734
ST16CH_3O21	scaffolds_NODE_598_length_3782_cov_21.952509	ST16CH_3O21-scaffolds_NODE_598_length_3782_cov_21.952509	3782	21.9525	95.616	365	4.67e-164	586	439	803	+	1	1	111233
ST16CH_3O24	scaffolds_NODE_387_length_12151_cov_12.759259	ST16CH_3O24-scaffolds_NODE_387_length_12151_cov_12.759259	12151	12.7593	95.616	365	4.67e-164	586	1746	2110	+	1	1	120465
ST16CH_3P15	scaffolds_NODE_478_length_11667_cov_8.917069	ST16CH_3P15-scaffolds_NODE_478_length_11667_cov_8.917069	11667	8.91707	95.616	365	4.67e-164	586	9299	9663	+	1	1	94744
ST16CH_3P39	scaffolds_NODE_426_length_11280_cov_17.605078	ST16CH_3P39-scaffolds_NODE_426_length_11280_cov_17.605078	11280	17.6051	95.616	365	4.67e-164	586	1392	1756	+	1	1	112496
ST16CH_3Q36	scaffolds_NODE_654_length_2707_cov_9.035068	ST16CH_3Q36-scaffolds_NODE_654_length_2707_cov_9.035068	2707	9.03507	95.616	365	4.67e-164	586	434	798	+	1	1	99920
ST16CH_3Q9	scaffolds_NODE_641_length_2853_cov_13.639743	ST16CH_3Q9-scaffolds_NODE_641_length_2853_cov_13.639743	2853	13.6397	95.616	365	4.67e-164	586	2417	2053	-	1	1	96059
ST16CH_3R39	scaffolds_NODE_602_length_4088_cov_11.871312	ST16CH_3R39-scaffolds_NODE_602_length_4088_cov_11.871312	4088	11.8713	95.616	365	4.67e-164	586	2418	2054	-	1	1	103591
ST16CH_3T31	scaffolds_NODE_622_length_3810_cov_11.640213	ST16CH_3T31-scaffolds_NODE_622_length_3810_cov_11.640213	3810	11.6402	95.616	365	4.67e-164	586	1393	1757	+	1	1	96216
ST16CH_3T39	scaffolds_NODE_442_length_10839_cov_8.050631	ST16CH_3T39-scaffolds_NODE_442_length_10839_cov_8.050631	10839	8.05063	95.616	365	4.67e-164	586	8714	8350	-	1	1	100392
ST16CH_3U42	scaffolds_NODE_602_length_2849_cov_10.688261	ST16CH_3U42-scaffolds_NODE_602_length_2849_cov_10.688261	2849	10.6883	95.616	365	4.67e-164	586	434	798	+	1	1	111931
ST16CH_3U55	scaffolds_NODE_425_length_11826_cov_13.219777	ST16CH_3U55-scaffolds_NODE_425_length_11826_cov_13.219777	11826	13.2198	95.616	365	4.67e-164	586	7755	7391	-	1	1	105090
ST16CH_3V27	scaffolds_NODE_397_length_17282_cov_11.190167	ST16CH_3V27-scaffolds_NODE_397_length_17282_cov_11.190167	17282	11.1902	95.342	365	2.17e-162	580	15157	14793	-	22	18	98741
ST16CH_3V30	scaffolds_NODE_650_length_3614_cov_6.644563	ST16CH_3V30-scaffolds_NODE_650_length_3614_cov_6.644563	3614	6.64456	100	365	0	675	3181	2817	-	7	6	94747
ST16CH_3V43	scaffolds_NODE_666_length_2803_cov_12.375546	ST16CH_3V43-scaffolds_NODE_666_length_2803_cov_12.375546	2803	12.3755	97.808	365	2.13e-177	630	1446	1082	-	14	10	99903
ST16CH_3W21	scaffolds_NODE_573_length_4847_cov_8.469324	ST16CH_3W21-scaffolds_NODE_573_length_4847_cov_8.469324	4847	8.46932	100	365	0	675	2119	2483	+	7	6	101151
ST16CH_3W3	scaffolds_NODE_450_length_12394_cov_9.471027	ST16CH_3W3-scaffolds_NODE_450_length_12394_cov_9.471027	12394	9.47103	95.616	365	4.67e-164	586	11961	11597	-	1	1	94539
ST16DK_Biog_DK32	scaffolds_NODE_442_length_13487_cov_12.058294	ST16DK_Biog_DK32-scaffolds_NODE_442_length_13487_cov_12.058294	13487	12.0583	95.616	365	4.67e-164	586	1393	1757	+	1	1	95335
ST16FR_Biog_FR5	scaffolds_NODE_468_length_6387_cov_9.819015	ST16FR_Biog_FR5-scaffolds_NODE_468_length_6387_cov_9.819015	6387	9.81902	100	365	0	675	434	798	+	7	6	108811
ST16IRE_Biog_IR1	scaffolds_NODE_675_length_3593_cov_7.405596	ST16IRE_Biog_IR1-scaffolds_NODE_675_length_3593_cov_7.405596	3593	7.4056	95.616	365	4.67e-164	586	1179	1543	+	1	1	88049
ST16IRE_Biog_IR32	scaffolds_NODE_680_length_3009_cov_8.188219	ST16IRE_Biog_IR32-scaffolds_NODE_680_length_3009_cov_8.188219	3009	8.18822	95.616	365	4.67e-164	586	436	800	+	1	1	90474
ST16KA_Biog_K32	scaffolds_NODE_146_length_75391_cov_9.204006	ST16KA_Biog_K32-scaffolds_NODE_146_length_75391_cov_9.204006	75391	9.20401	93.769	337	3.74e-140	507	57128	57464	+	10	9	102191
ST16LE_Biog_L1	scaffolds_NODE_650_length_4864_cov_10.113745	ST16LE_Biog_L1-scaffolds_NODE_650_length_4864_cov_10.113745	4864	10.1137	95.616	365	4.67e-164	586	2739	2375	-	1	1	95333
ST16LE_Biog_L37	scaffolds_NODE_614_length_4518_cov_7.033386	ST16LE_Biog_L37-scaffolds_NODE_614_length_4518_cov_7.033386	4518	7.03339	95.616	365	4.67e-164	586	2101	2465	+	1	1	91084
ST16RU_Biog_R1	scaffolds_NODE_116_length_89957_cov_12.333196	ST16RU_Biog_R1-scaffolds_NODE_116_length_89957_cov_12.333196	89957	12.3332	89.971	339	1.79e-118	435	733	397	-	95	41	96154
ST16RU_Biog_R19	scaffolds_NODE_397_length_17648_cov_9.451543	ST16RU_Biog_R19-scaffolds_NODE_397_length_17648_cov_9.451543	17648	9.45154	93.472	337	1.74e-138	501	15286	14950	-	97	9	116453
ST90ORE_a12_3B_11	scaffolds_NODE_846_length_3512_cov_8.014753	ST90ORE_a12_3B_11-scaffolds_NODE_846_length_3512_cov_8.014753	3512	8.01475	90.828	338	1.78e-123	451	3076	2740	-	8	7	61282
ST90ORE_a12_3B_14	scaffolds_NODE_796_length_3933_cov_8.481692	ST90ORE_a12_3B_14-scaffolds_NODE_796_length_3933_cov_8.481692	3933	8.48169	90.828	338	1.78e-123	451	2586	2250	-	8	7	67974
ST90ORE_a12_3B_15	scaffolds_NODE_810_length_3005_cov_11.576949	ST90ORE_a12_3B_15-scaffolds_NODE_810_length_3005_cov_11.576949	3005	11.5769	90.828	338	1.78e-123	451	437	773	+	8	7	66947
ST90ORE_a12_3B_17	scaffolds_NODE_625_length_7580_cov_8.287176	ST90ORE_a12_3B_17-scaffolds_NODE_625_length_7580_cov_8.287176	7580	8.28718	88.525	366	1.07e-120	442	6319	5955	-	6	5	73168
ST90ORE_a12_3B_18	scaffolds_NODE_770_length_4619_cov_7.333918	ST90ORE_a12_3B_18-scaffolds_NODE_770_length_4619_cov_7.333918	4619	7.33392	90.828	338	1.78e-123	451	2051	2387	+	8	7	64083
ST90ORE_a12_3B_19	scaffolds_NODE_712_length_7499_cov_11.874933	ST90ORE_a12_3B_19-scaffolds_NODE_712_length_7499_cov_11.874933	7499	11.8749	88.525	366	1.07e-120	442	1182	1546	+	6	5	65782
ST90ORE_a12_3B_2	scaffolds_NODE_670_length_7693_cov_9.498298	ST90ORE_a12_3B_2-scaffolds_NODE_670_length_7693_cov_9.498298	7693	9.4983	88.525	366	1.07e-120	442	1376	1740	+	6	5	67405
ST90ORE_a12_3B_21	scaffolds_NODE_793_length_3010_cov_10.957022	ST90ORE_a12_3B_21-scaffolds_NODE_793_length_3010_cov_10.957022	3010	10.957	90.828	338	1.78e-123	451	442	778	+	8	7	75547
ST90ORE_a12_3B_3	scaffolds_NODE_787_length_3916_cov_7.513857	ST90ORE_a12_3B_3-scaffolds_NODE_787_length_3916_cov_7.513857	3916	7.51386	90.828	338	1.78e-123	451	2569	2233	-	8	7	68988
ST90ORE_a12_3B_5	scaffolds_NODE_1106_length_1019_cov_9.170124	ST90ORE_a12_3B_5-scaffolds_NODE_1106_length_1019_cov_9.170124	1019	9.17012	90.828	338	1.78e-123	451	437	773	+	8	7	72194
ST90ORE_a12_3B_6	scaffolds_NODE_782_length_3684_cov_8.480022	ST90ORE_a12_3B_6-scaffolds_NODE_782_length_3684_cov_8.480022	3684	8.48002	90.828	338	1.78e-123	451	1116	1452	+	8	7	63299
ST90ORE_a12_3B_7	scaffolds_NODE_784_length_4014_cov_9.567820	ST90ORE_a12_3B_7-scaffolds_NODE_784_length_4014_cov_9.567820	4014	9.56782	90.828	338	1.78e-123	451	1446	1782	+	8	7	65125
ST90ORE_a12_3B_8	scaffolds_NODE_1035_length_1438_cov_7.644975	ST90ORE_a12_3B_8-scaffolds_NODE_1035_length_1438_cov_7.644975	1438	7.64497	97.808	365	2.13e-177	630	439	803	+	3	3	62715
ST90ORE_a12_3B_9	scaffolds_NODE_742_length_3918_cov_10.032358	ST90ORE_a12_3B_9-scaffolds_NODE_742_length_3918_cov_10.032358	3918	10.0324	90.828	338	1.78e-123	451	1350	1686	+	8	7	73433
ST90ORE_a12_4A_1	scaffolds_NODE_809_length_3911_cov_9.313537	ST90ORE_a12_4A_1-scaffolds_NODE_809_length_3911_cov_9.313537	3911	9.31354	89.645	338	8.33e-117	429	1326	1662	+	103	42	67384
ST90ORE_a12_4A_10	scaffolds_NODE_932_length_1784_cov_6.726431	ST90ORE_a12_4A_10-scaffolds_NODE_932_length_1784_cov_6.726431	1784	6.72643	97.808	365	2.13e-177	630	589	225	-	3	3	71725
ST90ORE_a12_4A_11	scaffolds_NODE_858_length_3727_cov_6.942810	ST90ORE_a12_4A_11-scaffolds_NODE_858_length_3727_cov_6.942810	3727	6.94281	97.808	365	2.13e-177	630	1154	1518	+	3	3	64966
ST90ORE_a12_4A_2	scaffolds_NODE_759_length_3897_cov_5.958876	ST90ORE_a12_4A_2-scaffolds_NODE_759_length_3897_cov_5.958876	3897	5.95888	90.828	338	1.78e-123	451	442	778	+	8	7	69039
ST90ORE_a12_4A_4	scaffolds_NODE_845_length_2792_cov_13.400804	ST90ORE_a12_4A_4-scaffolds_NODE_845_length_2792_cov_13.400804	2792	13.4008	97.808	365	2.13e-177	630	219	583	+	3	3	70399
ST90ORE_a12_4A_5	scaffolds_NODE_805_length_3904_cov_7.809041	ST90ORE_a12_4A_5-scaffolds_NODE_805_length_3904_cov_7.809041	3904	7.80904	90.828	338	1.78e-123	451	1246	1582	+	8	7	63481
ST90ORE_a15_2A_11	scaffolds_NODE_956_length_2051_cov_7.098697	ST90ORE_a15_2A_11-scaffolds_NODE_956_length_2051_cov_7.098697	2051	7.0987	90.828	338	1.78e-123	451	334	670	+	8	7	62283
ST90ORE_a15_2A_14	scaffolds_NODE_386_length_22976_cov_16.381615	ST90ORE_a15_2A_14-scaffolds_NODE_386_length_22976_cov_16.381615	22976	16.3816	90.265	339	3.85e-120	440	6848	6512	-	94	43	77896
ST90ORE_a15_2A_16	scaffolds_NODE_766_length_3882_cov_12.934675	ST90ORE_a15_2A_16-scaffolds_NODE_766_length_3882_cov_12.934675	3882	12.9347	97.808	365	2.13e-177	630	2574	2210	-	3	3	70419
ST90ORE_a15_2A_20	scaffolds_NODE_857_length_3819_cov_13.425345	ST90ORE_a15_2A_20-scaffolds_NODE_857_length_3819_cov_13.425345	3819	13.4253	97.808	365	2.13e-177	630	1166	1530	+	3	3	58593
ST90ORE_a15_2A_6	scaffolds_NODE_788_length_3710_cov_11.068399	ST90ORE_a15_2A_6-scaffolds_NODE_788_length_3710_cov_11.068399	3710	11.0684	90.828	338	1.78e-123	451	2317	1981	-	8	7	68983
ST90ORE_a15_2A_8	scaffolds_NODE_715_length_4661_cov_12.551889	ST90ORE_a15_2A_8-scaffolds_NODE_715_length_4661_cov_12.551889	4661	12.5519	97.808	365	2.13e-177	630	2574	2210	-	3	3	72425
ST90ORE_a15_3B_10	scaffolds_NODE_784_length_4321_cov_7.501875	ST90ORE_a15_3B_10-scaffolds_NODE_784_length_4321_cov_7.501875	4321	7.50188	90.828	338	1.78e-123	451	2569	2233	-	8	7	67331
ST90ORE_a15_3B_13	scaffolds_NODE_798_length_3769_cov_11.583199	ST90ORE_a15_3B_13-scaffolds_NODE_798_length_3769_cov_11.583199	3769	11.5832	97.808	365	2.13e-177	630	2574	2210	-	3	3	64537
ST90ORE_a15_3B_15	scaffolds_NODE_816_length_3514_cov_8.696155	ST90ORE_a15_3B_15-scaffolds_NODE_816_length_3514_cov_8.696155	3514	8.69615	90.828	338	1.78e-123	451	3078	2742	-	8	7	67713
ST90ORE_a15_3B_18	scaffolds_NODE_908_length_2950_cov_7.875302	ST90ORE_a15_3B_18-scaffolds_NODE_908_length_2950_cov_7.875302	2950	7.8753	90.828	338	1.78e-123	451	437	773	+	8	7	56271
ST90ORE_a15_3B_19	scaffolds_NODE_850_length_4033_cov_9.771493	ST90ORE_a15_3B_19-scaffolds_NODE_850_length_4033_cov_9.771493	4033	9.77149	90.828	338	1.78e-123	451	2569	2233	-	8	7	60388
ST90ORE_a15_3B_3	scaffolds_NODE_837_length_3727_cov_9.344771	ST90ORE_a15_3B_3-scaffolds_NODE_837_length_3727_cov_9.344771	3727	9.34477	97.808	365	2.13e-177	630	2574	2210	-	3	3	62496
ST90ORE_a15_3B_5	scaffolds_NODE_748_length_4616_cov_8.784477	ST90ORE_a15_3B_5-scaffolds_NODE_748_length_4616_cov_8.784477	4616	8.78448	90.828	338	1.78e-123	451	2569	2233	-	8	7	66545
ST90ORE_a15_3B_6	scaffolds_NODE_687_length_4932_cov_12.715604	ST90ORE_a15_3B_6-scaffolds_NODE_687_length_4932_cov_12.715604	4932	12.7156	90.828	338	1.78e-123	451	2882	2546	-	8	7	78187
ST90ORE_a15_3B_9	scaffolds_NODE_845_length_3005_cov_11.350508	ST90ORE_a15_3B_9-scaffolds_NODE_845_length_3005_cov_11.350508	3005	11.3505	90.828	338	1.78e-123	451	2569	2233	-	8	7	66383
ST90ORE_a15_4A_10	scaffolds_NODE_786_length_3005_cov_16.176271	ST90ORE_a15_4A_10-scaffolds_NODE_786_length_3005_cov_16.176271	3005	16.1763	90.828	338	1.78e-123	451	437	773	+	8	7	77833
ST90ORE_a15_4A_11	scaffolds_NODE_842_length_3049_cov_14.962926	ST90ORE_a15_4A_11-scaffolds_NODE_842_length_3049_cov_14.962926	3049	14.9629	90.828	338	1.78e-123	451	2613	2277	-	8	7	69321
ST90ORE_a15_4A_13	scaffolds_NODE_891_length_3022_cov_7.316144	ST90ORE_a15_4A_13-scaffolds_NODE_891_length_3022_cov_7.316144	3022	7.31614	90.828	338	1.78e-123	451	437	773	+	8	7	65069
ST90ORE_a15_4A_15	scaffolds_NODE_872_length_3005_cov_9.175254	ST90ORE_a15_4A_15-scaffolds_NODE_872_length_3005_cov_9.175254	3005	9.17525	90.828	338	1.78e-123	451	437	773	+	8	7	64766
ST90ORE_a15_4A_17	scaffolds_NODE_896_length_3005_cov_9.367797	ST90ORE_a15_4A_17-scaffolds_NODE_896_length_3005_cov_9.367797	3005	9.3678	90.828	338	1.78e-123	451	2569	2233	-	8	7	69503
ST90ORE_a15_4A_19	scaffolds_NODE_909_length_2448_cov_6.889260	ST90ORE_a15_4A_19-scaffolds_NODE_909_length_2448_cov_6.889260	2448	6.88926	97.808	365	2.13e-177	630	1871	2235	+	3	3	64244
ST90ORE_a15_4A_2	scaffolds_NODE_858_length_3010_cov_12.416582	ST90ORE_a15_4A_2-scaffolds_NODE_858_length_3010_cov_12.416582	3010	12.4166	90.828	338	1.78e-123	451	2569	2233	-	8	7	69747
ST90ORE_a15_4A_3	scaffolds_NODE_764_length_3580_cov_8.214752	ST90ORE_a15_4A_3-scaffolds_NODE_764_length_3580_cov_8.214752	3580	8.21475	90.828	338	1.78e-123	451	1876	2212	+	8	7	67849
ST90ORE_a15_4A_4	scaffolds_NODE_796_length_3797_cov_5.946285	ST90ORE_a15_4A_4-scaffolds_NODE_796_length_3797_cov_5.946285	3797	5.94628	97.808	365	2.13e-177	630	2574	2210	-	3	3	65583
ST90ORE_a15_4A_7	scaffolds_NODE_814_length_3916_cov_7.518519	ST90ORE_a15_4A_7-scaffolds_NODE_814_length_3916_cov_7.518519	3916	7.51852	90.828	338	1.78e-123	451	1362	1698	+	8	7	63513
ST92ISR_Ar_11g	scaffolds_NODE_369_length_24032_cov_15.403428	ST92ISR_Ar_11g-scaffolds_NODE_369_length_24032_cov_15.403428	24032	15.4034	88.798	366	2.3e-122	448	15281	15645	+	16	13	88625
ST92ISR_Ar_11i	scaffolds_NODE_553_length_6689_cov_8.298462	ST92ISR_Ar_11i-scaffolds_NODE_553_length_6689_cov_8.298462	6689	8.29846	88.525	366	1.07e-120	442	5378	5014	-	5	4	86650
ST92ISR_Ar_12d	scaffolds_NODE_671_length_4124_cov_10.004669	ST92ISR_Ar_12d-scaffolds_NODE_671_length_4124_cov_10.004669	4124	10.0047	95.616	365	4.67e-164	586	3038	2674	-	4	2	86029
ST92ISR_Ar_12e	scaffolds_NODE_614_length_6762_cov_10.153273	ST92ISR_Ar_12e-scaffolds_NODE_614_length_6762_cov_10.153273	6762	10.1533	88.525	366	1.07e-120	442	5482	5118	-	5	4	79796
ST92ISR_Ar_12f	scaffolds_NODE_576_length_6677_cov_8.629719	ST92ISR_Ar_12f-scaffolds_NODE_576_length_6677_cov_8.629719	6677	8.62972	88.525	366	1.07e-120	442	5381	5017	-	5	4	82548
ST92ISR_Ar_15a	scaffolds_NODE_607_length_6655_cov_14.313333	ST92ISR_Ar_15a-scaffolds_NODE_607_length_6655_cov_14.313333	6655	14.3133	88.525	366	1.07e-120	442	1278	1642	+	5	4	84692
ST92ISR_Ar_16h	scaffolds_NODE_512_length_6655_cov_12.395455	ST92ISR_Ar_16h-scaffolds_NODE_512_length_6655_cov_12.395455	6655	12.3955	88.525	366	1.07e-120	442	1278	1642	+	5	4	86430
ST92ISR_Ar_17d	scaffolds_NODE_667_length_3345_cov_10.632523	ST92ISR_Ar_17d-scaffolds_NODE_667_length_3345_cov_10.632523	3345	10.6325	95.068	365	1.01e-160	575	2934	2570	-	21	19	93157
ST92ISR_Ar_17e	scaffolds_NODE_744_length_3182_cov_12.429805	ST92ISR_Ar_17e-scaffolds_NODE_744_length_3182_cov_12.429805	3182	12.4298	97.808	365	2.13e-177	630	2749	2385	-	43	44	84364
ST92ISR_Ar_17i	scaffolds_NODE_575_length_6821_cov_15.900828	ST92ISR_Ar_17i-scaffolds_NODE_575_length_6821_cov_15.900828	6821	15.9008	88.525	366	1.07e-120	442	1348	1712	+	5	4	89856
ST92ISR_Ar_17r	scaffolds_NODE_641_length_4603_cov_172.481530	ST92ISR_Ar_17r-scaffolds_NODE_641_length_4603_cov_172.481530	4603	172.482	90.265	339	3.85e-120	440	1623	1959	+	98	45	88229
ST92ISR_Ar_19e	scaffolds_NODE_620_length_6591_cov_17.577111	ST92ISR_Ar_19e-scaffolds_NODE_620_length_6591_cov_17.577111	6591	17.5771	88.525	366	1.07e-120	442	1195	1559	+	5	4	78442
ST92ISR_Ar_1b	scaffolds_NODE_646_length_3519_cov_7.423210	ST92ISR_Ar_1b-scaffolds_NODE_646_length_3519_cov_7.423210	3519	7.42321	95.068	365	1.01e-160	575	3108	2744	-	21	19	90204
ST92ISR_Ar_1j	scaffolds_NODE_736_length_3927_cov_7.559659	ST92ISR_Ar_1j-scaffolds_NODE_736_length_3927_cov_7.559659	3927	7.55966	97.808	365	2.13e-177	630	2696	2332	-	23	24	84772
ST92ISR_Ar_21a	scaffolds_NODE_633_length_4540_cov_6.441026	ST92ISR_Ar_21a-scaffolds_NODE_633_length_4540_cov_6.441026	4540	6.44103	97.808	365	2.13e-177	630	2860	2496	-	23	24	91046
ST92ISR_Ar_22f	scaffolds_NODE_648_length_3827_cov_11.362937	ST92ISR_Ar_22f-scaffolds_NODE_648_length_3827_cov_11.362937	3827	11.3629	97.808	365	2.13e-177	630	2658	2294	-	23	24	90630
ST92ISR_Ar_2b	scaffolds_NODE_16_length_207598_cov_11.384316	ST92ISR_Ar_2b-scaffolds_NODE_16_length_207598_cov_11.384316	207598	11.3843	88.525	366	1.07e-120	442	201984	202348	+	5	4	88286
ST92ISR_Ar_2f	scaffolds_NODE_241_length_45586_cov_9.654763	ST92ISR_Ar_2f-scaffolds_NODE_241_length_45586_cov_9.654763	45586	9.65476	88.798	366	2.3e-122	448	36044	36408	+	16	13	76306
ST92ISR_Ar_4b	scaffolds_NODE_579_length_6667_cov_9.725045	ST92ISR_Ar_4b-scaffolds_NODE_579_length_6667_cov_9.725045	6667	9.72504	88.525	366	1.07e-120	442	1195	1559	+	5	4	90186
ST92ISR_Ar_4f	scaffolds_NODE_719_length_3264_cov_9.048925	ST92ISR_Ar_4f-scaffolds_NODE_719_length_3264_cov_9.048925	3264	9.04893	88.525	366	1.07e-120	442	1274	1638	+	5	4	84612
ST92ISR_Ar_4g	scaffolds_NODE_165_length_66123_cov_10.670854	ST92ISR_Ar_4g-scaffolds_NODE_165_length_66123_cov_10.670854	66123	10.6709	88.798	366	2.3e-122	448	1401	1037	-	16	13	90733
ST92ISR_Ar_5a	scaffolds_NODE_597_length_3343_cov_13.625304	ST92ISR_Ar_5a-scaffolds_NODE_597_length_3343_cov_13.625304	3343	13.6253	95.068	365	1.01e-160	575	412	776	+	21	19	103755
ST92ISR_Ar_5g	scaffolds_NODE_724_length_3688_cov_13.420864	ST92ISR_Ar_5g-scaffolds_NODE_724_length_3688_cov_13.420864	3688	13.4209	95.068	365	1.01e-160	575	757	1121	+	21	19	81687
ST92UK_Pla2	scaffolds_NODE_533_length_5006_cov_12.420925	ST92UK_Pla2-scaffolds_NODE_533_length_5006_cov_12.420925	5006	12.4209	90.828	338	1.78e-123	451	3007	2671	-	8	7	114093
ST92UK_XB16_1	scaffolds_NODE_573_length_5056_cov_7.284543	ST92UK_XB16_1-scaffolds_NODE_573_length_5056_cov_7.284543	5056	7.28454	90.828	338	1.78e-123	451	2488	2824	+	27	23	90530
ST93IND_28a1	scaffolds_NODE_600_length_4317_cov_8.984749	ST93IND_28a1-scaffolds_NODE_600_length_4317_cov_8.984749	4317	8.98475	97.808	365	2.13e-177	630	2572	2208	-	3	3	92477
ST93URU_EE4a_1	scaffolds_NODE_249_length_39677_cov_7.316617	ST93URU_EE4a_1-scaffolds_NODE_249_length_39677_cov_7.316617	39677	7.31662	88.525	366	1.07e-120	442	34247	34611	+	5	4	105516
ST95CH_3B2a	scaffolds_NODE_520_length_6566_cov_10.095684	ST95CH_3B2a-scaffolds_NODE_520_length_6566_cov_10.095684	6566	10.0957	100	365	0	675	5170	4806	-	7	6	100503
ST95CH_5A1a	scaffolds_NODE_571_length_2981_cov_8.272044	ST95CH_5A1a-scaffolds_NODE_571_length_2981_cov_8.272044	2981	8.27204	100	365	0	675	2548	2184	-	7	6	96093
ST99CH_28	scaffolds_NODE_659_length_4542_cov_16.018052	ST99CH_28-scaffolds_NODE_659_length_4542_cov_16.018052	4542	16.0181	95.616	365	4.67e-164	586	2126	2490	+	1	1	85069
ST99CH_3A10	scaffolds_NODE_612_length_4625_cov_8.467615	ST99CH_3A10-scaffolds_NODE_612_length_4625_cov_8.467615	4625	8.46762	95.616	365	4.67e-164	586	2599	2235	-	4	2	88592
ST99CH_3A2	scaffolds_NODE_676_length_3612_cov_8.752601	ST99CH_3A2-scaffolds_NODE_676_length_3612_cov_8.752601	3612	8.7526	95.616	365	4.67e-164	586	2417	2053	-	1	1	88192
ST99CH_3A4	scaffolds_NODE_736_length_2849_cov_9.403722	ST99CH_3A4-scaffolds_NODE_736_length_2849_cov_9.403722	2849	9.40372	95.616	365	4.67e-164	586	434	798	+	1	1	87178
ST99CH_3A5	scaffolds_NODE_572_length_4581_cov_11.977905	ST99CH_3A5-scaffolds_NODE_572_length_4581_cov_11.977905	4581	11.9779	95.342	365	2.17e-162	580	2166	2530	+	80	1	108074
ST99CH_3A6	scaffolds_NODE_766_length_1561_cov_8.592961	ST99CH_3A6-scaffolds_NODE_766_length_1561_cov_8.592961	1561	8.59296	97.808	365	2.13e-177	630	1128	764	-	14	10	85308
ST99CH_3A8	scaffolds_NODE_542_length_6607_cov_12.802198	ST99CH_3A8-scaffolds_NODE_542_length_6607_cov_12.802198	6607	12.8022	95.616	365	4.67e-164	586	3353	2989	-	1	1	109581
ST99CH_3A9	scaffolds_NODE_543_length_5542_cov_16.322034	ST99CH_3A9-scaffolds_NODE_543_length_5542_cov_16.322034	5542	16.322	95.616	365	4.67e-164	586	2416	2052	-	1	1	109345
ST99CH_3B4	scaffolds_NODE_684_length_2852_cov_10.293171	ST99CH_3B4-scaffolds_NODE_684_length_2852_cov_10.293171	2852	10.2932	95.616	365	4.67e-164	586	434	798	+	1	1	91706
ST99CH_3B8	scaffolds_NODE_670_length_4136_cov_10.380789	ST99CH_3B8-scaffolds_NODE_670_length_4136_cov_10.380789	4136	10.3808	95.616	365	4.67e-164	586	1710	2074	+	1	1	87120
ST99CH_3C4	scaffolds_NODE_623_length_5841_cov_10.006913	ST99CH_3C4-scaffolds_NODE_623_length_5841_cov_10.006913	5841	10.0069	90.828	338	1.78e-123	451	3363	3027	-	27	23	85483
ST99CH_3C7	scaffolds_NODE_647_length_3759_cov_9.834773	ST99CH_3C7-scaffolds_NODE_647_length_3759_cov_9.834773	3759	9.83477	95.616	365	4.67e-164	586	2599	2235	-	4	2	90864
ST99CH_3D1	scaffolds_NODE_778_length_2621_cov_10.330865	ST99CH_3D1-scaffolds_NODE_778_length_2621_cov_10.330865	2621	10.3309	97.534	365	9.9e-176	625	1710	2074	+	68	10	89335
ST99CH_3D3	scaffolds_NODE_716_length_3745_cov_10.313821	ST99CH_3D3-scaffolds_NODE_716_length_3745_cov_10.313821	3745	10.3138	95.068	365	1.01e-160	575	1147	1511	+	91	2	89521
ST99CH_3D5	scaffolds_NODE_623_length_4729_cov_9.718656	ST99CH_3D5-scaffolds_NODE_623_length_4729_cov_9.718656	4729	9.71866	95.616	365	4.67e-164	586	2131	2495	+	4	2	89695
ST99CH_3D7	scaffolds_NODE_344_length_23166_cov_10.730215	ST99CH_3D7-scaffolds_NODE_344_length_23166_cov_10.730215	23166	10.7302	95.616	365	4.67e-164	586	4327	3963	-	52	1	101102
ST99CH_3D8	scaffolds_NODE_472_length_12636_cov_11.441300	ST99CH_3D8-scaffolds_NODE_472_length_12636_cov_11.441300	12636	11.4413	95.616	365	4.67e-164	586	2126	2490	+	1	1	89093
ST99CH_3F1	scaffolds_NODE_700_length_3032_cov_7.657373	ST99CH_3F1-scaffolds_NODE_700_length_3032_cov_7.657373	3032	7.65737	95.616	365	4.67e-164	586	2599	2235	-	4	2	94922
ST99CH_3F2	scaffolds_NODE_687_length_3771_cov_11.241389	ST99CH_3F2-scaffolds_NODE_687_length_3771_cov_11.241389	3771	11.2414	95.616	365	4.67e-164	586	1355	1719	+	1	1	87769
ST99CH_3F3	scaffolds_NODE_559_length_4611_cov_8.887182	ST99CH_3F3-scaffolds_NODE_559_length_4611_cov_8.887182	4611	8.88718	95.616	365	4.67e-164	586	2413	2049	-	1	1	98272
ST99CH_3F4	scaffolds_NODE_577_length_4739_cov_9.223954	ST99CH_3F4-scaffolds_NODE_577_length_4739_cov_9.223954	4739	9.22395	95.616	365	4.67e-164	586	2141	2505	+	4	2	102904
ST99CH_3F5	scaffolds_NODE_673_length_4699_cov_8.995693	ST99CH_3F5-scaffolds_NODE_673_length_4699_cov_8.995693	4699	8.99569	95.616	365	4.67e-164	586	2101	2465	+	4	2	81628
ST99CH_3G2	scaffolds_NODE_627_length_5303_cov_10.897104	ST99CH_3G2-scaffolds_NODE_627_length_5303_cov_10.897104	5303	10.8971	95.616	365	4.67e-164	586	2887	3251	+	1	1	89585
ST99CH_3G3	scaffolds_NODE_884_length_1015_cov_11.817708	ST99CH_3G3-scaffolds_NODE_884_length_1015_cov_11.817708	1015	11.8177	97.534	365	9.9e-176	625	579	215	-	29	8	100892
ST99CH_3H1	scaffolds_NODE_561_length_4517_cov_11.583819	ST99CH_3H1-scaffolds_NODE_561_length_4517_cov_11.583819	4517	11.5838	95.616	365	4.67e-164	586	2101	2465	+	1	1	105136
ST99CH_3H3	scaffolds_NODE_599_length_3923_cov_11.632110	ST99CH_3H3-scaffolds_NODE_599_length_3923_cov_11.632110	3923	11.6321	97.534	365	9.9e-176	625	2108	2472	+	18	14	92099
ST99CH_3H4	scaffolds_NODE_637_length_4574_cov_18.345652	ST99CH_3H4-scaffolds_NODE_637_length_4574_cov_18.345652	4574	18.3457	95.89	365	1e-165	592	1138	1502	+	2	1	89963
ST99CH_SW39	scaffolds_NODE_720_length_3816_cov_14.047594	ST99CH_SW39-scaffolds_NODE_720_length_3816_cov_14.047594	3816	14.0476	100	365	0	675	1297	1661	+	7	6	79454
ST99CH_SW5	scaffolds_NODE_702_length_3626_cov_12.162700	ST99CH_SW5-scaffolds_NODE_702_length_3626_cov_12.162700	3626	12.1627	95.616	365	4.67e-164	586	2548	2184	-	4	2	89849
STnnJGI_SRR4235061	scaffolds_NODE_172_length_64582_cov_8.688009	STnnJGI_SRR4235061-scaffolds_NODE_172_length_64582_cov_8.688009	64582	8.68801	93.769	337	3.74e-140	507	62827	63163	+	10	9	105048
STnnJGI_SRR4235062	scaffolds_NODE_601_length_4568_cov_9.254732	STnnJGI_SRR4235062-scaffolds_NODE_601_length_4568_cov_9.254732	4568	9.25473	97.808	365	2.13e-177	630	2896	2532	-	3	3	105287
STnnJGI_SRR4235063	scaffolds_NODE_590_length_8741_cov_11.471953	STnnJGI_SRR4235063-scaffolds_NODE_590_length_8741_cov_11.471953	8741	11.472	97.26	365	4.61e-174	619	2123	2487	+	13	8	79969
STnnJGI_SRR4235064	scaffolds_NODE_96_length_103275_cov_8.947877	STnnJGI_SRR4235064-scaffolds_NODE_96_length_103275_cov_8.947877	103275	8.94788	93.769	337	3.74e-140	507	40299	39963	-	10	9	92854
STnnJGI_SRR4235067	scaffolds_NODE_138_length_81656_cov_11.182093	STnnJGI_SRR4235067-scaffolds_NODE_138_length_81656_cov_11.182093	81656	11.1821	93.769	337	3.74e-140	507	40041	39705	-	10	9	110530
STnnJGI_SRR4235068	scaffolds_NODE_717_length_3051_cov_9.987895	STnnJGI_SRR4235068-scaffolds_NODE_717_length_3051_cov_9.987895	3051	9.98789	95.616	365	4.67e-164	586	2596	2232	-	1	1	105385
STnnJGI_SRR4235069	scaffolds_NODE_551_length_4743_cov_15.409773	STnnJGI_SRR4235069-scaffolds_NODE_551_length_4743_cov_15.409773	4743	15.4098	95.616	365	4.67e-164	586	2621	2257	-	4	2	133148
STnnJGI_SRR4235070	scaffolds_NODE_223_length_50165_cov_11.106692	STnnJGI_SRR4235070-scaffolds_NODE_223_length_50165_cov_11.106692	50165	11.1067	95.342	365	2.17e-162	580	2733	2369	-	53	1	117795
STnnJGI_SRR4235071	scaffolds_NODE_400_length_9919_cov_14.058017	STnnJGI_SRR4235071-scaffolds_NODE_400_length_9919_cov_14.058017	9919	14.058	88.525	366	1.07e-120	442	5454	5090	-	5	4	127870
STnnJGI_SRR4235072	scaffolds_NODE_446_length_11164_cov_15.130603	STnnJGI_SRR4235072-scaffolds_NODE_446_length_11164_cov_15.130603	11164	15.1306	95.616	365	4.67e-164	586	4934	5298	+	1	1	114011
STnnJGI_SRR4235073	scaffolds_NODE_552_length_8740_cov_14.837470	STnnJGI_SRR4235073-scaffolds_NODE_552_length_8740_cov_14.837470	8740	14.8375	97.808	365	2.13e-177	630	2134	2498	+	3	3	90307
STnnJGI_SRR4235076	scaffolds_NODE_618_length_4494_cov_7.929817	STnnJGI_SRR4235076-scaffolds_NODE_618_length_4494_cov_7.929817	4494	7.92982	95.616	365	4.67e-164	586	1148	1512	+	1	1	102977
STnnJGI_SRR4235077	scaffolds_NODE_501_length_8609_cov_21.456399	STnnJGI_SRR4235077-scaffolds_NODE_501_length_8609_cov_21.456399	8609	21.4564	97.808	365	2.13e-177	630	2123	2487	+	3	3	97300
STnnJGI_SRR4235078	scaffolds_NODE_555_length_4346_cov_15.452097	STnnJGI_SRR4235078-scaffolds_NODE_555_length_4346_cov_15.452097	4346	15.4521	95.616	365	4.67e-164	586	455	819	+	1	1	132774
STnnJGI_SRR4235079	scaffolds_NODE_429_length_9105_cov_21.025809	STnnJGI_SRR4235079-scaffolds_NODE_429_length_9105_cov_21.025809	9105	21.0258	95.89	365	1e-165	592	5334	4970	-	2	1	123084
STnnJGI_SRR4235080	scaffolds_NODE_206_length_51388_cov_10.751267	STnnJGI_SRR4235080-scaffolds_NODE_206_length_51388_cov_10.751267	51388	10.7513	88.525	366	1.07e-120	442	6786	6422	-	5	4	107414
STnnJGI_SRR4235081	scaffolds_NODE_565_length_4051_cov_6.858832	STnnJGI_SRR4235081-scaffolds_NODE_565_length_4051_cov_6.858832	4051	6.85883	97.808	365	2.13e-177	630	1398	1762	+	3	3	115578
STnnJGI_SRR4235082	scaffolds_NODE_127_length_89486_cov_8.689383	STnnJGI_SRR4235082-scaffolds_NODE_127_length_89486_cov_8.689383	89486	8.68938	97.26	365	4.61e-174	619	86855	87219	+	73	46	131922
STnnJGI_SRR4235083	scaffolds_NODE_532_length_7908_cov_11.087473	STnnJGI_SRR4235083-scaffolds_NODE_532_length_7908_cov_11.087473	7908	11.0875	99.452	365	0	664	2191	2555	+	65	47	100576
STnnJGI_SRR4235084	scaffolds_NODE_597_length_4205_cov_11.363614	STnnJGI_SRR4235084-scaffolds_NODE_597_length_4205_cov_11.363614	4205	11.3636	96.712	365	9.97e-171	608	2621	2257	-	49	48	117872
STnnJGI_SRR4235085	scaffolds_NODE_490_length_6321_cov_8.647982	STnnJGI_SRR4235085-scaffolds_NODE_490_length_6321_cov_8.647982	6321	8.64798	88.525	366	1.07e-120	442	5440	5076	-	40	13	118009
STnnJGI_SRR4235086	scaffolds_NODE_594_length_4051_cov_8.288123	STnnJGI_SRR4235086-scaffolds_NODE_594_length_4051_cov_8.288123	4051	8.28812	97.808	365	2.13e-177	630	1398	1762	+	3	3	117396
STnnJGI_SRR4235087	scaffolds_NODE_446_length_9624_cov_11.018854	STnnJGI_SRR4235087-scaffolds_NODE_446_length_9624_cov_11.018854	9624	11.0189	88.525	366	1.07e-120	442	6960	6596	-	5	4	111494
STnnJGI_SRR4235088	scaffolds_NODE_467_length_6209_cov_11.491031	STnnJGI_SRR4235088-scaffolds_NODE_467_length_6209_cov_11.491031	6209	11.491	95.616	365	4.67e-164	586	3643	4007	+	1	1	138975
STnnJGI_SRR4235089	scaffolds_NODE_467_length_8929_cov_12.155671	STnnJGI_SRR4235089-scaffolds_NODE_467_length_8929_cov_12.155671	8929	12.1557	97.26	365	4.61e-174	619	2135	2499	+	25	21	113362
STnnJGI_SRR4235090	scaffolds_NODE_430_length_8672_cov_15.363816	STnnJGI_SRR4235090-scaffolds_NODE_430_length_8672_cov_15.363816	8672	15.3638	95.616	365	4.67e-164	586	1398	1762	+	1	1	131970
STnnJGI_SRR4235091	scaffolds_NODE_507_length_6776_cov_7.861173	STnnJGI_SRR4235091-scaffolds_NODE_507_length_6776_cov_7.861173	6776	7.86117	88.525	366	1.07e-120	442	1226	1590	+	5	4	104446
STnnJGI_SRR4235092	scaffolds_NODE_425_length_6727_cov_9.526015	STnnJGI_SRR4235092-scaffolds_NODE_425_length_6727_cov_9.526015	6727	9.52601	88.525	366	1.07e-120	442	1214	1578	+	5	4	131118
STnnJGI_SRR4235093	scaffolds_NODE_441_length_8707_cov_8.151564	STnnJGI_SRR4235093-scaffolds_NODE_441_length_8707_cov_8.151564	8707	8.15156	88.251	366	4.98e-119	436	2216	2580	+	64	4	114745
STnnJGI_SRR4235095	scaffolds_NODE_364_length_16287_cov_10.486983	STnnJGI_SRR4235095-scaffolds_NODE_364_length_16287_cov_10.486983	16287	10.487	95.616	365	4.67e-164	586	14890	14526	-	1	1	117386
STnnJGI_SRR4235097	scaffolds_NODE_237_length_46571_cov_7.010109	STnnJGI_SRR4235097-scaffolds_NODE_237_length_46571_cov_7.010109	46571	7.01011	88.525	366	1.07e-120	442	40650	41014	+	5	4	100124
STnnJGI_SRR4235098	scaffolds_NODE_643_length_4014_cov_10.843790	STnnJGI_SRR4235098-scaffolds_NODE_643_length_4014_cov_10.843790	4014	10.8438	97.808	365	2.13e-177	630	1121	1485	+	3	3	99778
STnnJGI_SRR4235099	scaffolds_NODE_731_length_4819_cov_14.726487	STnnJGI_SRR4235099-scaffolds_NODE_731_length_4819_cov_14.726487	4819	14.7265	90.828	338	1.78e-123	451	2747	2411	-	8	7	83190
STnnJGI_SRR4235100	scaffolds_NODE_619_length_3570_cov_9.319496	STnnJGI_SRR4235100-scaffolds_NODE_619_length_3570_cov_9.319496	3570	9.3195	95.616	365	4.67e-164	586	3116	2752	-	1	1	105272
STnnJGI_SRR4235101	scaffolds_NODE_220_length_47046_cov_7.215759	STnnJGI_SRR4235101-scaffolds_NODE_220_length_47046_cov_7.215759	47046	7.21576	97.534	365	9.9e-176	625	43235	43599	+	30	30	117817
STnnJGI_SRR4235102	scaffolds_NODE_607_length_3916_cov_9.656160	STnnJGI_SRR4235102-scaffolds_NODE_607_length_3916_cov_9.656160	3916	9.65616	97.534	365	9.9e-176	625	3457	3093	-	17	15	106516
STnnJGI_SRR4235104	scaffolds_NODE_597_length_3804_cov_8.587336	STnnJGI_SRR4235104-scaffolds_NODE_597_length_3804_cov_8.587336	3804	8.58734	95.342	365	2.17e-162	580	1218	1582	+	12	11	112539
STnnJGI_SRR4235108	scaffolds_NODE_496_length_3341_cov_14.188113	STnnJGI_SRR4235108-scaffolds_NODE_496_length_3341_cov_14.188113	3341	14.1881	97.26	365	4.61e-174	619	1504	1868	+	72	14	147243
STnnJGI_SRR4235111	scaffolds_NODE_180_length_58322_cov_7.983243	STnnJGI_SRR4235111-scaffolds_NODE_180_length_58322_cov_7.983243	58322	7.98324	89.971	339	1.79e-118	435	48172	48508	+	99	49	130153
STnnJGI_SRR4235113	scaffolds_NODE_450_length_9544_cov_13.184113	STnnJGI_SRR4235113-scaffolds_NODE_450_length_9544_cov_13.184113	9544	13.1841	97.808	365	2.13e-177	630	8234	7870	-	20	17	110729
STnnJGI_SRR5194475	scaffolds_NODE_401_length_8647_cov_28.382497	STnnJGI_SRR5194475-scaffolds_NODE_401_length_8647_cov_28.382497	8647	28.3825	95.616	365	4.67e-164	586	2672	2308	-	1	1	142766
STnnJGI_SRR5194476	scaffolds_NODE_520_length_4973_cov_27.723856	STnnJGI_SRR5194476-scaffolds_NODE_520_length_4973_cov_27.723856	4973	27.7239	100	365	0	675	2271	2635	+	7	6	142957
STnnJGI_SRR5194477	scaffolds_NODE_521_length_5145_cov_28.568272	STnnJGI_SRR5194477-scaffolds_NODE_521_length_5145_cov_28.568272	5145	28.5683	95.342	365	2.17e-162	580	2148	2512	+	79	1	163368
STnnJGI_SRR5194479	scaffolds_NODE_303_length_11019_cov_26.694571	STnnJGI_SRR5194479-scaffolds_NODE_303_length_11019_cov_26.694571	11019	26.6946	88.798	366	2.3e-122	448	9810	9446	-	9	5	203845
STnnJGI_SRR5194481	scaffolds_NODE_422_length_10350_cov_31.165190	STnnJGI_SRR5194481-scaffolds_NODE_422_length_10350_cov_31.165190	10350	31.1652	95.616	365	4.67e-164	586	8203	7839	-	1	1	148990
STnnJGI_SRR5194482	scaffolds_NODE_578_length_4336_cov_22.298896	STnnJGI_SRR5194482-scaffolds_NODE_578_length_4336_cov_22.298896	4336	22.2989	95.616	365	4.67e-164	586	2752	2388	-	51	18	136422
STnnJGI_SRR5194483	scaffolds_NODE_320_length_16939_cov_29.146839	STnnJGI_SRR5194483-scaffolds_NODE_320_length_16939_cov_29.146839	16939	29.1468	100	365	0	675	3247	3611	+	7	6	166713
STnnJGI_SRR5194515	scaffolds_NODE_211_length_47994_cov_21.024835	STnnJGI_SRR5194515-scaffolds_NODE_211_length_47994_cov_21.024835	47994	21.0248	97.808	365	2.13e-177	630	41842	42206	+	3	3	145704
STnnJGI_SRR5194532	scaffolds_NODE_336_length_8165_cov_21.437562	STnnJGI_SRR5194532-scaffolds_NODE_336_length_8165_cov_21.437562	8165	21.4376	88.525	366	1.07e-120	442	1255	1619	+	5	4	180272
STnnJGI_SRR5194533	scaffolds_NODE_109_length_100333_cov_15.202033	STnnJGI_SRR5194533-scaffolds_NODE_109_length_100333_cov_15.202033	100333	15.202	88.525	366	1.07e-120	442	13670	13306	-	5	4	154773
STnnJGI_SRR5194534	scaffolds_NODE_129_length_95061_cov_29.153626	STnnJGI_SRR5194534-scaffolds_NODE_129_length_95061_cov_29.153626	95061	29.1536	88.798	366	2.3e-122	448	11551	11187	-	16	13	179996
STnnJGI_SRR5194535	scaffolds_NODE_118_length_100422_cov_23.525607	STnnJGI_SRR5194535-scaffolds_NODE_118_length_100422_cov_23.525607	100422	23.5256	88.525	366	1.07e-120	442	86746	87110	+	5	4	165752
STnnJGI_SRR5194587	scaffolds_NODE_113_length_97416_cov_19.133544	STnnJGI_SRR5194587-scaffolds_NODE_113_length_97416_cov_19.133544	97416	19.1335	88.798	366	2.3e-122	448	79622	79986	+	16	13	153066
STnnJGI_SRR5194588	scaffolds_NODE_458_length_7519_cov_16.528756	STnnJGI_SRR5194588-scaffolds_NODE_458_length_7519_cov_16.528756	7519	16.5288	89.071	366	4.94e-124	453	5403	5039	-	38	26	130218
STnnJGI_SRR5194589	scaffolds_NODE_341_length_10402_cov_28.070993	STnnJGI_SRR5194589-scaffolds_NODE_341_length_10402_cov_28.070993	10402	28.071	97.808	365	2.13e-177	630	2115	2479	+	20	17	169761
STnnJGI_SRR5194590	scaffolds_NODE_286_length_11211_cov_27.799533	STnnJGI_SRR5194590-scaffolds_NODE_286_length_11211_cov_27.799533	11211	27.7995	88.525	366	1.07e-120	442	6902	6538	-	5	4	181986
STnnJGI_SRR5194591	scaffolds_NODE_390_length_8209_cov_32.606370	STnnJGI_SRR5194591-scaffolds_NODE_390_length_8209_cov_32.606370	8209	32.6064	95.616	365	4.67e-164	586	3491	3127	-	1	1	154952
STnnJGI_SRR5194593	scaffolds_NODE_340_length_12692_cov_37.847245	STnnJGI_SRR5194593-scaffolds_NODE_340_length_12692_cov_37.847245	12692	37.8472	88.525	366	1.07e-120	442	4409	4773	+	5	4	163283
STnnJGI_SRR5194594	scaffolds_NODE_349_length_10347_cov_26.161928	STnnJGI_SRR5194594-scaffolds_NODE_349_length_10347_cov_26.161928	10347	26.1619	97.808	365	2.13e-177	630	2115	2479	+	20	17	175959
STnnJGI_SRR5194595	scaffolds_NODE_141_length_72904_cov_22.337759	STnnJGI_SRR5194595-scaffolds_NODE_141_length_72904_cov_22.337759	72904	22.3378	95.89	365	1.3e-164	588	3272	2912	-	50	50	181063
STnnJGI_SRR5194596	scaffolds_NODE_426_length_6367_cov_27.830366	STnnJGI_SRR5194596-scaffolds_NODE_426_length_6367_cov_27.830366	6367	27.8304	96.986	365	2.14e-172	614	1205	1569	+	74	51	160548
STnnJGI_SRR5194605	scaffolds_NODE_507_length_3555_cov_42.596032	STnnJGI_SRR5194605-scaffolds_NODE_507_length_3555_cov_42.596032	3555	42.596	97.534	365	9.9e-176	625	3100	2736	-	45	52	167184
STnnJGI_SRR5194606	scaffolds_NODE_384_length_36442_cov_15.044356	STnnJGI_SRR5194606-scaffolds_NODE_384_length_36442_cov_15.044356	36442	15.0444	88.525	366	1.07e-120	442	27642	28006	+	5	4	140941
STnnJGI_SRR5194607	scaffolds_NODE_452_length_3399_cov_27.882601	STnnJGI_SRR5194607-scaffolds_NODE_452_length_3399_cov_27.882601	3399	27.8826	97.534	365	9.9e-176	625	2873	2509	-	17	15	132794
STnnJGI_SRR5829643	scaffolds_NODE_453_length_4903_cov_109.320348	STnnJGI_SRR5829643-scaffolds_NODE_453_length_4903_cov_109.320348	4903	109.32	95.616	365	4.67e-164	586	2756	2392	-	1	1	176691
STnnJGI_SRR5829674	scaffolds_NODE_173_length_54444_cov_103.854121	STnnJGI_SRR5829674-scaffolds_NODE_173_length_54444_cov_103.854121	54444	103.854	95.89	365	1e-165	592	50787	51151	+	2	1	215440
STnnJGI_SRR5829692	scaffolds_NODE_193_length_42359_cov_173.798046	STnnJGI_SRR5829692-scaffolds_NODE_193_length_42359_cov_173.798046	42359	173.798	95.616	365	4.67e-164	586	40962	40598	-	1	1	204869
STnnJGI_SRR6447858	scaffolds_NODE_483_length_10558_cov_53.605000	STnnJGI_SRR6447858-scaffolds_NODE_483_length_10558_cov_53.605000	10558	53.605	95.616	365	4.67e-164	586	8436	8072	-	4	2	107817
STnnJGI_SRR6830965	scaffolds_NODE_98_length_106482_cov_36.400799	STnnJGI_SRR6830965-scaffolds_NODE_98_length_106482_cov_36.400799	106482	36.4008	93.769	337	3.74e-140	507	43529	43193	-	10	9	117949
STnnJGI_SRR6830966	scaffolds_NODE_505_length_4214_cov_26.755862	STnnJGI_SRR6830966-scaffolds_NODE_505_length_4214_cov_26.755862	4214	26.7559	95.616	365	4.67e-164	586	1099	1463	+	32	1	154319
STnnJGI_SRR6830969	scaffolds_NODE_116_length_100426_cov_31.944434	STnnJGI_SRR6830969-scaffolds_NODE_116_length_100426_cov_31.944434	100426	31.9444	93.769	337	3.74e-140	507	37471	37135	-	10	9	159498
STnnJGI_SRR6830971	scaffolds_NODE_326_length_7645_cov_15.855576	STnnJGI_SRR6830971-scaffolds_NODE_326_length_7645_cov_15.855576	7645	15.8556	89.941	338	1.79e-118	435	1198	1534	+	37	27	171152
STnnJGI_SRR6831004	scaffolds_NODE_186_length_51386_cov_21.316338	STnnJGI_SRR6831004-scaffolds_NODE_186_length_51386_cov_21.316338	51386	21.3163	95.342	365	2.17e-162	580	4325	3961	-	12	11	174178
STnnJGI_SRR6831008	scaffolds_NODE_295_length_15534_cov_29.260206	STnnJGI_SRR6831008-scaffolds_NODE_295_length_15534_cov_29.260206	15534	29.2602	97.808	365	2.13e-177	630	9497	9133	-	42	53	188852
STnnJGI_SRR6831009	scaffolds_NODE_407_length_8125_cov_30.541625	STnnJGI_SRR6831009-scaffolds_NODE_407_length_8125_cov_30.541625	8125	30.5416	88.525	366	1.07e-120	442	1316	1680	+	5	4	162019
STnnJGI_SRR6831010	scaffolds_NODE_296_length_21488_cov_53.312736	STnnJGI_SRR6831010-scaffolds_NODE_296_length_21488_cov_53.312736	21488	53.3127	100	365	0	675	5902	6266	+	7	6	141172
STnnJGI_SRR6831056	scaffolds_NODE_501_length_5402_cov_36.194930	STnnJGI_SRR6831056-scaffolds_NODE_501_length_5402_cov_36.194930	5402	36.1949	97.808	365	2.13e-177	630	2509	2873	+	3	3	137022
STnnJGI_SRR7073263	scaffolds_NODE_299_length_25780_cov_42.978252	STnnJGI_SRR7073263-scaffolds_NODE_299_length_25780_cov_42.978252	25780	42.9783	97.808	365	2.13e-177	630	10940	10576	-	3	3	134566
STnnJGI_SRR7073288	scaffolds_NODE_339_length_21530_cov_33.220948	STnnJGI_SRR7073288-scaffolds_NODE_339_length_21530_cov_33.220948	21530	33.2209	97.808	365	2.13e-177	630	10124	9760	-	3	3	116148
STnnJGI_SRR7073427	scaffolds_NODE_432_length_10029_cov_47.012359	STnnJGI_SRR7073427-scaffolds_NODE_432_length_10029_cov_47.012359	10029	47.0124	97.808	365	2.13e-177	630	8626	8262	-	3	3	138603
STnnJGI_SRR7073430	scaffolds_NODE_107_length_103042_cov_31.856272	STnnJGI_SRR7073430-scaffolds_NODE_107_length_103042_cov_31.856272	103042	31.8563	93.769	337	3.74e-140	507	40097	39761	-	10	9	126487
STnnJGI_SRR7073431	scaffolds_NODE_592_length_4851_cov_22.772937	STnnJGI_SRR7073431-scaffolds_NODE_592_length_4851_cov_22.772937	4851	22.7729	97.808	365	2.13e-177	630	2718	2354	-	3	3	119303
STnnJGI_SRR7073594	scaffolds_NODE_463_length_8964_cov_33.559019	STnnJGI_SRR7073594-scaffolds_NODE_463_length_8964_cov_33.559019	8964	33.559	88.525	366	1.07e-120	442	6749	6385	-	6	5	129176
STnnJGI_SRR7073614	scaffolds_NODE_100_length_105314_cov_31.098387	STnnJGI_SRR7073614-scaffolds_NODE_100_length_105314_cov_31.098387	105314	31.0984	93.769	337	3.74e-140	507	66142	66478	+	10	9	124790
STnnJGI_SRR7074464	scaffolds_NODE_62_length_153569_cov_40.193424	STnnJGI_SRR7074464-scaffolds_NODE_62_length_153569_cov_40.193424	153569	40.1934	93.769	337	3.74e-140	507	60006	59670	-	10	9	152078
STnnJGI_SRR7074626	scaffolds_NODE_150_length_72599_cov_31.130953	STnnJGI_SRR7074626-scaffolds_NODE_150_length_72599_cov_31.130953	72599	31.131	93.769	337	3.74e-140	507	62954	63290	+	10	9	134528
Switzerland_1999_ST99CH_3B6	scaffolds_NODE_629_length_3943_cov_14.960166	Switzerland_1999_ST99CH_3B6-scaffolds_NODE_629_length_3943_cov_14.960166	3943	14.9602	97.808	365	2.13e-177	630	1730	1366	-	14	10	120973
Switzerland_1999_ST99CH_3C9	scaffolds_NODE_467_length_10335_cov_8.639891	Switzerland_1999_ST99CH_3C9-scaffolds_NODE_467_length_10335_cov_8.639891	10335	8.63989	95.342	365	2.17e-162	580	8213	7849	-	22	18	102834
Syria_1992_SYK2	scaffolds_NODE_497_length_6782_cov_14.062043	Syria_1992_SYK2-scaffolds_NODE_497_length_6782_cov_14.062043	6782	14.062	88.798	366	2.3e-122	448	6272	5908	-	16	13	119454
Syria_1992_SYK4	scaffolds_NODE_117_length_97620_cov_14.260808	Syria_1992_SYK4-scaffolds_NODE_117_length_97620_cov_14.260808	97620	14.2608	88.798	366	2.3e-122	448	79654	80018	+	16	13	122974
Syria_1992_SYT3	scaffolds_NODE_119_length_98829_cov_17.886311	Syria_1992_SYT3-scaffolds_NODE_119_length_98829_cov_17.886311	98829	17.8863	88.798	366	2.3e-122	448	79661	80025	+	16	13	142924
Texas_1994_ST94TX_PA2a_1	scaffolds_NODE_598_length_5848_cov_15.828626	Texas_1994_ST94TX_PA2a_1-scaffolds_NODE_598_length_5848_cov_15.828626	5848	15.8286	97.808	365	2.13e-177	630	3726	3362	-	3	3	107023
Texas_1994_ST94TX_PB2a_1	scaffolds_NODE_415_length_13138_cov_15.888217	Texas_1994_ST94TX_PB2a_1-scaffolds_NODE_415_length_13138_cov_15.888217	13138	15.8882	97.808	365	2.13e-177	630	1531	1895	+	3	3	104444
Texas_1994_ST94TX_PB3a_1	scaffolds_NODE_534_length_9305_cov_15.750542	Texas_1994_ST94TX_PB3a_1-scaffolds_NODE_534_length_9305_cov_15.750542	9305	15.7505	97.808	365	2.13e-177	630	2123	2487	+	3	3	87733
Texas_1994_ST94TX_PB4a_1	scaffolds_NODE_328_length_25731_cov_21.085796	Texas_1994_ST94TX_PB4a_1-scaffolds_NODE_328_length_25731_cov_21.085796	25731	21.0858	97.808	365	2.13e-177	630	22838	23202	+	3	3	109751
Texas_1994_ST94TX_PC2a_1	scaffolds_NODE_678_length_5016_cov_14.539785	Texas_1994_ST94TX_PC2a_1-scaffolds_NODE_678_length_5016_cov_14.539785	5016	14.5398	97.808	365	2.13e-177	630	2123	2487	+	3	3	90117
Texas_1994_ST94TX_PC3a_1	scaffolds_NODE_609_length_5238_cov_14.978105	Texas_1994_ST94TX_PC3a_1-scaffolds_NODE_609_length_5238_cov_14.978105	5238	14.9781	97.808	365	2.13e-177	630	2123	2487	+	3	3	100134
Texas_1994_ST94TX_PD4a_1	scaffolds_NODE_604_length_5023_cov_14.537000	Texas_1994_ST94TX_PD4a_1-scaffolds_NODE_604_length_5023_cov_14.537000	5023	14.537	97.808	365	2.13e-177	630	2130	2494	+	3	3	98574
Texas_1995_ST94TX_PG3a_1	scaffolds_NODE_426_length_16735_cov_15.531516	Texas_1995_ST94TX_PG3a_1-scaffolds_NODE_426_length_16735_cov_15.531516	16735	15.5315	97.808	365	2.13e-177	630	4822	4458	-	3	3	89847
Tunisia_2008_ST08TN_33_4_3	scaffolds_NODE_211_length_49485_cov_14.635039	Tunisia_2008_ST08TN_33_4_3-scaffolds_NODE_211_length_49485_cov_14.635039	49485	14.635	95.342	365	2.17e-162	580	46152	46516	+	12	11	121511
Tunisia_2008_ST08TN_33_4_9	scaffolds_NODE_601_length_5281_cov_11.136049	Tunisia_2008_ST08TN_33_4_9-scaffolds_NODE_601_length_5281_cov_11.136049	5281	11.136	95.342	365	2.17e-162	580	1648	2012	+	12	11	102890
Tunisia_2008_ST08TN_33_5_8	scaffolds_NODE_143_length_79301_cov_12.107998	Tunisia_2008_ST08TN_33_5_8-scaffolds_NODE_143_length_79301_cov_12.107998	79301	12.108	95.342	365	2.17e-162	580	74001	74365	+	12	11	98979
Tunisia_2008_ST08TN_33_6_2	scaffolds_NODE_576_length_5267_cov_11.821195	Tunisia_2008_ST08TN_33_6_2-scaffolds_NODE_576_length_5267_cov_11.821195	5267	11.8212	95.342	365	2.17e-162	580	3848	3484	-	12	11	103117
Tunisia_2008_ST08TN_33_6_6	scaffolds_NODE_600_length_4743_cov_9.067081	Tunisia_2008_ST08TN_33_6_6-scaffolds_NODE_600_length_4743_cov_9.067081	4743	9.06708	95.342	365	2.17e-162	580	1803	2167	+	12	11	96343
Tunisia_2008_ST08TN_33_6_9	scaffolds_NODE_209_length_54265_cov_14.348472	Tunisia_2008_ST08TN_33_6_9-scaffolds_NODE_209_length_54265_cov_14.348472	54265	14.3485	97.534	365	9.9e-176	625	4720	4356	-	17	15	108031
Tunisia_2008_ST08TN_33_7_4	scaffolds_NODE_605_length_5096_cov_13.006575	Tunisia_2008_ST08TN_33_7_4-scaffolds_NODE_605_length_5096_cov_13.006575	5096	13.0066	95.342	365	2.17e-162	580	3693	3329	-	12	11	97482
Tunisia_2008_ST08TN_33_8_4	scaffolds_NODE_639_length_4537_cov_12.139686	Tunisia_2008_ST08TN_33_8_4-scaffolds_NODE_639_length_4537_cov_12.139686	4537	12.1397	95.342	365	2.17e-162	580	2618	2254	-	12	11	89469
Tunisia_2008_ST08TN_33_8_7	scaffolds_NODE_486_length_9320_cov_16.524072	Tunisia_2008_ST08TN_33_8_7-scaffolds_NODE_486_length_9320_cov_16.524072	9320	16.5241	95.068	365	1.01e-160	575	1347	1711	+	90	11	94298
Tunisia_2008_ST08TN_33_8_9	scaffolds_NODE_625_length_4311_cov_14.365139	Tunisia_2008_ST08TN_33_8_9-scaffolds_NODE_625_length_4311_cov_14.365139	4311	14.3651	95.342	365	2.17e-162	580	3172	2808	-	12	11	105345
Tunisia_2008_ST08TN_33_9_6	scaffolds_NODE_222_length_52029_cov_16.985082	Tunisia_2008_ST08TN_33_9_6-scaffolds_NODE_222_length_52029_cov_16.985082	52029	16.9851	95.342	365	2.17e-162	580	3848	3484	-	12	11	112448
Turkey_1992_TKA1a	scaffolds_NODE_444_length_10516_cov_13.718460	Turkey_1992_TKA1a-scaffolds_NODE_444_length_10516_cov_13.718460	10516	13.7185	89.071	366	4.94e-124	453	1325	1689	+	62	54	107760
Turkey_1992_TKA2a	scaffolds_NODE_526_length_6670_cov_16.635978	Turkey_1992_TKA2a-scaffolds_NODE_526_length_6670_cov_16.635978	6670	16.636	88.525	366	1.07e-120	442	5454	5090	-	5	4	105735
Turkey_1992_TKA2c	scaffolds_NODE_384_length_19666_cov_14.664403	Turkey_1992_TKA2c-scaffolds_NODE_384_length_19666_cov_14.664403	19666	14.6644	97.534	365	9.9e-176	625	2674	2310	-	17	15	100326
Turkey_1992_TKV1	scaffolds_NODE_554_length_4897_cov_14.652282	Turkey_1992_TKV1-scaffolds_NODE_554_length_4897_cov_14.652282	4897	14.6523	89.736	341	1.79e-118	435	3700	3361	-	93	55	114380
Turkey_1992_TKV2a	scaffolds_NODE_428_length_15227_cov_15.691155	Turkey_1992_TKV2a-scaffolds_NODE_428_length_15227_cov_15.691155	15227	15.6912	89.941	338	1.79e-118	435	2951	3287	+	102	56	98541
Turkey_1992_TKV2b	scaffolds_NODE_405_length_17056_cov_17.034572	Turkey_1992_TKV2b-scaffolds_NODE_405_length_17056_cov_17.034572	17056	17.0346	90.323	341	8.27e-122	446	5963	5624	-	92	57	102447
Ukraine_1995_ST95UR_BIc_1	scaffolds_NODE_462_length_9094_cov_17.015526	Ukraine_1995_ST95UR_BIc_1-scaffolds_NODE_462_length_9094_cov_17.015526	9094	17.0155	97.26	365	4.61e-174	619	5712	6076	+	71	58	111180
Ukraine_1995_ST95UR_F1a_3	scaffolds_NODE_683_length_4014_cov_15.340107	Ukraine_1995_ST95UR_F1a_3-scaffolds_NODE_683_length_4014_cov_15.340107	4014	15.3401	94.766	363	6.09e-158	566	2752	2390	-	61	59	99235
Uruguay_1993_STUR93_EC1b_1	scaffolds_NODE_479_length_6610_cov_11.023726	Uruguay_1993_STUR93_EC1b_1-scaffolds_NODE_479_length_6610_cov_11.023726	6610	11.0237	88.525	366	1.07e-120	442	5423	5059	-	5	4	125471
Uruguay_1993_STUR93_EC1c_1	scaffolds_NODE_498_length_7566_cov_11.524770	Uruguay_1993_STUR93_EC1c_1-scaffolds_NODE_498_length_7566_cov_11.524770	7566	11.5248	88.525	366	1.07e-120	442	1217	1581	+	5	4	119113
Uruguay_1993_STUR93_EC2b_1	scaffolds_NODE_454_length_8111_cov_12.399303	Uruguay_1993_STUR93_EC2b_1-scaffolds_NODE_454_length_8111_cov_12.399303	8111	12.3993	88.525	366	1.07e-120	442	1310	1674	+	5	4	126425
Uruguay_1993_STUR93_EC3d_1	scaffolds_NODE_251_length_39745_cov_13.297267	Uruguay_1993_STUR93_EC3d_1-scaffolds_NODE_251_length_39745_cov_13.297267	39745	13.2973	88.525	366	1.07e-120	442	34292	34656	+	5	4	103970
Uruguay_1993_STUR93_ED3b_1	scaffolds_NODE_249_length_28830_cov_20.133760	Uruguay_1993_STUR93_ED3b_1-scaffolds_NODE_249_length_28830_cov_20.133760	28830	20.1338	88.525	366	1.07e-120	442	24350	23986	-	5	4	166409
Uruguay_1993_STUR93_EE1d_1	scaffolds_NODE_473_length_7471_cov_14.898161	Uruguay_1993_STUR93_EE1d_1-scaffolds_NODE_473_length_7471_cov_14.898161	7471	14.8982	88.525	366	1.07e-120	442	6262	5898	-	5	4	119540
Uruguay_1993_STUR93_EE2a_1	scaffolds_NODE_483_length_9028_cov_11.187353	Uruguay_1993_STUR93_EE2a_1-scaffolds_NODE_483_length_9028_cov_11.187353	9028	11.1874	88.251	366	4.98e-119	436	1457	1821	+	63	4	113362
Uruguay_1993_STUR93_EE3a_1	scaffolds_NODE_464_length_8121_cov_11.627051	Uruguay_1993_STUR93_EE3a_1-scaffolds_NODE_464_length_8121_cov_11.627051	8121	11.6271	88.525	366	1.07e-120	442	6912	6548	-	5	4	123264
Uruguay_1993_STUR93_EG4a_3	scaffolds_NODE_452_length_7247_cov_13.391632	Uruguay_1993_STUR93_EG4a_3-scaffolds_NODE_452_length_7247_cov_13.391632	7247	13.3916	88.525	366	1.07e-120	442	5893	5529	-	5	4	129340
Uruguay_1993_STUR93_EG4c_1	scaffolds_NODE_8_length_355281_cov_15.945161	Uruguay_1993_STUR93_EG4c_1-scaffolds_NODE_8_length_355281_cov_15.945161	355281	15.9452	88.525	366	1.07e-120	442	6482	6118	-	5	4	126059
Uruguay_1993_STUR93_LA4a_1	scaffolds_NODE_440_length_8081_cov_15.028611	Uruguay_1993_STUR93_LA4a_1-scaffolds_NODE_440_length_8081_cov_15.028611	8081	15.0286	88.525	366	1.07e-120	442	1273	1637	+	5	4	132618
Uruguay_1993_STUR93_LC1b_1	scaffolds_NODE_472_length_6755_cov_11.978586	Uruguay_1993_STUR93_LC1b_1-scaffolds_NODE_472_length_6755_cov_11.978586	6755	11.9786	88.525	366	1.07e-120	442	1356	1720	+	5	4	133168
Uruguay_1993_STUR93_LF2b_1	scaffolds_NODE_474_length_8315_cov_15.358704	Uruguay_1993_STUR93_LF2b_1-scaffolds_NODE_474_length_8315_cov_15.358704	8315	15.3587	88.525	366	1.07e-120	442	1506	1870	+	5	4	125873
Uruguay_1993_STUR93_LH4a_1	scaffolds_NODE_245_length_39779_cov_15.242028	Uruguay_1993_STUR93_LH4a_1-scaffolds_NODE_245_length_39779_cov_15.242028	39779	15.242	88.525	366	1.07e-120	442	34357	34721	+	5	4	123220
Yemen_1992_YEQ2	scaffolds_NODE_528_length_4021_cov_14.466024	Yemen_1992_YEQ2-scaffolds_NODE_528_length_4021_cov_14.466024	4021	14.466	95.068	365	1.01e-160	575	808	1172	+	21	19	130286
