# Supplementary material for: Diversification, loss, and virulence gains of the major effector AvrStb6 during continental spread of the wheat pathogen Zymoseptoria tritici
Source: PLoS Pathog. 2025 Mar 31;21(3):e1012983. doi: 10.1371/journal.ppat.1012983 (PMC11984979; doi:10.1371/journal.ppat.1012983)
Supplement: S3 Table — Where matching, isoform identifiers from Stephens et al. [33] were added. (XLSX) [file ppat.1012983.s008.xlsx]

## Sheet: S3 Table
S3 Table: AvrStb6 isoform identifiers and protein sequences. Where matching, isoform identifiers from Stephens et al. [33] were added.
Isolate_name	Isoform	Stephens_2021_ID [33]	Protein sequence
05STB001_1	1	I02	MRSILQGLLAFALAVGVQARVVCGGIGDLCKAGPSCCNYPITNCFQDGQYPRCHTACGNWNFGFCPDGKQCNCQVIPGCGCV*
05STB003_1	1	I02	MRSILQGLLAFALAVGVQARVVCGGIGDLCKAGPSCCNYPITNCFQDGQYPRCHTACGNWNFGFCPDGKQCNCQVIPGCGCV*
05STB012_1	1	I02	MRSILQGLLAFALAVGVQARVVCGGIGDLCKAGPSCCNYPITNCFQDGQYPRCHTACGNWNFGFCPDGKQCNCQVIPGCGCV*
05STB013_1	1	I02	MRSILQGLLAFALAVGVQARVVCGGIGDLCKAGPSCCNYPITNCFQDGQYPRCHTACGNWNFGFCPDGKQCNCQVIPGCGCV*
05STB015_1	1	I02	MRSILQGLLAFALAVGVQARVVCGGIGDLCKAGPSCCNYPITNCFQDGQYPRCHTACGNWNFGFCPDGKQCNCQVIPGCGCV*
05STB017_1	1	I02	MRSILQGLLAFALAVGVQARVVCGGIGDLCKAGPSCCNYPITNCFQDGQYPRCHTACGNWNFGFCPDGKQCNCQVIPGCGCV*
05STB023_1	1	I02	MRSILQGLLAFALAVGVQARVVCGGIGDLCKAGPSCCNYPITNCFQDGQYPRCHTACGNWNFGFCPDGKQCNCQVIPGCGCV*
05STB026_1	1	I02	MRSILQGLLAFALAVGVQARVVCGGIGDLCKAGPSCCNYPITNCFQDGQYPRCHTACGNWNFGFCPDGKQCNCQVIPGCGCV*
05STB028_1	1	I02	MRSILQGLLAFALAVGVQARVVCGGIGDLCKAGPSCCNYPITNCFQDGQYPRCHTACGNWNFGFCPDGKQCNCQVIPGCGCV*
05STD006_1	1	I02	MRSILQGLLAFALAVGVQARVVCGGIGDLCKAGPSCCNYPITNCFQDGQYPRCHTACGNWNFGFCPDGKQCNCQVIPGCGCV*
05STD031_1	1	I02	MRSILQGLLAFALAVGVQARVVCGGIGDLCKAGPSCCNYPITNCFQDGQYPRCHTACGNWNFGFCPDGKQCNCQVIPGCGCV*
05STD040_1	1	I02	MRSILQGLLAFALAVGVQARVVCGGIGDLCKAGPSCCNYPITNCFQDGQYPRCHTACGNWNFGFCPDGKQCNCQVIPGCGCV*
05STD041_1	1	I02	MRSILQGLLAFALAVGVQARVVCGGIGDLCKAGPSCCNYPITNCFQDGQYPRCHTACGNWNFGFCPDGKQCNCQVIPGCGCV*
05STD042_1	1	I02	MRSILQGLLAFALAVGVQARVVCGGIGDLCKAGPSCCNYPITNCFQDGQYPRCHTACGNWNFGFCPDGKQCNCQVIPGCGCV*
05STD046_1	1	I02	MRSILQGLLAFALAVGVQARVVCGGIGDLCKAGPSCCNYPITNCFQDGQYPRCHTACGNWNFGFCPDGKQCNCQVIPGCGCV*
05STD059_1	1	I02	MRSILQGLLAFALAVGVQARVVCGGIGDLCKAGPSCCNYPITNCFQDGQYPRCHTACGNWNFGFCPDGKQCNCQVIPGCGCV*
05STD093_1	1	I02	MRSILQGLLAFALAVGVQARVVCGGIGDLCKAGPSCCNYPITNCFQDGQYPRCHTACGNWNFGFCPDGKQCNCQVIPGCGCV*
05STD094_1	1	I02	MRSILQGLLAFALAVGVQARVVCGGIGDLCKAGPSCCNYPITNCFQDGQYPRCHTACGNWNFGFCPDGKQCNCQVIPGCGCV*
05STD098_1	1	I02	MRSILQGLLAFALAVGVQARVVCGGIGDLCKAGPSCCNYPITNCFQDGQYPRCHTACGNWNFGFCPDGKQCNCQVIPGCGCV*
05STD104_1	1	I02	MRSILQGLLAFALAVGVQARVVCGGIGDLCKAGPSCCNYPITNCFQDGQYPRCHTACGNWNFGFCPDGKQCNCQVIPGCGCV*
05STD127_1	1	I02	MRSILQGLLAFALAVGVQARVVCGGIGDLCKAGPSCCNYPITNCFQDGQYPRCHTACGNWNFGFCPDGKQCNCQVIPGCGCV*
05STD138_1	1	I02	MRSILQGLLAFALAVGVQARVVCGGIGDLCKAGPSCCNYPITNCFQDGQYPRCHTACGNWNFGFCPDGKQCNCQVIPGCGCV*
05STNL002_1	1	I02	MRSILQGLLAFALAVGVQARVVCGGIGDLCKAGPSCCNYPITNCFQDGQYPRCHTACGNWNFGFCPDGKQCNCQVIPGCGCV*
05STNL003_1	1	I02	MRSILQGLLAFALAVGVQARVVCGGIGDLCKAGPSCCNYPITNCFQDGQYPRCHTACGNWNFGFCPDGKQCNCQVIPGCGCV*
05STNL024_1	1	I02	MRSILQGLLAFALAVGVQARVVCGGIGDLCKAGPSCCNYPITNCFQDGQYPRCHTACGNWNFGFCPDGKQCNCQVIPGCGCV*
05STPL003_1	1	I02	MRSILQGLLAFALAVGVQARVVCGGIGDLCKAGPSCCNYPITNCFQDGQYPRCHTACGNWNFGFCPDGKQCNCQVIPGCGCV*
05STPL008_1	1	I02	MRSILQGLLAFALAVGVQARVVCGGIGDLCKAGPSCCNYPITNCFQDGQYPRCHTACGNWNFGFCPDGKQCNCQVIPGCGCV*
06STCZ001	1	I02	MRSILQGLLAFALAVGVQARVVCGGIGDLCKAGPSCCNYPITNCFQDGQYPRCHTACGNWNFGFCPDGKQCNCQVIPGCGCV*
06STCZ016	1	I02	MRSILQGLLAFALAVGVQARVVCGGIGDLCKAGPSCCNYPITNCFQDGQYPRCHTACGNWNFGFCPDGKQCNCQVIPGCGCV*
06STCZ020	1	I02	MRSILQGLLAFALAVGVQARVVCGGIGDLCKAGPSCCNYPITNCFQDGQYPRCHTACGNWNFGFCPDGKQCNCQVIPGCGCV*
06STCZ028	1	I02	MRSILQGLLAFALAVGVQARVVCGGIGDLCKAGPSCCNYPITNCFQDGQYPRCHTACGNWNFGFCPDGKQCNCQVIPGCGCV*
06STD024	1	I02	MRSILQGLLAFALAVGVQARVVCGGIGDLCKAGPSCCNYPITNCFQDGQYPRCHTACGNWNFGFCPDGKQCNCQVIPGCGCV*
06STGB002	1	I02	MRSILQGLLAFALAVGVQARVVCGGIGDLCKAGPSCCNYPITNCFQDGQYPRCHTACGNWNFGFCPDGKQCNCQVIPGCGCV*
06STGB003	1	I02	MRSILQGLLAFALAVGVQARVVCGGIGDLCKAGPSCCNYPITNCFQDGQYPRCHTACGNWNFGFCPDGKQCNCQVIPGCGCV*
06STGB006	1	I02	MRSILQGLLAFALAVGVQARVVCGGIGDLCKAGPSCCNYPITNCFQDGQYPRCHTACGNWNFGFCPDGKQCNCQVIPGCGCV*
06STGB013	1	I02	MRSILQGLLAFALAVGVQARVVCGGIGDLCKAGPSCCNYPITNCFQDGQYPRCHTACGNWNFGFCPDGKQCNCQVIPGCGCV*
06STGB015	1	I02	MRSILQGLLAFALAVGVQARVVCGGIGDLCKAGPSCCNYPITNCFQDGQYPRCHTACGNWNFGFCPDGKQCNCQVIPGCGCV*
06STGB018	1	I02	MRSILQGLLAFALAVGVQARVVCGGIGDLCKAGPSCCNYPITNCFQDGQYPRCHTACGNWNFGFCPDGKQCNCQVIPGCGCV*
06STGB020	1	I02	MRSILQGLLAFALAVGVQARVVCGGIGDLCKAGPSCCNYPITNCFQDGQYPRCHTACGNWNFGFCPDGKQCNCQVIPGCGCV*
06STIR001	1	I02	MRSILQGLLAFALAVGVQARVVCGGIGDLCKAGPSCCNYPITNCFQDGQYPRCHTACGNWNFGFCPDGKQCNCQVIPGCGCV*
06STIR002	1	I02	MRSILQGLLAFALAVGVQARVVCGGIGDLCKAGPSCCNYPITNCFQDGQYPRCHTACGNWNFGFCPDGKQCNCQVIPGCGCV*
06STIR003	1	I02	MRSILQGLLAFALAVGVQARVVCGGIGDLCKAGPSCCNYPITNCFQDGQYPRCHTACGNWNFGFCPDGKQCNCQVIPGCGCV*
06STIR004	1	I02	MRSILQGLLAFALAVGVQARVVCGGIGDLCKAGPSCCNYPITNCFQDGQYPRCHTACGNWNFGFCPDGKQCNCQVIPGCGCV*
07STF021	1	I02	MRSILQGLLAFALAVGVQARVVCGGIGDLCKAGPSCCNYPITNCFQDGQYPRCHTACGNWNFGFCPDGKQCNCQVIPGCGCV*
07STF031	1	I02	MRSILQGLLAFALAVGVQARVVCGGIGDLCKAGPSCCNYPITNCFQDGQYPRCHTACGNWNFGFCPDGKQCNCQVIPGCGCV*
07STF051	1	I02	MRSILQGLLAFALAVGVQARVVCGGIGDLCKAGPSCCNYPITNCFQDGQYPRCHTACGNWNFGFCPDGKQCNCQVIPGCGCV*
07STF094	1	I02	MRSILQGLLAFALAVGVQARVVCGGIGDLCKAGPSCCNYPITNCFQDGQYPRCHTACGNWNFGFCPDGKQCNCQVIPGCGCV*
07STF104	1	I02	MRSILQGLLAFALAVGVQARVVCGGIGDLCKAGPSCCNYPITNCFQDGQYPRCHTACGNWNFGFCPDGKQCNCQVIPGCGCV*
07STF148	1	I02	MRSILQGLLAFALAVGVQARVVCGGIGDLCKAGPSCCNYPITNCFQDGQYPRCHTACGNWNFGFCPDGKQCNCQVIPGCGCV*
07STF160	1	I02	MRSILQGLLAFALAVGVQARVVCGGIGDLCKAGPSCCNYPITNCFQDGQYPRCHTACGNWNFGFCPDGKQCNCQVIPGCGCV*
07STF190	1	I02	MRSILQGLLAFALAVGVQARVVCGGIGDLCKAGPSCCNYPITNCFQDGQYPRCHTACGNWNFGFCPDGKQCNCQVIPGCGCV*
07STGB009	1	I02	MRSILQGLLAFALAVGVQARVVCGGIGDLCKAGPSCCNYPITNCFQDGQYPRCHTACGNWNFGFCPDGKQCNCQVIPGCGCV*
08STB009	1	I02	MRSILQGLLAFALAVGVQARVVCGGIGDLCKAGPSCCNYPITNCFQDGQYPRCHTACGNWNFGFCPDGKQCNCQVIPGCGCV*
08STB011	1	I02	MRSILQGLLAFALAVGVQARVVCGGIGDLCKAGPSCCNYPITNCFQDGQYPRCHTACGNWNFGFCPDGKQCNCQVIPGCGCV*
08STCH007	1	I02	MRSILQGLLAFALAVGVQARVVCGGIGDLCKAGPSCCNYPITNCFQDGQYPRCHTACGNWNFGFCPDGKQCNCQVIPGCGCV*
08STCH008	1	I02	MRSILQGLLAFALAVGVQARVVCGGIGDLCKAGPSCCNYPITNCFQDGQYPRCHTACGNWNFGFCPDGKQCNCQVIPGCGCV*
08STCZ003	1	I02	MRSILQGLLAFALAVGVQARVVCGGIGDLCKAGPSCCNYPITNCFQDGQYPRCHTACGNWNFGFCPDGKQCNCQVIPGCGCV*
08STCZ004	1	I02	MRSILQGLLAFALAVGVQARVVCGGIGDLCKAGPSCCNYPITNCFQDGQYPRCHTACGNWNFGFCPDGKQCNCQVIPGCGCV*
08STCZ023	1	I02	MRSILQGLLAFALAVGVQARVVCGGIGDLCKAGPSCCNYPITNCFQDGQYPRCHTACGNWNFGFCPDGKQCNCQVIPGCGCV*
08STD013	1	I02	MRSILQGLLAFALAVGVQARVVCGGIGDLCKAGPSCCNYPITNCFQDGQYPRCHTACGNWNFGFCPDGKQCNCQVIPGCGCV*
08STD016	1	I02	MRSILQGLLAFALAVGVQARVVCGGIGDLCKAGPSCCNYPITNCFQDGQYPRCHTACGNWNFGFCPDGKQCNCQVIPGCGCV*
08STD019	1	I02	MRSILQGLLAFALAVGVQARVVCGGIGDLCKAGPSCCNYPITNCFQDGQYPRCHTACGNWNFGFCPDGKQCNCQVIPGCGCV*
08STD020	1	I02	MRSILQGLLAFALAVGVQARVVCGGIGDLCKAGPSCCNYPITNCFQDGQYPRCHTACGNWNFGFCPDGKQCNCQVIPGCGCV*
08STD021	1	I02	MRSILQGLLAFALAVGVQARVVCGGIGDLCKAGPSCCNYPITNCFQDGQYPRCHTACGNWNFGFCPDGKQCNCQVIPGCGCV*
08STD022	1	I02	MRSILQGLLAFALAVGVQARVVCGGIGDLCKAGPSCCNYPITNCFQDGQYPRCHTACGNWNFGFCPDGKQCNCQVIPGCGCV*
08STD045	1	I02	MRSILQGLLAFALAVGVQARVVCGGIGDLCKAGPSCCNYPITNCFQDGQYPRCHTACGNWNFGFCPDGKQCNCQVIPGCGCV*
08STD046	1	I02	MRSILQGLLAFALAVGVQARVVCGGIGDLCKAGPSCCNYPITNCFQDGQYPRCHTACGNWNFGFCPDGKQCNCQVIPGCGCV*
08STF029	1	I02	MRSILQGLLAFALAVGVQARVVCGGIGDLCKAGPSCCNYPITNCFQDGQYPRCHTACGNWNFGFCPDGKQCNCQVIPGCGCV*
08STF030	1	I02	MRSILQGLLAFALAVGVQARVVCGGIGDLCKAGPSCCNYPITNCFQDGQYPRCHTACGNWNFGFCPDGKQCNCQVIPGCGCV*
08STF035	1	I02	MRSILQGLLAFALAVGVQARVVCGGIGDLCKAGPSCCNYPITNCFQDGQYPRCHTACGNWNFGFCPDGKQCNCQVIPGCGCV*
08STF040	1	I02	MRSILQGLLAFALAVGVQARVVCGGIGDLCKAGPSCCNYPITNCFQDGQYPRCHTACGNWNFGFCPDGKQCNCQVIPGCGCV*
08STF056	1	I02	MRSILQGLLAFALAVGVQARVVCGGIGDLCKAGPSCCNYPITNCFQDGQYPRCHTACGNWNFGFCPDGKQCNCQVIPGCGCV*
08STF063	1	I02	MRSILQGLLAFALAVGVQARVVCGGIGDLCKAGPSCCNYPITNCFQDGQYPRCHTACGNWNFGFCPDGKQCNCQVIPGCGCV*
08STF070	1	I02	MRSILQGLLAFALAVGVQARVVCGGIGDLCKAGPSCCNYPITNCFQDGQYPRCHTACGNWNFGFCPDGKQCNCQVIPGCGCV*
08STF076	1	I02	MRSILQGLLAFALAVGVQARVVCGGIGDLCKAGPSCCNYPITNCFQDGQYPRCHTACGNWNFGFCPDGKQCNCQVIPGCGCV*
08STF077	1	I02	MRSILQGLLAFALAVGVQARVVCGGIGDLCKAGPSCCNYPITNCFQDGQYPRCHTACGNWNFGFCPDGKQCNCQVIPGCGCV*
08STF078	1	I02	MRSILQGLLAFALAVGVQARVVCGGIGDLCKAGPSCCNYPITNCFQDGQYPRCHTACGNWNFGFCPDGKQCNCQVIPGCGCV*
08STF079	1	I02	MRSILQGLLAFALAVGVQARVVCGGIGDLCKAGPSCCNYPITNCFQDGQYPRCHTACGNWNFGFCPDGKQCNCQVIPGCGCV*
08STF102	1	I02	MRSILQGLLAFALAVGVQARVVCGGIGDLCKAGPSCCNYPITNCFQDGQYPRCHTACGNWNFGFCPDGKQCNCQVIPGCGCV*
08STF108	1	I02	MRSILQGLLAFALAVGVQARVVCGGIGDLCKAGPSCCNYPITNCFQDGQYPRCHTACGNWNFGFCPDGKQCNCQVIPGCGCV*
08STF116	1	I02	MRSILQGLLAFALAVGVQARVVCGGIGDLCKAGPSCCNYPITNCFQDGQYPRCHTACGNWNFGFCPDGKQCNCQVIPGCGCV*
08STF128	1	I02	MRSILQGLLAFALAVGVQARVVCGGIGDLCKAGPSCCNYPITNCFQDGQYPRCHTACGNWNFGFCPDGKQCNCQVIPGCGCV*
08STF147	1	I02	MRSILQGLLAFALAVGVQARVVCGGIGDLCKAGPSCCNYPITNCFQDGQYPRCHTACGNWNFGFCPDGKQCNCQVIPGCGCV*
08STF153	1	I02	MRSILQGLLAFALAVGVQARVVCGGIGDLCKAGPSCCNYPITNCFQDGQYPRCHTACGNWNFGFCPDGKQCNCQVIPGCGCV*
08STF155	1	I02	MRSILQGLLAFALAVGVQARVVCGGIGDLCKAGPSCCNYPITNCFQDGQYPRCHTACGNWNFGFCPDGKQCNCQVIPGCGCV*
08STF175	1	I02	MRSILQGLLAFALAVGVQARVVCGGIGDLCKAGPSCCNYPITNCFQDGQYPRCHTACGNWNFGFCPDGKQCNCQVIPGCGCV*
08STF183	1	I02	MRSILQGLLAFALAVGVQARVVCGGIGDLCKAGPSCCNYPITNCFQDGQYPRCHTACGNWNFGFCPDGKQCNCQVIPGCGCV*
08STF187	1	I02	MRSILQGLLAFALAVGVQARVVCGGIGDLCKAGPSCCNYPITNCFQDGQYPRCHTACGNWNFGFCPDGKQCNCQVIPGCGCV*
08STF196	1	I02	MRSILQGLLAFALAVGVQARVVCGGIGDLCKAGPSCCNYPITNCFQDGQYPRCHTACGNWNFGFCPDGKQCNCQVIPGCGCV*
08STGB003	1	I02	MRSILQGLLAFALAVGVQARVVCGGIGDLCKAGPSCCNYPITNCFQDGQYPRCHTACGNWNFGFCPDGKQCNCQVIPGCGCV*
08STGB004	1	I02	MRSILQGLLAFALAVGVQARVVCGGIGDLCKAGPSCCNYPITNCFQDGQYPRCHTACGNWNFGFCPDGKQCNCQVIPGCGCV*
08STGB006	1	I02	MRSILQGLLAFALAVGVQARVVCGGIGDLCKAGPSCCNYPITNCFQDGQYPRCHTACGNWNFGFCPDGKQCNCQVIPGCGCV*
08STGB007	1	I02	MRSILQGLLAFALAVGVQARVVCGGIGDLCKAGPSCCNYPITNCFQDGQYPRCHTACGNWNFGFCPDGKQCNCQVIPGCGCV*
09STD003	1	I02	MRSILQGLLAFALAVGVQARVVCGGIGDLCKAGPSCCNYPITNCFQDGQYPRCHTACGNWNFGFCPDGKQCNCQVIPGCGCV*
09STD004	1	I02	MRSILQGLLAFALAVGVQARVVCGGIGDLCKAGPSCCNYPITNCFQDGQYPRCHTACGNWNFGFCPDGKQCNCQVIPGCGCV*
09STD007	1	I02	MRSILQGLLAFALAVGVQARVVCGGIGDLCKAGPSCCNYPITNCFQDGQYPRCHTACGNWNFGFCPDGKQCNCQVIPGCGCV*
09STD031	1	I02	MRSILQGLLAFALAVGVQARVVCGGIGDLCKAGPSCCNYPITNCFQDGQYPRCHTACGNWNFGFCPDGKQCNCQVIPGCGCV*
09STD053	1	I02	MRSILQGLLAFALAVGVQARVVCGGIGDLCKAGPSCCNYPITNCFQDGQYPRCHTACGNWNFGFCPDGKQCNCQVIPGCGCV*
09STD054	1	I02	MRSILQGLLAFALAVGVQARVVCGGIGDLCKAGPSCCNYPITNCFQDGQYPRCHTACGNWNFGFCPDGKQCNCQVIPGCGCV*
09STD057	1	I02	MRSILQGLLAFALAVGVQARVVCGGIGDLCKAGPSCCNYPITNCFQDGQYPRCHTACGNWNFGFCPDGKQCNCQVIPGCGCV*
09STD061	1	I02	MRSILQGLLAFALAVGVQARVVCGGIGDLCKAGPSCCNYPITNCFQDGQYPRCHTACGNWNFGFCPDGKQCNCQVIPGCGCV*
09STD070	1	I02	MRSILQGLLAFALAVGVQARVVCGGIGDLCKAGPSCCNYPITNCFQDGQYPRCHTACGNWNFGFCPDGKQCNCQVIPGCGCV*
09STD071	1	I02	MRSILQGLLAFALAVGVQARVVCGGIGDLCKAGPSCCNYPITNCFQDGQYPRCHTACGNWNFGFCPDGKQCNCQVIPGCGCV*
09STD072	1	I02	MRSILQGLLAFALAVGVQARVVCGGIGDLCKAGPSCCNYPITNCFQDGQYPRCHTACGNWNFGFCPDGKQCNCQVIPGCGCV*
09STD073	1	I02	MRSILQGLLAFALAVGVQARVVCGGIGDLCKAGPSCCNYPITNCFQDGQYPRCHTACGNWNFGFCPDGKQCNCQVIPGCGCV*
09STD074	1	I02	MRSILQGLLAFALAVGVQARVVCGGIGDLCKAGPSCCNYPITNCFQDGQYPRCHTACGNWNFGFCPDGKQCNCQVIPGCGCV*
09STD076	1	I02	MRSILQGLLAFALAVGVQARVVCGGIGDLCKAGPSCCNYPITNCFQDGQYPRCHTACGNWNFGFCPDGKQCNCQVIPGCGCV*
09STD077	1	I02	MRSILQGLLAFALAVGVQARVVCGGIGDLCKAGPSCCNYPITNCFQDGQYPRCHTACGNWNFGFCPDGKQCNCQVIPGCGCV*
09STD078	1	I02	MRSILQGLLAFALAVGVQARVVCGGIGDLCKAGPSCCNYPITNCFQDGQYPRCHTACGNWNFGFCPDGKQCNCQVIPGCGCV*
09STF005	1	I02	MRSILQGLLAFALAVGVQARVVCGGIGDLCKAGPSCCNYPITNCFQDGQYPRCHTACGNWNFGFCPDGKQCNCQVIPGCGCV*
09STF007	1	I02	MRSILQGLLAFALAVGVQARVVCGGIGDLCKAGPSCCNYPITNCFQDGQYPRCHTACGNWNFGFCPDGKQCNCQVIPGCGCV*
09STF011	1	I02	MRSILQGLLAFALAVGVQARVVCGGIGDLCKAGPSCCNYPITNCFQDGQYPRCHTACGNWNFGFCPDGKQCNCQVIPGCGCV*
09STF015	1	I02	MRSILQGLLAFALAVGVQARVVCGGIGDLCKAGPSCCNYPITNCFQDGQYPRCHTACGNWNFGFCPDGKQCNCQVIPGCGCV*
09STF036	1	I02	MRSILQGLLAFALAVGVQARVVCGGIGDLCKAGPSCCNYPITNCFQDGQYPRCHTACGNWNFGFCPDGKQCNCQVIPGCGCV*
09STF048	1	I02	MRSILQGLLAFALAVGVQARVVCGGIGDLCKAGPSCCNYPITNCFQDGQYPRCHTACGNWNFGFCPDGKQCNCQVIPGCGCV*
09STF054	1	I02	MRSILQGLLAFALAVGVQARVVCGGIGDLCKAGPSCCNYPITNCFQDGQYPRCHTACGNWNFGFCPDGKQCNCQVIPGCGCV*
09STF063	1	I02	MRSILQGLLAFALAVGVQARVVCGGIGDLCKAGPSCCNYPITNCFQDGQYPRCHTACGNWNFGFCPDGKQCNCQVIPGCGCV*
09STF081	1	I02	MRSILQGLLAFALAVGVQARVVCGGIGDLCKAGPSCCNYPITNCFQDGQYPRCHTACGNWNFGFCPDGKQCNCQVIPGCGCV*
09STF082	1	I02	MRSILQGLLAFALAVGVQARVVCGGIGDLCKAGPSCCNYPITNCFQDGQYPRCHTACGNWNFGFCPDGKQCNCQVIPGCGCV*
09STF105	1	I02	MRSILQGLLAFALAVGVQARVVCGGIGDLCKAGPSCCNYPITNCFQDGQYPRCHTACGNWNFGFCPDGKQCNCQVIPGCGCV*
09STF106	1	I02	MRSILQGLLAFALAVGVQARVVCGGIGDLCKAGPSCCNYPITNCFQDGQYPRCHTACGNWNFGFCPDGKQCNCQVIPGCGCV*
09STF114	1	I02	MRSILQGLLAFALAVGVQARVVCGGIGDLCKAGPSCCNYPITNCFQDGQYPRCHTACGNWNFGFCPDGKQCNCQVIPGCGCV*
09STGB001	1	I02	MRSILQGLLAFALAVGVQARVVCGGIGDLCKAGPSCCNYPITNCFQDGQYPRCHTACGNWNFGFCPDGKQCNCQVIPGCGCV*
09STGB002	1	I02	MRSILQGLLAFALAVGVQARVVCGGIGDLCKAGPSCCNYPITNCFQDGQYPRCHTACGNWNFGFCPDGKQCNCQVIPGCGCV*
09STGB004	1	I02	MRSILQGLLAFALAVGVQARVVCGGIGDLCKAGPSCCNYPITNCFQDGQYPRCHTACGNWNFGFCPDGKQCNCQVIPGCGCV*
09STIR003_1	1	I02	MRSILQGLLAFALAVGVQARVVCGGIGDLCKAGPSCCNYPITNCFQDGQYPRCHTACGNWNFGFCPDGKQCNCQVIPGCGCV*
09STIR004_2	1	I02	MRSILQGLLAFALAVGVQARVVCGGIGDLCKAGPSCCNYPITNCFQDGQYPRCHTACGNWNFGFCPDGKQCNCQVIPGCGCV*
09STIR005_2	1	I02	MRSILQGLLAFALAVGVQARVVCGGIGDLCKAGPSCCNYPITNCFQDGQYPRCHTACGNWNFGFCPDGKQCNCQVIPGCGCV*
09STIR007_3	1	I02	MRSILQGLLAFALAVGVQARVVCGGIGDLCKAGPSCCNYPITNCFQDGQYPRCHTACGNWNFGFCPDGKQCNCQVIPGCGCV*
09STIR009_5	1	I02	MRSILQGLLAFALAVGVQARVVCGGIGDLCKAGPSCCNYPITNCFQDGQYPRCHTACGNWNFGFCPDGKQCNCQVIPGCGCV*
09STIR010_4	1	I02	MRSILQGLLAFALAVGVQARVVCGGIGDLCKAGPSCCNYPITNCFQDGQYPRCHTACGNWNFGFCPDGKQCNCQVIPGCGCV*
09STIR015_1	1	I02	MRSILQGLLAFALAVGVQARVVCGGIGDLCKAGPSCCNYPITNCFQDGQYPRCHTACGNWNFGFCPDGKQCNCQVIPGCGCV*
09STIR016_2	1	I02	MRSILQGLLAFALAVGVQARVVCGGIGDLCKAGPSCCNYPITNCFQDGQYPRCHTACGNWNFGFCPDGKQCNCQVIPGCGCV*
09STIR016_3	1	I02	MRSILQGLLAFALAVGVQARVVCGGIGDLCKAGPSCCNYPITNCFQDGQYPRCHTACGNWNFGFCPDGKQCNCQVIPGCGCV*
09STIR017_5	1	I02	MRSILQGLLAFALAVGVQARVVCGGIGDLCKAGPSCCNYPITNCFQDGQYPRCHTACGNWNFGFCPDGKQCNCQVIPGCGCV*
09STIR018_1	1	I02	MRSILQGLLAFALAVGVQARVVCGGIGDLCKAGPSCCNYPITNCFQDGQYPRCHTACGNWNFGFCPDGKQCNCQVIPGCGCV*
09STIR019_4	1	I02	MRSILQGLLAFALAVGVQARVVCGGIGDLCKAGPSCCNYPITNCFQDGQYPRCHTACGNWNFGFCPDGKQCNCQVIPGCGCV*
09STIR021_2	1	I02	MRSILQGLLAFALAVGVQARVVCGGIGDLCKAGPSCCNYPITNCFQDGQYPRCHTACGNWNFGFCPDGKQCNCQVIPGCGCV*
09STIR022_1	1	I02	MRSILQGLLAFALAVGVQARVVCGGIGDLCKAGPSCCNYPITNCFQDGQYPRCHTACGNWNFGFCPDGKQCNCQVIPGCGCV*
09STIR024_2	1	I02	MRSILQGLLAFALAVGVQARVVCGGIGDLCKAGPSCCNYPITNCFQDGQYPRCHTACGNWNFGFCPDGKQCNCQVIPGCGCV*
09STIR026_2	1	I02	MRSILQGLLAFALAVGVQARVVCGGIGDLCKAGPSCCNYPITNCFQDGQYPRCHTACGNWNFGFCPDGKQCNCQVIPGCGCV*
09STIR026_4	1	I02	MRSILQGLLAFALAVGVQARVVCGGIGDLCKAGPSCCNYPITNCFQDGQYPRCHTACGNWNFGFCPDGKQCNCQVIPGCGCV*
09STIR027_5	1	I02	MRSILQGLLAFALAVGVQARVVCGGIGDLCKAGPSCCNYPITNCFQDGQYPRCHTACGNWNFGFCPDGKQCNCQVIPGCGCV*
10STBY001	1	I02	MRSILQGLLAFALAVGVQARVVCGGIGDLCKAGPSCCNYPITNCFQDGQYPRCHTACGNWNFGFCPDGKQCNCQVIPGCGCV*
10STD001	1	I02	MRSILQGLLAFALAVGVQARVVCGGIGDLCKAGPSCCNYPITNCFQDGQYPRCHTACGNWNFGFCPDGKQCNCQVIPGCGCV*
10STD002	1	I02	MRSILQGLLAFALAVGVQARVVCGGIGDLCKAGPSCCNYPITNCFQDGQYPRCHTACGNWNFGFCPDGKQCNCQVIPGCGCV*
10STDK003	1	I02	MRSILQGLLAFALAVGVQARVVCGGIGDLCKAGPSCCNYPITNCFQDGQYPRCHTACGNWNFGFCPDGKQCNCQVIPGCGCV*
10STF036	1	I02	MRSILQGLLAFALAVGVQARVVCGGIGDLCKAGPSCCNYPITNCFQDGQYPRCHTACGNWNFGFCPDGKQCNCQVIPGCGCV*
10STF078	1	I02	MRSILQGLLAFALAVGVQARVVCGGIGDLCKAGPSCCNYPITNCFQDGQYPRCHTACGNWNFGFCPDGKQCNCQVIPGCGCV*
10STF164	1	I02	MRSILQGLLAFALAVGVQARVVCGGIGDLCKAGPSCCNYPITNCFQDGQYPRCHTACGNWNFGFCPDGKQCNCQVIPGCGCV*
10STF190	1	I02	MRSILQGLLAFALAVGVQARVVCGGIGDLCKAGPSCCNYPITNCFQDGQYPRCHTACGNWNFGFCPDGKQCNCQVIPGCGCV*
10STF227	1	I02	MRSILQGLLAFALAVGVQARVVCGGIGDLCKAGPSCCNYPITNCFQDGQYPRCHTACGNWNFGFCPDGKQCNCQVIPGCGCV*
10STF231	1	I02	MRSILQGLLAFALAVGVQARVVCGGIGDLCKAGPSCCNYPITNCFQDGQYPRCHTACGNWNFGFCPDGKQCNCQVIPGCGCV*
10STF241	1	I02	MRSILQGLLAFALAVGVQARVVCGGIGDLCKAGPSCCNYPITNCFQDGQYPRCHTACGNWNFGFCPDGKQCNCQVIPGCGCV*
10STF261	1	I02	MRSILQGLLAFALAVGVQARVVCGGIGDLCKAGPSCCNYPITNCFQDGQYPRCHTACGNWNFGFCPDGKQCNCQVIPGCGCV*
10STGB015	1	I02	MRSILQGLLAFALAVGVQARVVCGGIGDLCKAGPSCCNYPITNCFQDGQYPRCHTACGNWNFGFCPDGKQCNCQVIPGCGCV*
10STGB024	1	I02	MRSILQGLLAFALAVGVQARVVCGGIGDLCKAGPSCCNYPITNCFQDGQYPRCHTACGNWNFGFCPDGKQCNCQVIPGCGCV*
10STGB025	1	I02	MRSILQGLLAFALAVGVQARVVCGGIGDLCKAGPSCCNYPITNCFQDGQYPRCHTACGNWNFGFCPDGKQCNCQVIPGCGCV*
10STGB031	1	I02	MRSILQGLLAFALAVGVQARVVCGGIGDLCKAGPSCCNYPITNCFQDGQYPRCHTACGNWNFGFCPDGKQCNCQVIPGCGCV*
10STGB036	1	I02	MRSILQGLLAFALAVGVQARVVCGGIGDLCKAGPSCCNYPITNCFQDGQYPRCHTACGNWNFGFCPDGKQCNCQVIPGCGCV*
10STGB037	1	I02	MRSILQGLLAFALAVGVQARVVCGGIGDLCKAGPSCCNYPITNCFQDGQYPRCHTACGNWNFGFCPDGKQCNCQVIPGCGCV*
Chile_1995_STCH95_10B4a	1	I02	MRSILQGLLAFALAVGVQARVVCGGIGDLCKAGPSCCNYPITNCFQDGQYPRCHTACGNWNFGFCPDGKQCNCQVIPGCGCV*
Chile_1995_STCH95_1A2a	1	I02	MRSILQGLLAFALAVGVQARVVCGGIGDLCKAGPSCCNYPITNCFQDGQYPRCHTACGNWNFGFCPDGKQCNCQVIPGCGCV*
Chile_1995_STCH95_1B1a	1	I02	MRSILQGLLAFALAVGVQARVVCGGIGDLCKAGPSCCNYPITNCFQDGQYPRCHTACGNWNFGFCPDGKQCNCQVIPGCGCV*
Chile_1995_STCH95_1B2a	1	I02	MRSILQGLLAFALAVGVQARVVCGGIGDLCKAGPSCCNYPITNCFQDGQYPRCHTACGNWNFGFCPDGKQCNCQVIPGCGCV*
Chile_1995_STCH95_1C3a	1	I02	MRSILQGLLAFALAVGVQARVVCGGIGDLCKAGPSCCNYPITNCFQDGQYPRCHTACGNWNFGFCPDGKQCNCQVIPGCGCV*
Chile_1995_STCH95_1F3a	1	I02	MRSILQGLLAFALAVGVQARVVCGGIGDLCKAGPSCCNYPITNCFQDGQYPRCHTACGNWNFGFCPDGKQCNCQVIPGCGCV*
Chile_1995_STCH95_1G3a	1	I02	MRSILQGLLAFALAVGVQARVVCGGIGDLCKAGPSCCNYPITNCFQDGQYPRCHTACGNWNFGFCPDGKQCNCQVIPGCGCV*
Chile_1995_STCH95_1H1a	1	I02	MRSILQGLLAFALAVGVQARVVCGGIGDLCKAGPSCCNYPITNCFQDGQYPRCHTACGNWNFGFCPDGKQCNCQVIPGCGCV*
Chile_1995_STCH95_1H2a	1	I02	MRSILQGLLAFALAVGVQARVVCGGIGDLCKAGPSCCNYPITNCFQDGQYPRCHTACGNWNFGFCPDGKQCNCQVIPGCGCV*
ST01AUS_1A4	1	I02	MRSILQGLLAFALAVGVQARVVCGGIGDLCKAGPSCCNYPITNCFQDGQYPRCHTACGNWNFGFCPDGKQCNCQVIPGCGCV*
ST01AUS_1A5	1	I02	MRSILQGLLAFALAVGVQARVVCGGIGDLCKAGPSCCNYPITNCFQDGQYPRCHTACGNWNFGFCPDGKQCNCQVIPGCGCV*
ST01AUS_1A6	1	I02	MRSILQGLLAFALAVGVQARVVCGGIGDLCKAGPSCCNYPITNCFQDGQYPRCHTACGNWNFGFCPDGKQCNCQVIPGCGCV*
ST01AUS_1B1	1	I02	MRSILQGLLAFALAVGVQARVVCGGIGDLCKAGPSCCNYPITNCFQDGQYPRCHTACGNWNFGFCPDGKQCNCQVIPGCGCV*
ST01AUS_1B7	1	I02	MRSILQGLLAFALAVGVQARVVCGGIGDLCKAGPSCCNYPITNCFQDGQYPRCHTACGNWNFGFCPDGKQCNCQVIPGCGCV*
ST01AUS_1B8	1	I02	MRSILQGLLAFALAVGVQARVVCGGIGDLCKAGPSCCNYPITNCFQDGQYPRCHTACGNWNFGFCPDGKQCNCQVIPGCGCV*
ST01AUS_1C2	1	I02	MRSILQGLLAFALAVGVQARVVCGGIGDLCKAGPSCCNYPITNCFQDGQYPRCHTACGNWNFGFCPDGKQCNCQVIPGCGCV*
ST01AUS_1C3	1	I02	MRSILQGLLAFALAVGVQARVVCGGIGDLCKAGPSCCNYPITNCFQDGQYPRCHTACGNWNFGFCPDGKQCNCQVIPGCGCV*
ST01AUS_1C6	1	I02	MRSILQGLLAFALAVGVQARVVCGGIGDLCKAGPSCCNYPITNCFQDGQYPRCHTACGNWNFGFCPDGKQCNCQVIPGCGCV*
ST01AUS_1C8	1	I02	MRSILQGLLAFALAVGVQARVVCGGIGDLCKAGPSCCNYPITNCFQDGQYPRCHTACGNWNFGFCPDGKQCNCQVIPGCGCV*
ST01AUS_1D5	1	I02	MRSILQGLLAFALAVGVQARVVCGGIGDLCKAGPSCCNYPITNCFQDGQYPRCHTACGNWNFGFCPDGKQCNCQVIPGCGCV*
ST01AUS_1D8	1	I02	MRSILQGLLAFALAVGVQARVVCGGIGDLCKAGPSCCNYPITNCFQDGQYPRCHTACGNWNFGFCPDGKQCNCQVIPGCGCV*
ST01AUS_1E4	1	I02	MRSILQGLLAFALAVGVQARVVCGGIGDLCKAGPSCCNYPITNCFQDGQYPRCHTACGNWNFGFCPDGKQCNCQVIPGCGCV*
ST01AUS_1F2	1	I02	MRSILQGLLAFALAVGVQARVVCGGIGDLCKAGPSCCNYPITNCFQDGQYPRCHTACGNWNFGFCPDGKQCNCQVIPGCGCV*
ST01AUS_1F3	1	I02	MRSILQGLLAFALAVGVQARVVCGGIGDLCKAGPSCCNYPITNCFQDGQYPRCHTACGNWNFGFCPDGKQCNCQVIPGCGCV*
ST01AUS_1F8	1	I02	MRSILQGLLAFALAVGVQARVVCGGIGDLCKAGPSCCNYPITNCFQDGQYPRCHTACGNWNFGFCPDGKQCNCQVIPGCGCV*
ST01AUS_1G2	1	I02	MRSILQGLLAFALAVGVQARVVCGGIGDLCKAGPSCCNYPITNCFQDGQYPRCHTACGNWNFGFCPDGKQCNCQVIPGCGCV*
ST01AUS_1H2	1	I02	MRSILQGLLAFALAVGVQARVVCGGIGDLCKAGPSCCNYPITNCFQDGQYPRCHTACGNWNFGFCPDGKQCNCQVIPGCGCV*
ST01AUS_1H6	1	I02	MRSILQGLLAFALAVGVQARVVCGGIGDLCKAGPSCCNYPITNCFQDGQYPRCHTACGNWNFGFCPDGKQCNCQVIPGCGCV*
ST01AUS_1H8	1	I02	MRSILQGLLAFALAVGVQARVVCGGIGDLCKAGPSCCNYPITNCFQDGQYPRCHTACGNWNFGFCPDGKQCNCQVIPGCGCV*
ST05DK_01B5	1	I02	MRSILQGLLAFALAVGVQARVVCGGIGDLCKAGPSCCNYPITNCFQDGQYPRCHTACGNWNFGFCPDGKQCNCQVIPGCGCV*
ST08TN_26_5_4	1	I02	MRSILQGLLAFALAVGVQARVVCGGIGDLCKAGPSCCNYPITNCFQDGQYPRCHTACGNWNFGFCPDGKQCNCQVIPGCGCV*
ST09FR_Biog_G01	1	I02	MRSILQGLLAFALAVGVQARVVCGGIGDLCKAGPSCCNYPITNCFQDGQYPRCHTACGNWNFGFCPDGKQCNCQVIPGCGCV*
ST09FR_Biog_G03	1	I02	MRSILQGLLAFALAVGVQARVVCGGIGDLCKAGPSCCNYPITNCFQDGQYPRCHTACGNWNFGFCPDGKQCNCQVIPGCGCV*
ST09FR_Biog_G04	1	I02	MRSILQGLLAFALAVGVQARVVCGGIGDLCKAGPSCCNYPITNCFQDGQYPRCHTACGNWNFGFCPDGKQCNCQVIPGCGCV*
ST09FR_Biog_G06	1	I02	MRSILQGLLAFALAVGVQARVVCGGIGDLCKAGPSCCNYPITNCFQDGQYPRCHTACGNWNFGFCPDGKQCNCQVIPGCGCV*
ST09FR_Biog_G08	1	I02	MRSILQGLLAFALAVGVQARVVCGGIGDLCKAGPSCCNYPITNCFQDGQYPRCHTACGNWNFGFCPDGKQCNCQVIPGCGCV*
ST09FR_Biog_G12	1	I02	MRSILQGLLAFALAVGVQARVVCGGIGDLCKAGPSCCNYPITNCFQDGQYPRCHTACGNWNFGFCPDGKQCNCQVIPGCGCV*
ST09FR_Biog_G13	1	I02	MRSILQGLLAFALAVGVQARVVCGGIGDLCKAGPSCCNYPITNCFQDGQYPRCHTACGNWNFGFCPDGKQCNCQVIPGCGCV*
ST09FR_Biog_G15	1	I02	MRSILQGLLAFALAVGVQARVVCGGIGDLCKAGPSCCNYPITNCFQDGQYPRCHTACGNWNFGFCPDGKQCNCQVIPGCGCV*
ST09FR_Biog_G17	1	I02	MRSILQGLLAFALAVGVQARVVCGGIGDLCKAGPSCCNYPITNCFQDGQYPRCHTACGNWNFGFCPDGKQCNCQVIPGCGCV*
ST09FR_Biog_G20	1	I02	MRSILQGLLAFALAVGVQARVVCGGIGDLCKAGPSCCNYPITNCFQDGQYPRCHTACGNWNFGFCPDGKQCNCQVIPGCGCV*
ST09FR_Biog_G21	1	I02	MRSILQGLLAFALAVGVQARVVCGGIGDLCKAGPSCCNYPITNCFQDGQYPRCHTACGNWNFGFCPDGKQCNCQVIPGCGCV*
ST09FR_Biog_G22	1	I02	MRSILQGLLAFALAVGVQARVVCGGIGDLCKAGPSCCNYPITNCFQDGQYPRCHTACGNWNFGFCPDGKQCNCQVIPGCGCV*
ST09FR_Biog_G25	1	I02	MRSILQGLLAFALAVGVQARVVCGGIGDLCKAGPSCCNYPITNCFQDGQYPRCHTACGNWNFGFCPDGKQCNCQVIPGCGCV*
ST09FR_Biog_G26	1	I02	MRSILQGLLAFALAVGVQARVVCGGIGDLCKAGPSCCNYPITNCFQDGQYPRCHTACGNWNFGFCPDGKQCNCQVIPGCGCV*
ST09FR_Biog_G27	1	I02	MRSILQGLLAFALAVGVQARVVCGGIGDLCKAGPSCCNYPITNCFQDGQYPRCHTACGNWNFGFCPDGKQCNCQVIPGCGCV*
ST09FR_Biog_G29	1	I02	MRSILQGLLAFALAVGVQARVVCGGIGDLCKAGPSCCNYPITNCFQDGQYPRCHTACGNWNFGFCPDGKQCNCQVIPGCGCV*
ST09FR_Biog_G30	1	I02	MRSILQGLLAFALAVGVQARVVCGGIGDLCKAGPSCCNYPITNCFQDGQYPRCHTACGNWNFGFCPDGKQCNCQVIPGCGCV*
ST09FR_Biog_G33	1	I02	MRSILQGLLAFALAVGVQARVVCGGIGDLCKAGPSCCNYPITNCFQDGQYPRCHTACGNWNFGFCPDGKQCNCQVIPGCGCV*
ST09FR_Biog_G34	1	I02	MRSILQGLLAFALAVGVQARVVCGGIGDLCKAGPSCCNYPITNCFQDGQYPRCHTACGNWNFGFCPDGKQCNCQVIPGCGCV*
ST09FR_Biog_G36	1	I02	MRSILQGLLAFALAVGVQARVVCGGIGDLCKAGPSCCNYPITNCFQDGQYPRCHTACGNWNFGFCPDGKQCNCQVIPGCGCV*
ST09FR_Biog_G37	1	I02	MRSILQGLLAFALAVGVQARVVCGGIGDLCKAGPSCCNYPITNCFQDGQYPRCHTACGNWNFGFCPDGKQCNCQVIPGCGCV*
ST09FR_Biog_G38	1	I02	MRSILQGLLAFALAVGVQARVVCGGIGDLCKAGPSCCNYPITNCFQDGQYPRCHTACGNWNFGFCPDGKQCNCQVIPGCGCV*
ST09FR_Biog_G39	1	I02	MRSILQGLLAFALAVGVQARVVCGGIGDLCKAGPSCCNYPITNCFQDGQYPRCHTACGNWNFGFCPDGKQCNCQVIPGCGCV*
ST09FR_Biog_G40	1	I02	MRSILQGLLAFALAVGVQARVVCGGIGDLCKAGPSCCNYPITNCFQDGQYPRCHTACGNWNFGFCPDGKQCNCQVIPGCGCV*
ST09FR_Biog_G41	1	I02	MRSILQGLLAFALAVGVQARVVCGGIGDLCKAGPSCCNYPITNCFQDGQYPRCHTACGNWNFGFCPDGKQCNCQVIPGCGCV*
ST09FR_Biog_G43	1	I02	MRSILQGLLAFALAVGVQARVVCGGIGDLCKAGPSCCNYPITNCFQDGQYPRCHTACGNWNFGFCPDGKQCNCQVIPGCGCV*
ST09FR_Biog_G44	1	I02	MRSILQGLLAFALAVGVQARVVCGGIGDLCKAGPSCCNYPITNCFQDGQYPRCHTACGNWNFGFCPDGKQCNCQVIPGCGCV*
ST09FR_Biog_G45	1	I02	MRSILQGLLAFALAVGVQARVVCGGIGDLCKAGPSCCNYPITNCFQDGQYPRCHTACGNWNFGFCPDGKQCNCQVIPGCGCV*
ST09FR_Biog_G46	1	I02	MRSILQGLLAFALAVGVQARVVCGGIGDLCKAGPSCCNYPITNCFQDGQYPRCHTACGNWNFGFCPDGKQCNCQVIPGCGCV*
ST09FR_Biog_G48	1	I02	MRSILQGLLAFALAVGVQARVVCGGIGDLCKAGPSCCNYPITNCFQDGQYPRCHTACGNWNFGFCPDGKQCNCQVIPGCGCV*
ST09FR_Biog_G52	1	I02	MRSILQGLLAFALAVGVQARVVCGGIGDLCKAGPSCCNYPITNCFQDGQYPRCHTACGNWNFGFCPDGKQCNCQVIPGCGCV*
ST09FR_Biog_G56	1	I02	MRSILQGLLAFALAVGVQARVVCGGIGDLCKAGPSCCNYPITNCFQDGQYPRCHTACGNWNFGFCPDGKQCNCQVIPGCGCV*
ST09FR_Biog_G58	1	I02	MRSILQGLLAFALAVGVQARVVCGGIGDLCKAGPSCCNYPITNCFQDGQYPRCHTACGNWNFGFCPDGKQCNCQVIPGCGCV*
ST09FR_Biog_G60	1	I02	MRSILQGLLAFALAVGVQARVVCGGIGDLCKAGPSCCNYPITNCFQDGQYPRCHTACGNWNFGFCPDGKQCNCQVIPGCGCV*
ST09FR_Biog_G82	1	I02	MRSILQGLLAFALAVGVQARVVCGGIGDLCKAGPSCCNYPITNCFQDGQYPRCHTACGNWNFGFCPDGKQCNCQVIPGCGCV*
ST09FR_Biog_I05	1	I02	MRSILQGLLAFALAVGVQARVVCGGIGDLCKAGPSCCNYPITNCFQDGQYPRCHTACGNWNFGFCPDGKQCNCQVIPGCGCV*
ST09FR_Biog_I07	1	I02	MRSILQGLLAFALAVGVQARVVCGGIGDLCKAGPSCCNYPITNCFQDGQYPRCHTACGNWNFGFCPDGKQCNCQVIPGCGCV*
ST09FR_Biog_I12	1	I02	MRSILQGLLAFALAVGVQARVVCGGIGDLCKAGPSCCNYPITNCFQDGQYPRCHTACGNWNFGFCPDGKQCNCQVIPGCGCV*
ST09FR_Biog_I25	1	I02	MRSILQGLLAFALAVGVQARVVCGGIGDLCKAGPSCCNYPITNCFQDGQYPRCHTACGNWNFGFCPDGKQCNCQVIPGCGCV*
ST09FR_Biog_I28	1	I02	MRSILQGLLAFALAVGVQARVVCGGIGDLCKAGPSCCNYPITNCFQDGQYPRCHTACGNWNFGFCPDGKQCNCQVIPGCGCV*
ST10CRI_0616	1	I02	MRSILQGLLAFALAVGVQARVVCGGIGDLCKAGPSCCNYPITNCFQDGQYPRCHTACGNWNFGFCPDGKQCNCQVIPGCGCV*
ST10FR_Biog_G100	1	I02	MRSILQGLLAFALAVGVQARVVCGGIGDLCKAGPSCCNYPITNCFQDGQYPRCHTACGNWNFGFCPDGKQCNCQVIPGCGCV*
ST10FR_Biog_G63	1	I02	MRSILQGLLAFALAVGVQARVVCGGIGDLCKAGPSCCNYPITNCFQDGQYPRCHTACGNWNFGFCPDGKQCNCQVIPGCGCV*
ST10FR_Biog_G64	1	I02	MRSILQGLLAFALAVGVQARVVCGGIGDLCKAGPSCCNYPITNCFQDGQYPRCHTACGNWNFGFCPDGKQCNCQVIPGCGCV*
ST10FR_Biog_G67	1	I02	MRSILQGLLAFALAVGVQARVVCGGIGDLCKAGPSCCNYPITNCFQDGQYPRCHTACGNWNFGFCPDGKQCNCQVIPGCGCV*
ST10FR_Biog_G74	1	I02	MRSILQGLLAFALAVGVQARVVCGGIGDLCKAGPSCCNYPITNCFQDGQYPRCHTACGNWNFGFCPDGKQCNCQVIPGCGCV*
ST10FR_Biog_G87	1	I02	MRSILQGLLAFALAVGVQARVVCGGIGDLCKAGPSCCNYPITNCFQDGQYPRCHTACGNWNFGFCPDGKQCNCQVIPGCGCV*
ST10FR_Biog_G90	1	I02	MRSILQGLLAFALAVGVQARVVCGGIGDLCKAGPSCCNYPITNCFQDGQYPRCHTACGNWNFGFCPDGKQCNCQVIPGCGCV*
ST10FR_Biog_G94	1	I02	MRSILQGLLAFALAVGVQARVVCGGIGDLCKAGPSCCNYPITNCFQDGQYPRCHTACGNWNFGFCPDGKQCNCQVIPGCGCV*
ST10FR_Biog_G95	1	I02	MRSILQGLLAFALAVGVQARVVCGGIGDLCKAGPSCCNYPITNCFQDGQYPRCHTACGNWNFGFCPDGKQCNCQVIPGCGCV*
ST10FR_Biog_G97	1	I02	MRSILQGLLAFALAVGVQARVVCGGIGDLCKAGPSCCNYPITNCFQDGQYPRCHTACGNWNFGFCPDGKQCNCQVIPGCGCV*
ST10FR_Biog_G99	1	I02	MRSILQGLLAFALAVGVQARVVCGGIGDLCKAGPSCCNYPITNCFQDGQYPRCHTACGNWNFGFCPDGKQCNCQVIPGCGCV*
ST13IT_Biog_1819	1	I02	MRSILQGLLAFALAVGVQARVVCGGIGDLCKAGPSCCNYPITNCFQDGQYPRCHTACGNWNFGFCPDGKQCNCQVIPGCGCV*
ST13NZ_St13_4_1	1	I02	MRSILQGLLAFALAVGVQARVVCGGIGDLCKAGPSCCNYPITNCFQDGQYPRCHTACGNWNFGFCPDGKQCNCQVIPGCGCV*
ST13NZ_St13_4_2	1	I02	MRSILQGLLAFALAVGVQARVVCGGIGDLCKAGPSCCNYPITNCFQDGQYPRCHTACGNWNFGFCPDGKQCNCQVIPGCGCV*
ST13NZ_St13_4_3	1	I02	MRSILQGLLAFALAVGVQARVVCGGIGDLCKAGPSCCNYPITNCFQDGQYPRCHTACGNWNFGFCPDGKQCNCQVIPGCGCV*
ST13NZ_St13_5_1	1	I02	MRSILQGLLAFALAVGVQARVVCGGIGDLCKAGPSCCNYPITNCFQDGQYPRCHTACGNWNFGFCPDGKQCNCQVIPGCGCV*
ST13NZ_St13_5_3	1	I02	MRSILQGLLAFALAVGVQARVVCGGIGDLCKAGPSCCNYPITNCFQDGQYPRCHTACGNWNFGFCPDGKQCNCQVIPGCGCV*
ST13NZ_St13_5_4	1	I02	MRSILQGLLAFALAVGVQARVVCGGIGDLCKAGPSCCNYPITNCFQDGQYPRCHTACGNWNFGFCPDGKQCNCQVIPGCGCV*
ST13NZ_St13_6_2	1	I02	MRSILQGLLAFALAVGVQARVVCGGIGDLCKAGPSCCNYPITNCFQDGQYPRCHTACGNWNFGFCPDGKQCNCQVIPGCGCV*
ST13NZ_St13_6_3	1	I02	MRSILQGLLAFALAVGVQARVVCGGIGDLCKAGPSCCNYPITNCFQDGQYPRCHTACGNWNFGFCPDGKQCNCQVIPGCGCV*
ST13NZ_St13_7_1	1	I02	MRSILQGLLAFALAVGVQARVVCGGIGDLCKAGPSCCNYPITNCFQDGQYPRCHTACGNWNFGFCPDGKQCNCQVIPGCGCV*
ST13NZ_St13_7_2	1	I02	MRSILQGLLAFALAVGVQARVVCGGIGDLCKAGPSCCNYPITNCFQDGQYPRCHTACGNWNFGFCPDGKQCNCQVIPGCGCV*
ST13NZ_St13_8_1	1	I02	MRSILQGLLAFALAVGVQARVVCGGIGDLCKAGPSCCNYPITNCFQDGQYPRCHTACGNWNFGFCPDGKQCNCQVIPGCGCV*
ST13NZ_St13_8_2	1	I02	MRSILQGLLAFALAVGVQARVVCGGIGDLCKAGPSCCNYPITNCFQDGQYPRCHTACGNWNFGFCPDGKQCNCQVIPGCGCV*
ST13NZ_St13_8_4	1	I02	MRSILQGLLAFALAVGVQARVVCGGIGDLCKAGPSCCNYPITNCFQDGQYPRCHTACGNWNFGFCPDGKQCNCQVIPGCGCV*
ST13NZ_St13_9_1	1	I02	MRSILQGLLAFALAVGVQARVVCGGIGDLCKAGPSCCNYPITNCFQDGQYPRCHTACGNWNFGFCPDGKQCNCQVIPGCGCV*
ST13NZ_St13_9_2	1	I02	MRSILQGLLAFALAVGVQARVVCGGIGDLCKAGPSCCNYPITNCFQDGQYPRCHTACGNWNFGFCPDGKQCNCQVIPGCGCV*
ST13NZ_St13_9_4	1	I02	MRSILQGLLAFALAVGVQARVVCGGIGDLCKAGPSCCNYPITNCFQDGQYPRCHTACGNWNFGFCPDGKQCNCQVIPGCGCV*
ST14TAS_WAI1820	1	I02	MRSILQGLLAFALAVGVQARVVCGGIGDLCKAGPSCCNYPITNCFQDGQYPRCHTACGNWNFGFCPDGKQCNCQVIPGCGCV*
ST14TAS_WAI1848	1	I02	MRSILQGLLAFALAVGVQARVVCGGIGDLCKAGPSCCNYPITNCFQDGQYPRCHTACGNWNFGFCPDGKQCNCQVIPGCGCV*
ST14TAS_WAI1849	1	I02	MRSILQGLLAFALAVGVQARVVCGGIGDLCKAGPSCCNYPITNCFQDGQYPRCHTACGNWNFGFCPDGKQCNCQVIPGCGCV*
ST14TAS_WAI1850	1	I02	MRSILQGLLAFALAVGVQARVVCGGIGDLCKAGPSCCNYPITNCFQDGQYPRCHTACGNWNFGFCPDGKQCNCQVIPGCGCV*
ST14TAS_WAI1875	1	I02	MRSILQGLLAFALAVGVQARVVCGGIGDLCKAGPSCCNYPITNCFQDGQYPRCHTACGNWNFGFCPDGKQCNCQVIPGCGCV*
ST14TAS_WAI1876	1	I02	MRSILQGLLAFALAVGVQARVVCGGIGDLCKAGPSCCNYPITNCFQDGQYPRCHTACGNWNFGFCPDGKQCNCQVIPGCGCV*
ST14TAS_WAI1877	1	I02	MRSILQGLLAFALAVGVQARVVCGGIGDLCKAGPSCCNYPITNCFQDGQYPRCHTACGNWNFGFCPDGKQCNCQVIPGCGCV*
ST14TAS_WAI1880	1	I02	MRSILQGLLAFALAVGVQARVVCGGIGDLCKAGPSCCNYPITNCFQDGQYPRCHTACGNWNFGFCPDGKQCNCQVIPGCGCV*
ST14TAS_WAI1895	1	I02	MRSILQGLLAFALAVGVQARVVCGGIGDLCKAGPSCCNYPITNCFQDGQYPRCHTACGNWNFGFCPDGKQCNCQVIPGCGCV*
ST14TAS_WAI1901	1	I02	MRSILQGLLAFALAVGVQARVVCGGIGDLCKAGPSCCNYPITNCFQDGQYPRCHTACGNWNFGFCPDGKQCNCQVIPGCGCV*
ST14TAS_WAI1903	1	I02	MRSILQGLLAFALAVGVQARVVCGGIGDLCKAGPSCCNYPITNCFQDGQYPRCHTACGNWNFGFCPDGKQCNCQVIPGCGCV*
ST14TAS_WAI1919	1	I02	MRSILQGLLAFALAVGVQARVVCGGIGDLCKAGPSCCNYPITNCFQDGQYPRCHTACGNWNFGFCPDGKQCNCQVIPGCGCV*
ST14TAS_WAI1922	1	I02	MRSILQGLLAFALAVGVQARVVCGGIGDLCKAGPSCCNYPITNCFQDGQYPRCHTACGNWNFGFCPDGKQCNCQVIPGCGCV*
ST14TAS_WAI1939	1	I02	MRSILQGLLAFALAVGVQARVVCGGIGDLCKAGPSCCNYPITNCFQDGQYPRCHTACGNWNFGFCPDGKQCNCQVIPGCGCV*
ST14TAS_WAI1957	1	I02	MRSILQGLLAFALAVGVQARVVCGGIGDLCKAGPSCCNYPITNCFQDGQYPRCHTACGNWNFGFCPDGKQCNCQVIPGCGCV*
ST14TAS_WAI1965	1	I02	MRSILQGLLAFALAVGVQARVVCGGIGDLCKAGPSCCNYPITNCFQDGQYPRCHTACGNWNFGFCPDGKQCNCQVIPGCGCV*
ST14TAS_WAI1967	1	I02	MRSILQGLLAFALAVGVQARVVCGGIGDLCKAGPSCCNYPITNCFQDGQYPRCHTACGNWNFGFCPDGKQCNCQVIPGCGCV*
ST14TAS_WAI1968	1	I02	MRSILQGLLAFALAVGVQARVVCGGIGDLCKAGPSCCNYPITNCFQDGQYPRCHTACGNWNFGFCPDGKQCNCQVIPGCGCV*
ST14TAS_WAI1970	1	I02	MRSILQGLLAFALAVGVQARVVCGGIGDLCKAGPSCCNYPITNCFQDGQYPRCHTACGNWNFGFCPDGKQCNCQVIPGCGCV*
ST14TAS_WAI1971	1	I02	MRSILQGLLAFALAVGVQARVVCGGIGDLCKAGPSCCNYPITNCFQDGQYPRCHTACGNWNFGFCPDGKQCNCQVIPGCGCV*
ST14TAS_WAI1993	1	I02	MRSILQGLLAFALAVGVQARVVCGGIGDLCKAGPSCCNYPITNCFQDGQYPRCHTACGNWNFGFCPDGKQCNCQVIPGCGCV*
ST14TAS_WAI1998	1	I02	MRSILQGLLAFALAVGVQARVVCGGIGDLCKAGPSCCNYPITNCFQDGQYPRCHTACGNWNFGFCPDGKQCNCQVIPGCGCV*
ST14TAS_WAI2000	1	I02	MRSILQGLLAFALAVGVQARVVCGGIGDLCKAGPSCCNYPITNCFQDGQYPRCHTACGNWNFGFCPDGKQCNCQVIPGCGCV*
ST14TAS_WAI2029	1	I02	MRSILQGLLAFALAVGVQARVVCGGIGDLCKAGPSCCNYPITNCFQDGQYPRCHTACGNWNFGFCPDGKQCNCQVIPGCGCV*
ST14TAS_WAI2047	1	I02	MRSILQGLLAFALAVGVQARVVCGGIGDLCKAGPSCCNYPITNCFQDGQYPRCHTACGNWNFGFCPDGKQCNCQVIPGCGCV*
ST14TAS_WAI2059	1	I02	MRSILQGLLAFALAVGVQARVVCGGIGDLCKAGPSCCNYPITNCFQDGQYPRCHTACGNWNFGFCPDGKQCNCQVIPGCGCV*
ST14TAS_WAI2073	1	I02	MRSILQGLLAFALAVGVQARVVCGGIGDLCKAGPSCCNYPITNCFQDGQYPRCHTACGNWNFGFCPDGKQCNCQVIPGCGCV*
ST14TAS_WAI2077	1	I02	MRSILQGLLAFALAVGVQARVVCGGIGDLCKAGPSCCNYPITNCFQDGQYPRCHTACGNWNFGFCPDGKQCNCQVIPGCGCV*
ST14TAS_WAI2203	1	I02	MRSILQGLLAFALAVGVQARVVCGGIGDLCKAGPSCCNYPITNCFQDGQYPRCHTACGNWNFGFCPDGKQCNCQVIPGCGCV*
ST14TAS_WAI2204	1	I02	MRSILQGLLAFALAVGVQARVVCGGIGDLCKAGPSCCNYPITNCFQDGQYPRCHTACGNWNFGFCPDGKQCNCQVIPGCGCV*
ST14TAS_WAI2206	1	I02	MRSILQGLLAFALAVGVQARVVCGGIGDLCKAGPSCCNYPITNCFQDGQYPRCHTACGNWNFGFCPDGKQCNCQVIPGCGCV*
ST14TAS_WAI2208	1	I02	MRSILQGLLAFALAVGVQARVVCGGIGDLCKAGPSCCNYPITNCFQDGQYPRCHTACGNWNFGFCPDGKQCNCQVIPGCGCV*
ST14TAS_WAI2210	1	I02	MRSILQGLLAFALAVGVQARVVCGGIGDLCKAGPSCCNYPITNCFQDGQYPRCHTACGNWNFGFCPDGKQCNCQVIPGCGCV*
ST14TAS_WAI2216	1	I02	MRSILQGLLAFALAVGVQARVVCGGIGDLCKAGPSCCNYPITNCFQDGQYPRCHTACGNWNFGFCPDGKQCNCQVIPGCGCV*
ST14TAS_WAI2226	1	I02	MRSILQGLLAFALAVGVQARVVCGGIGDLCKAGPSCCNYPITNCFQDGQYPRCHTACGNWNFGFCPDGKQCNCQVIPGCGCV*
ST14TAS_WAI2228	1	I02	MRSILQGLLAFALAVGVQARVVCGGIGDLCKAGPSCCNYPITNCFQDGQYPRCHTACGNWNFGFCPDGKQCNCQVIPGCGCV*
ST14TAS_WAI2230	1	I02	MRSILQGLLAFALAVGVQARVVCGGIGDLCKAGPSCCNYPITNCFQDGQYPRCHTACGNWNFGFCPDGKQCNCQVIPGCGCV*
ST14TAS_WAI2232	1	I02	MRSILQGLLAFALAVGVQARVVCGGIGDLCKAGPSCCNYPITNCFQDGQYPRCHTACGNWNFGFCPDGKQCNCQVIPGCGCV*
ST15NZ_St_15601_13	1	I02	MRSILQGLLAFALAVGVQARVVCGGIGDLCKAGPSCCNYPITNCFQDGQYPRCHTACGNWNFGFCPDGKQCNCQVIPGCGCV*
ST15NZ_St_15601_20	1	I02	MRSILQGLLAFALAVGVQARVVCGGIGDLCKAGPSCCNYPITNCFQDGQYPRCHTACGNWNFGFCPDGKQCNCQVIPGCGCV*
ST15NZ_St_15601_6	1	I02	MRSILQGLLAFALAVGVQARVVCGGIGDLCKAGPSCCNYPITNCFQDGQYPRCHTACGNWNFGFCPDGKQCNCQVIPGCGCV*
ST15NZ_St_15601_9	1	I02	MRSILQGLLAFALAVGVQARVVCGGIGDLCKAGPSCCNYPITNCFQDGQYPRCHTACGNWNFGFCPDGKQCNCQVIPGCGCV*
ST15NZ_St_15640_1	1	I02	MRSILQGLLAFALAVGVQARVVCGGIGDLCKAGPSCCNYPITNCFQDGQYPRCHTACGNWNFGFCPDGKQCNCQVIPGCGCV*
ST15NZ_St_15640_2	1	I02	MRSILQGLLAFALAVGVQARVVCGGIGDLCKAGPSCCNYPITNCFQDGQYPRCHTACGNWNFGFCPDGKQCNCQVIPGCGCV*
ST15NZ_St_15640_4	1	I02	MRSILQGLLAFALAVGVQARVVCGGIGDLCKAGPSCCNYPITNCFQDGQYPRCHTACGNWNFGFCPDGKQCNCQVIPGCGCV*
ST15NZ_St_15640_7	1	I02	MRSILQGLLAFALAVGVQARVVCGGIGDLCKAGPSCCNYPITNCFQDGQYPRCHTACGNWNFGFCPDGKQCNCQVIPGCGCV*
ST15NZ_St_15640_8	1	I02	MRSILQGLLAFALAVGVQARVVCGGIGDLCKAGPSCCNYPITNCFQDGQYPRCHTACGNWNFGFCPDGKQCNCQVIPGCGCV*
ST15NZ_St_15640_9	1	I02	MRSILQGLLAFALAVGVQARVVCGGIGDLCKAGPSCCNYPITNCFQDGQYPRCHTACGNWNFGFCPDGKQCNCQVIPGCGCV*
ST15NZ_St_15642_11	1	I02	MRSILQGLLAFALAVGVQARVVCGGIGDLCKAGPSCCNYPITNCFQDGQYPRCHTACGNWNFGFCPDGKQCNCQVIPGCGCV*
ST15NZ_St_15642_13	1	I02	MRSILQGLLAFALAVGVQARVVCGGIGDLCKAGPSCCNYPITNCFQDGQYPRCHTACGNWNFGFCPDGKQCNCQVIPGCGCV*
ST15NZ_St_15642_14	1	I02	MRSILQGLLAFALAVGVQARVVCGGIGDLCKAGPSCCNYPITNCFQDGQYPRCHTACGNWNFGFCPDGKQCNCQVIPGCGCV*
ST15NZ_St_15642_15	1	I02	MRSILQGLLAFALAVGVQARVVCGGIGDLCKAGPSCCNYPITNCFQDGQYPRCHTACGNWNFGFCPDGKQCNCQVIPGCGCV*
ST15NZ_St_15642_17	1	I02	MRSILQGLLAFALAVGVQARVVCGGIGDLCKAGPSCCNYPITNCFQDGQYPRCHTACGNWNFGFCPDGKQCNCQVIPGCGCV*
ST15NZ_St_15642_18	1	I02	MRSILQGLLAFALAVGVQARVVCGGIGDLCKAGPSCCNYPITNCFQDGQYPRCHTACGNWNFGFCPDGKQCNCQVIPGCGCV*
ST15NZ_St_15642_19	1	I02	MRSILQGLLAFALAVGVQARVVCGGIGDLCKAGPSCCNYPITNCFQDGQYPRCHTACGNWNFGFCPDGKQCNCQVIPGCGCV*
ST15NZ_St_15642_2	1	I02	MRSILQGLLAFALAVGVQARVVCGGIGDLCKAGPSCCNYPITNCFQDGQYPRCHTACGNWNFGFCPDGKQCNCQVIPGCGCV*
ST15NZ_St_15642_20	1	I02	MRSILQGLLAFALAVGVQARVVCGGIGDLCKAGPSCCNYPITNCFQDGQYPRCHTACGNWNFGFCPDGKQCNCQVIPGCGCV*
ST15NZ_St_15642_22	1	I02	MRSILQGLLAFALAVGVQARVVCGGIGDLCKAGPSCCNYPITNCFQDGQYPRCHTACGNWNFGFCPDGKQCNCQVIPGCGCV*
ST15NZ_St_15642_23	1	I02	MRSILQGLLAFALAVGVQARVVCGGIGDLCKAGPSCCNYPITNCFQDGQYPRCHTACGNWNFGFCPDGKQCNCQVIPGCGCV*
ST15NZ_St_15642_3	1	I02	MRSILQGLLAFALAVGVQARVVCGGIGDLCKAGPSCCNYPITNCFQDGQYPRCHTACGNWNFGFCPDGKQCNCQVIPGCGCV*
ST16CH_1B31	1	I02	MRSILQGLLAFALAVGVQARVVCGGIGDLCKAGPSCCNYPITNCFQDGQYPRCHTACGNWNFGFCPDGKQCNCQVIPGCGCV*
ST16CH_1B8	1	I02	MRSILQGLLAFALAVGVQARVVCGGIGDLCKAGPSCCNYPITNCFQDGQYPRCHTACGNWNFGFCPDGKQCNCQVIPGCGCV*
ST16CH_1C12	1	I02	MRSILQGLLAFALAVGVQARVVCGGIGDLCKAGPSCCNYPITNCFQDGQYPRCHTACGNWNFGFCPDGKQCNCQVIPGCGCV*
ST16CH_1C31	1	I02	MRSILQGLLAFALAVGVQARVVCGGIGDLCKAGPSCCNYPITNCFQDGQYPRCHTACGNWNFGFCPDGKQCNCQVIPGCGCV*
ST16CH_1F1	1	I02	MRSILQGLLAFALAVGVQARVVCGGIGDLCKAGPSCCNYPITNCFQDGQYPRCHTACGNWNFGFCPDGKQCNCQVIPGCGCV*
ST16CH_1G30	1	I02	MRSILQGLLAFALAVGVQARVVCGGIGDLCKAGPSCCNYPITNCFQDGQYPRCHTACGNWNFGFCPDGKQCNCQVIPGCGCV*
ST16CH_1H32	1	I02	MRSILQGLLAFALAVGVQARVVCGGIGDLCKAGPSCCNYPITNCFQDGQYPRCHTACGNWNFGFCPDGKQCNCQVIPGCGCV*
ST16CH_1N1	1	I02	MRSILQGLLAFALAVGVQARVVCGGIGDLCKAGPSCCNYPITNCFQDGQYPRCHTACGNWNFGFCPDGKQCNCQVIPGCGCV*
ST16CH_1O25	1	I02	MRSILQGLLAFALAVGVQARVVCGGIGDLCKAGPSCCNYPITNCFQDGQYPRCHTACGNWNFGFCPDGKQCNCQVIPGCGCV*
ST16CH_1O40	1	I02	MRSILQGLLAFALAVGVQARVVCGGIGDLCKAGPSCCNYPITNCFQDGQYPRCHTACGNWNFGFCPDGKQCNCQVIPGCGCV*
ST16CH_1O65	1	I02	MRSILQGLLAFALAVGVQARVVCGGIGDLCKAGPSCCNYPITNCFQDGQYPRCHTACGNWNFGFCPDGKQCNCQVIPGCGCV*
ST16CH_1P35	1	I02	MRSILQGLLAFALAVGVQARVVCGGIGDLCKAGPSCCNYPITNCFQDGQYPRCHTACGNWNFGFCPDGKQCNCQVIPGCGCV*
ST16CH_1R5	1	I02	MRSILQGLLAFALAVGVQARVVCGGIGDLCKAGPSCCNYPITNCFQDGQYPRCHTACGNWNFGFCPDGKQCNCQVIPGCGCV*
ST16CH_1S9	1	I02	MRSILQGLLAFALAVGVQARVVCGGIGDLCKAGPSCCNYPITNCFQDGQYPRCHTACGNWNFGFCPDGKQCNCQVIPGCGCV*
ST16CH_1U6	1	I02	MRSILQGLLAFALAVGVQARVVCGGIGDLCKAGPSCCNYPITNCFQDGQYPRCHTACGNWNFGFCPDGKQCNCQVIPGCGCV*
ST16CH_1X23	1	I02	MRSILQGLLAFALAVGVQARVVCGGIGDLCKAGPSCCNYPITNCFQDGQYPRCHTACGNWNFGFCPDGKQCNCQVIPGCGCV*
ST16CH_2G18	1	I02	MRSILQGLLAFALAVGVQARVVCGGIGDLCKAGPSCCNYPITNCFQDGQYPRCHTACGNWNFGFCPDGKQCNCQVIPGCGCV*
ST16CH_2P3	1	I02	MRSILQGLLAFALAVGVQARVVCGGIGDLCKAGPSCCNYPITNCFQDGQYPRCHTACGNWNFGFCPDGKQCNCQVIPGCGCV*
ST16CH_2U24	1	I02	MRSILQGLLAFALAVGVQARVVCGGIGDLCKAGPSCCNYPITNCFQDGQYPRCHTACGNWNFGFCPDGKQCNCQVIPGCGCV*
ST16CH_2U7	1	I02	MRSILQGLLAFALAVGVQARVVCGGIGDLCKAGPSCCNYPITNCFQDGQYPRCHTACGNWNFGFCPDGKQCNCQVIPGCGCV*
ST16CH_2X1xx	1	I02	MRSILQGLLAFALAVGVQARVVCGGIGDLCKAGPSCCNYPITNCFQDGQYPRCHTACGNWNFGFCPDGKQCNCQVIPGCGCV*
ST16CH_2X2	1	I02	MRSILQGLLAFALAVGVQARVVCGGIGDLCKAGPSCCNYPITNCFQDGQYPRCHTACGNWNFGFCPDGKQCNCQVIPGCGCV*
ST16CH_3A51	1	I02	MRSILQGLLAFALAVGVQARVVCGGIGDLCKAGPSCCNYPITNCFQDGQYPRCHTACGNWNFGFCPDGKQCNCQVIPGCGCV*
ST16CH_3B36	1	I02	MRSILQGLLAFALAVGVQARVVCGGIGDLCKAGPSCCNYPITNCFQDGQYPRCHTACGNWNFGFCPDGKQCNCQVIPGCGCV*
ST16CH_3E9	1	I02	MRSILQGLLAFALAVGVQARVVCGGIGDLCKAGPSCCNYPITNCFQDGQYPRCHTACGNWNFGFCPDGKQCNCQVIPGCGCV*
ST16CH_3F2	1	I02	MRSILQGLLAFALAVGVQARVVCGGIGDLCKAGPSCCNYPITNCFQDGQYPRCHTACGNWNFGFCPDGKQCNCQVIPGCGCV*
ST16CH_3F4	1	I02	MRSILQGLLAFALAVGVQARVVCGGIGDLCKAGPSCCNYPITNCFQDGQYPRCHTACGNWNFGFCPDGKQCNCQVIPGCGCV*
ST16CH_3F7	1	I02	MRSILQGLLAFALAVGVQARVVCGGIGDLCKAGPSCCNYPITNCFQDGQYPRCHTACGNWNFGFCPDGKQCNCQVIPGCGCV*
ST16CH_3F9	1	I02	MRSILQGLLAFALAVGVQARVVCGGIGDLCKAGPSCCNYPITNCFQDGQYPRCHTACGNWNFGFCPDGKQCNCQVIPGCGCV*
ST16CH_3G26	1	I02	MRSILQGLLAFALAVGVQARVVCGGIGDLCKAGPSCCNYPITNCFQDGQYPRCHTACGNWNFGFCPDGKQCNCQVIPGCGCV*
ST16CH_3G6	1	I02	MRSILQGLLAFALAVGVQARVVCGGIGDLCKAGPSCCNYPITNCFQDGQYPRCHTACGNWNFGFCPDGKQCNCQVIPGCGCV*
ST16CH_3H26	1	I02	MRSILQGLLAFALAVGVQARVVCGGIGDLCKAGPSCCNYPITNCFQDGQYPRCHTACGNWNFGFCPDGKQCNCQVIPGCGCV*
ST16CH_3H33_2	1	I02	MRSILQGLLAFALAVGVQARVVCGGIGDLCKAGPSCCNYPITNCFQDGQYPRCHTACGNWNFGFCPDGKQCNCQVIPGCGCV*
ST16CH_3H33	1	I02	MRSILQGLLAFALAVGVQARVVCGGIGDLCKAGPSCCNYPITNCFQDGQYPRCHTACGNWNFGFCPDGKQCNCQVIPGCGCV*
ST16CH_3I23_2	1	I02	MRSILQGLLAFALAVGVQARVVCGGIGDLCKAGPSCCNYPITNCFQDGQYPRCHTACGNWNFGFCPDGKQCNCQVIPGCGCV*
ST16CH_3I5	1	I02	MRSILQGLLAFALAVGVQARVVCGGIGDLCKAGPSCCNYPITNCFQDGQYPRCHTACGNWNFGFCPDGKQCNCQVIPGCGCV*
ST16CH_3K1	1	I02	MRSILQGLLAFALAVGVQARVVCGGIGDLCKAGPSCCNYPITNCFQDGQYPRCHTACGNWNFGFCPDGKQCNCQVIPGCGCV*
ST16CH_3M19	1	I02	MRSILQGLLAFALAVGVQARVVCGGIGDLCKAGPSCCNYPITNCFQDGQYPRCHTACGNWNFGFCPDGKQCNCQVIPGCGCV*
ST16CH_3M3	1	I02	MRSILQGLLAFALAVGVQARVVCGGIGDLCKAGPSCCNYPITNCFQDGQYPRCHTACGNWNFGFCPDGKQCNCQVIPGCGCV*
ST16CH_3M36	1	I02	MRSILQGLLAFALAVGVQARVVCGGIGDLCKAGPSCCNYPITNCFQDGQYPRCHTACGNWNFGFCPDGKQCNCQVIPGCGCV*
ST16CH_3N27	1	I02	MRSILQGLLAFALAVGVQARVVCGGIGDLCKAGPSCCNYPITNCFQDGQYPRCHTACGNWNFGFCPDGKQCNCQVIPGCGCV*
ST16CH_3O21	1	I02	MRSILQGLLAFALAVGVQARVVCGGIGDLCKAGPSCCNYPITNCFQDGQYPRCHTACGNWNFGFCPDGKQCNCQVIPGCGCV*
ST16CH_3O24	1	I02	MRSILQGLLAFALAVGVQARVVCGGIGDLCKAGPSCCNYPITNCFQDGQYPRCHTACGNWNFGFCPDGKQCNCQVIPGCGCV*
ST16CH_3P15	1	I02	MRSILQGLLAFALAVGVQARVVCGGIGDLCKAGPSCCNYPITNCFQDGQYPRCHTACGNWNFGFCPDGKQCNCQVIPGCGCV*
ST16CH_3P39	1	I02	MRSILQGLLAFALAVGVQARVVCGGIGDLCKAGPSCCNYPITNCFQDGQYPRCHTACGNWNFGFCPDGKQCNCQVIPGCGCV*
ST16CH_3Q36	1	I02	MRSILQGLLAFALAVGVQARVVCGGIGDLCKAGPSCCNYPITNCFQDGQYPRCHTACGNWNFGFCPDGKQCNCQVIPGCGCV*
ST16CH_3Q9	1	I02	MRSILQGLLAFALAVGVQARVVCGGIGDLCKAGPSCCNYPITNCFQDGQYPRCHTACGNWNFGFCPDGKQCNCQVIPGCGCV*
ST16CH_3R39	1	I02	MRSILQGLLAFALAVGVQARVVCGGIGDLCKAGPSCCNYPITNCFQDGQYPRCHTACGNWNFGFCPDGKQCNCQVIPGCGCV*
ST16CH_3T31	1	I02	MRSILQGLLAFALAVGVQARVVCGGIGDLCKAGPSCCNYPITNCFQDGQYPRCHTACGNWNFGFCPDGKQCNCQVIPGCGCV*
ST16CH_3T39	1	I02	MRSILQGLLAFALAVGVQARVVCGGIGDLCKAGPSCCNYPITNCFQDGQYPRCHTACGNWNFGFCPDGKQCNCQVIPGCGCV*
ST16CH_3U42	1	I02	MRSILQGLLAFALAVGVQARVVCGGIGDLCKAGPSCCNYPITNCFQDGQYPRCHTACGNWNFGFCPDGKQCNCQVIPGCGCV*
ST16CH_3U55	1	I02	MRSILQGLLAFALAVGVQARVVCGGIGDLCKAGPSCCNYPITNCFQDGQYPRCHTACGNWNFGFCPDGKQCNCQVIPGCGCV*
ST16CH_3W3	1	I02	MRSILQGLLAFALAVGVQARVVCGGIGDLCKAGPSCCNYPITNCFQDGQYPRCHTACGNWNFGFCPDGKQCNCQVIPGCGCV*
ST16DK_Biog_DK32	1	I02	MRSILQGLLAFALAVGVQARVVCGGIGDLCKAGPSCCNYPITNCFQDGQYPRCHTACGNWNFGFCPDGKQCNCQVIPGCGCV*
ST16IRE_Biog_IR1	1	I02	MRSILQGLLAFALAVGVQARVVCGGIGDLCKAGPSCCNYPITNCFQDGQYPRCHTACGNWNFGFCPDGKQCNCQVIPGCGCV*
ST16IRE_Biog_IR32	1	I02	MRSILQGLLAFALAVGVQARVVCGGIGDLCKAGPSCCNYPITNCFQDGQYPRCHTACGNWNFGFCPDGKQCNCQVIPGCGCV*
ST16LE_Biog_L1	1	I02	MRSILQGLLAFALAVGVQARVVCGGIGDLCKAGPSCCNYPITNCFQDGQYPRCHTACGNWNFGFCPDGKQCNCQVIPGCGCV*
ST16LE_Biog_L37	1	I02	MRSILQGLLAFALAVGVQARVVCGGIGDLCKAGPSCCNYPITNCFQDGQYPRCHTACGNWNFGFCPDGKQCNCQVIPGCGCV*
ST99CH_28	1	I02	MRSILQGLLAFALAVGVQARVVCGGIGDLCKAGPSCCNYPITNCFQDGQYPRCHTACGNWNFGFCPDGKQCNCQVIPGCGCV*
ST99CH_3A2	1	I02	MRSILQGLLAFALAVGVQARVVCGGIGDLCKAGPSCCNYPITNCFQDGQYPRCHTACGNWNFGFCPDGKQCNCQVIPGCGCV*
ST99CH_3A4	1	I02	MRSILQGLLAFALAVGVQARVVCGGIGDLCKAGPSCCNYPITNCFQDGQYPRCHTACGNWNFGFCPDGKQCNCQVIPGCGCV*
ST99CH_3A5	1	I02	MRSILQGLLAFALAVGVQARVVCGGIGDLCKAGPSCCNYPITNCFQDGQYPRCHTACGNWNFGFCPDGKQCNCQVIPGCGCV*
ST99CH_3A8	1	I02	MRSILQGLLAFALAVGVQARVVCGGIGDLCKAGPSCCNYPITNCFQDGQYPRCHTACGNWNFGFCPDGKQCNCQVIPGCGCV*
ST99CH_3A9	1	I02	MRSILQGLLAFALAVGVQARVVCGGIGDLCKAGPSCCNYPITNCFQDGQYPRCHTACGNWNFGFCPDGKQCNCQVIPGCGCV*
ST99CH_3B4	1	I02	MRSILQGLLAFALAVGVQARVVCGGIGDLCKAGPSCCNYPITNCFQDGQYPRCHTACGNWNFGFCPDGKQCNCQVIPGCGCV*
ST99CH_3B8	1	I02	MRSILQGLLAFALAVGVQARVVCGGIGDLCKAGPSCCNYPITNCFQDGQYPRCHTACGNWNFGFCPDGKQCNCQVIPGCGCV*
ST99CH_3D7	1	I02	MRSILQGLLAFALAVGVQARVVCGGIGDLCKAGPSCCNYPITNCFQDGQYPRCHTACGNWNFGFCPDGKQCNCQVIPGCGCV*
ST99CH_3D8	1	I02	MRSILQGLLAFALAVGVQARVVCGGIGDLCKAGPSCCNYPITNCFQDGQYPRCHTACGNWNFGFCPDGKQCNCQVIPGCGCV*
ST99CH_3F2	1	I02	MRSILQGLLAFALAVGVQARVVCGGIGDLCKAGPSCCNYPITNCFQDGQYPRCHTACGNWNFGFCPDGKQCNCQVIPGCGCV*
ST99CH_3F3	1	I02	MRSILQGLLAFALAVGVQARVVCGGIGDLCKAGPSCCNYPITNCFQDGQYPRCHTACGNWNFGFCPDGKQCNCQVIPGCGCV*
ST99CH_3G2	1	I02	MRSILQGLLAFALAVGVQARVVCGGIGDLCKAGPSCCNYPITNCFQDGQYPRCHTACGNWNFGFCPDGKQCNCQVIPGCGCV*
ST99CH_3H1	1	I02	MRSILQGLLAFALAVGVQARVVCGGIGDLCKAGPSCCNYPITNCFQDGQYPRCHTACGNWNFGFCPDGKQCNCQVIPGCGCV*
ST99CH_3H4	1	I02	MRSILQGLLAFALAVGVQARVVCGGIGDLCKAGPSCCNYPITNCFQDGQYPRCHTACGNWNFGFCPDGKQCNCQVIPGCGCV*
STnnJGI_SRR4235068	1	I02	MRSILQGLLAFALAVGVQARVVCGGIGDLCKAGPSCCNYPITNCFQDGQYPRCHTACGNWNFGFCPDGKQCNCQVIPGCGCV*
STnnJGI_SRR4235070	1	I02	MRSILQGLLAFALAVGVQARVVCGGIGDLCKAGPSCCNYPITNCFQDGQYPRCHTACGNWNFGFCPDGKQCNCQVIPGCGCV*
STnnJGI_SRR4235072	1	I02	MRSILQGLLAFALAVGVQARVVCGGIGDLCKAGPSCCNYPITNCFQDGQYPRCHTACGNWNFGFCPDGKQCNCQVIPGCGCV*
STnnJGI_SRR4235076	1	I02	MRSILQGLLAFALAVGVQARVVCGGIGDLCKAGPSCCNYPITNCFQDGQYPRCHTACGNWNFGFCPDGKQCNCQVIPGCGCV*
STnnJGI_SRR4235078	1	I02	MRSILQGLLAFALAVGVQARVVCGGIGDLCKAGPSCCNYPITNCFQDGQYPRCHTACGNWNFGFCPDGKQCNCQVIPGCGCV*
STnnJGI_SRR4235079	1	I02	MRSILQGLLAFALAVGVQARVVCGGIGDLCKAGPSCCNYPITNCFQDGQYPRCHTACGNWNFGFCPDGKQCNCQVIPGCGCV*
STnnJGI_SRR4235088	1	I02	MRSILQGLLAFALAVGVQARVVCGGIGDLCKAGPSCCNYPITNCFQDGQYPRCHTACGNWNFGFCPDGKQCNCQVIPGCGCV*
STnnJGI_SRR4235090	1	I02	MRSILQGLLAFALAVGVQARVVCGGIGDLCKAGPSCCNYPITNCFQDGQYPRCHTACGNWNFGFCPDGKQCNCQVIPGCGCV*
STnnJGI_SRR4235095	1	I02	MRSILQGLLAFALAVGVQARVVCGGIGDLCKAGPSCCNYPITNCFQDGQYPRCHTACGNWNFGFCPDGKQCNCQVIPGCGCV*
STnnJGI_SRR4235100	1	I02	MRSILQGLLAFALAVGVQARVVCGGIGDLCKAGPSCCNYPITNCFQDGQYPRCHTACGNWNFGFCPDGKQCNCQVIPGCGCV*
STnnJGI_SRR5194475	1	I02	MRSILQGLLAFALAVGVQARVVCGGIGDLCKAGPSCCNYPITNCFQDGQYPRCHTACGNWNFGFCPDGKQCNCQVIPGCGCV*
STnnJGI_SRR5194477	1	I02	MRSILQGLLAFALAVGVQARVVCGGIGDLCKAGPSCCNYPITNCFQDGQYPRCHTACGNWNFGFCPDGKQCNCQVIPGCGCV*
STnnJGI_SRR5194481	1	I02	MRSILQGLLAFALAVGVQARVVCGGIGDLCKAGPSCCNYPITNCFQDGQYPRCHTACGNWNFGFCPDGKQCNCQVIPGCGCV*
STnnJGI_SRR5194591	1	I02	MRSILQGLLAFALAVGVQARVVCGGIGDLCKAGPSCCNYPITNCFQDGQYPRCHTACGNWNFGFCPDGKQCNCQVIPGCGCV*
STnnJGI_SRR5829643	1	I02	MRSILQGLLAFALAVGVQARVVCGGIGDLCKAGPSCCNYPITNCFQDGQYPRCHTACGNWNFGFCPDGKQCNCQVIPGCGCV*
STnnJGI_SRR5829674	1	I02	MRSILQGLLAFALAVGVQARVVCGGIGDLCKAGPSCCNYPITNCFQDGQYPRCHTACGNWNFGFCPDGKQCNCQVIPGCGCV*
STnnJGI_SRR5829692	1	I02	MRSILQGLLAFALAVGVQARVVCGGIGDLCKAGPSCCNYPITNCFQDGQYPRCHTACGNWNFGFCPDGKQCNCQVIPGCGCV*
STnnJGI_SRR6830966	1	I02	MRSILQGLLAFALAVGVQARVVCGGIGDLCKAGPSCCNYPITNCFQDGQYPRCHTACGNWNFGFCPDGKQCNCQVIPGCGCV*
05STCH001_1	2	I05	MRSILQGLLAFALAVGVQARVVCGGIGDLCKAGPSCCNYPITNCFQDGQYPRCHTACGNWNFGFCHDGKQCNCQTIPGCGCV*
05STCH003_1	2	I05	MRSILQGLLAFALAVGVQARVVCGGIGDLCKAGPSCCNYPITNCFQDGQYPRCHTACGNWNFGFCHDGKQCNCQTIPGCGCV*
05STD001_1	2	I05	MRSILQGLLAFALAVGVQARVVCGGIGDLCKAGPSCCNYPITNCFQDGQYPRCHTACGNWNFGFCHDGKQCNCQTIPGCGCV*
05STD069_1	2	I05	MRSILQGLLAFALAVGVQARVVCGGIGDLCKAGPSCCNYPITNCFQDGQYPRCHTACGNWNFGFCHDGKQCNCQTIPGCGCV*
05STIR001	2	I05	MRSILQGLLAFALAVGVQARVVCGGIGDLCKAGPSCCNYPITNCFQDGQYPRCHTACGNWNFGFCHDGKQCNCQTIPGCGCV*
05STPL002_1	2	I05	MRSILQGLLAFALAVGVQARVVCGGIGDLCKAGPSCCNYPITNCFQDGQYPRCHTACGNWNFGFCHDGKQCNCQTIPGCGCV*
06STCZ007	2	I05	MRSILQGLLAFALAVGVQARVVCGGIGDLCKAGPSCCNYPITNCFQDGQYPRCHTACGNWNFGFCHDGKQCNCQTIPGCGCV*
06STCZ045	2	I05	MRSILQGLLAFALAVGVQARVVCGGIGDLCKAGPSCCNYPITNCFQDGQYPRCHTACGNWNFGFCHDGKQCNCQTIPGCGCV*
06STIR008	2	I05	MRSILQGLLAFALAVGVQARVVCGGIGDLCKAGPSCCNYPITNCFQDGQYPRCHTACGNWNFGFCHDGKQCNCQTIPGCGCV*
07STF041	2	I05	MRSILQGLLAFALAVGVQARVVCGGIGDLCKAGPSCCNYPITNCFQDGQYPRCHTACGNWNFGFCHDGKQCNCQTIPGCGCV*
08STCZ010	2	I05	MRSILQGLLAFALAVGVQARVVCGGIGDLCKAGPSCCNYPITNCFQDGQYPRCHTACGNWNFGFCHDGKQCNCQTIPGCGCV*
08STCZ015	2	I05	MRSILQGLLAFALAVGVQARVVCGGIGDLCKAGPSCCNYPITNCFQDGQYPRCHTACGNWNFGFCHDGKQCNCQTIPGCGCV*
08STF036	2	I05	MRSILQGLLAFALAVGVQARVVCGGIGDLCKAGPSCCNYPITNCFQDGQYPRCHTACGNWNFGFCHDGKQCNCQTIPGCGCV*
08STF048	2	I05	MRSILQGLLAFALAVGVQARVVCGGIGDLCKAGPSCCNYPITNCFQDGQYPRCHTACGNWNFGFCHDGKQCNCQTIPGCGCV*
08STF052	2	I05	MRSILQGLLAFALAVGVQARVVCGGIGDLCKAGPSCCNYPITNCFQDGQYPRCHTACGNWNFGFCHDGKQCNCQTIPGCGCV*
08STF089	2	I05	MRSILQGLLAFALAVGVQARVVCGGIGDLCKAGPSCCNYPITNCFQDGQYPRCHTACGNWNFGFCHDGKQCNCQTIPGCGCV*
08STF109	2	I05	MRSILQGLLAFALAVGVQARVVCGGIGDLCKAGPSCCNYPITNCFQDGQYPRCHTACGNWNFGFCHDGKQCNCQTIPGCGCV*
08STF131	2	I05	MRSILQGLLAFALAVGVQARVVCGGIGDLCKAGPSCCNYPITNCFQDGQYPRCHTACGNWNFGFCHDGKQCNCQTIPGCGCV*
09STD041	2	I05	MRSILQGLLAFALAVGVQARVVCGGIGDLCKAGPSCCNYPITNCFQDGQYPRCHTACGNWNFGFCHDGKQCNCQTIPGCGCV*
09STD079	2	I05	MRSILQGLLAFALAVGVQARVVCGGIGDLCKAGPSCCNYPITNCFQDGQYPRCHTACGNWNFGFCHDGKQCNCQTIPGCGCV*
09STE002	2	I05	MRSILQGLLAFALAVGVQARVVCGGIGDLCKAGPSCCNYPITNCFQDGQYPRCHTACGNWNFGFCHDGKQCNCQTIPGCGCV*
09STF013	2	I05	MRSILQGLLAFALAVGVQARVVCGGIGDLCKAGPSCCNYPITNCFQDGQYPRCHTACGNWNFGFCHDGKQCNCQTIPGCGCV*
09STF014	2	I05	MRSILQGLLAFALAVGVQARVVCGGIGDLCKAGPSCCNYPITNCFQDGQYPRCHTACGNWNFGFCHDGKQCNCQTIPGCGCV*
09STF027	2	I05	MRSILQGLLAFALAVGVQARVVCGGIGDLCKAGPSCCNYPITNCFQDGQYPRCHTACGNWNFGFCHDGKQCNCQTIPGCGCV*
09STF028	2	I05	MRSILQGLLAFALAVGVQARVVCGGIGDLCKAGPSCCNYPITNCFQDGQYPRCHTACGNWNFGFCHDGKQCNCQTIPGCGCV*
09STF031	2	I05	MRSILQGLLAFALAVGVQARVVCGGIGDLCKAGPSCCNYPITNCFQDGQYPRCHTACGNWNFGFCHDGKQCNCQTIPGCGCV*
09STF032	2	I05	MRSILQGLLAFALAVGVQARVVCGGIGDLCKAGPSCCNYPITNCFQDGQYPRCHTACGNWNFGFCHDGKQCNCQTIPGCGCV*
09STF056	2	I05	MRSILQGLLAFALAVGVQARVVCGGIGDLCKAGPSCCNYPITNCFQDGQYPRCHTACGNWNFGFCHDGKQCNCQTIPGCGCV*
09STF068	2	I05	MRSILQGLLAFALAVGVQARVVCGGIGDLCKAGPSCCNYPITNCFQDGQYPRCHTACGNWNFGFCHDGKQCNCQTIPGCGCV*
09STF079	2	I05	MRSILQGLLAFALAVGVQARVVCGGIGDLCKAGPSCCNYPITNCFQDGQYPRCHTACGNWNFGFCHDGKQCNCQTIPGCGCV*
09STF094	2	I05	MRSILQGLLAFALAVGVQARVVCGGIGDLCKAGPSCCNYPITNCFQDGQYPRCHTACGNWNFGFCHDGKQCNCQTIPGCGCV*
09STF098	2	I05	MRSILQGLLAFALAVGVQARVVCGGIGDLCKAGPSCCNYPITNCFQDGQYPRCHTACGNWNFGFCHDGKQCNCQTIPGCGCV*
09STF109	2	I05	MRSILQGLLAFALAVGVQARVVCGGIGDLCKAGPSCCNYPITNCFQDGQYPRCHTACGNWNFGFCHDGKQCNCQTIPGCGCV*
10STD019	2	I05	MRSILQGLLAFALAVGVQARVVCGGIGDLCKAGPSCCNYPITNCFQDGQYPRCHTACGNWNFGFCHDGKQCNCQTIPGCGCV*
10STF082	2	I05	MRSILQGLLAFALAVGVQARVVCGGIGDLCKAGPSCCNYPITNCFQDGQYPRCHTACGNWNFGFCHDGKQCNCQTIPGCGCV*
10STF163	2	I05	MRSILQGLLAFALAVGVQARVVCGGIGDLCKAGPSCCNYPITNCFQDGQYPRCHTACGNWNFGFCHDGKQCNCQTIPGCGCV*
10STF178	2	I05	MRSILQGLLAFALAVGVQARVVCGGIGDLCKAGPSCCNYPITNCFQDGQYPRCHTACGNWNFGFCHDGKQCNCQTIPGCGCV*
10STF202	2	I05	MRSILQGLLAFALAVGVQARVVCGGIGDLCKAGPSCCNYPITNCFQDGQYPRCHTACGNWNFGFCHDGKQCNCQTIPGCGCV*
10STF248	2	I05	MRSILQGLLAFALAVGVQARVVCGGIGDLCKAGPSCCNYPITNCFQDGQYPRCHTACGNWNFGFCHDGKQCNCQTIPGCGCV*
10STF253	2	I05	MRSILQGLLAFALAVGVQARVVCGGIGDLCKAGPSCCNYPITNCFQDGQYPRCHTACGNWNFGFCHDGKQCNCQTIPGCGCV*
ST06FR_Biog_G84	2	I05	MRSILQGLLAFALAVGVQARVVCGGIGDLCKAGPSCCNYPITNCFQDGQYPRCHTACGNWNFGFCHDGKQCNCQTIPGCGCV*
ST09FR_Biog_G02	2	I05	MRSILQGLLAFALAVGVQARVVCGGIGDLCKAGPSCCNYPITNCFQDGQYPRCHTACGNWNFGFCHDGKQCNCQTIPGCGCV*
ST09FR_Biog_G07	2	I05	MRSILQGLLAFALAVGVQARVVCGGIGDLCKAGPSCCNYPITNCFQDGQYPRCHTACGNWNFGFCHDGKQCNCQTIPGCGCV*
ST09FR_Biog_G10	2	I05	MRSILQGLLAFALAVGVQARVVCGGIGDLCKAGPSCCNYPITNCFQDGQYPRCHTACGNWNFGFCHDGKQCNCQTIPGCGCV*
ST09FR_Biog_G16	2	I05	MRSILQGLLAFALAVGVQARVVCGGIGDLCKAGPSCCNYPITNCFQDGQYPRCHTACGNWNFGFCHDGKQCNCQTIPGCGCV*
ST09FR_Biog_G18	2	I05	MRSILQGLLAFALAVGVQARVVCGGIGDLCKAGPSCCNYPITNCFQDGQYPRCHTACGNWNFGFCHDGKQCNCQTIPGCGCV*
ST09FR_Biog_G31	2	I05	MRSILQGLLAFALAVGVQARVVCGGIGDLCKAGPSCCNYPITNCFQDGQYPRCHTACGNWNFGFCHDGKQCNCQTIPGCGCV*
ST09FR_Biog_G35	2	I05	MRSILQGLLAFALAVGVQARVVCGGIGDLCKAGPSCCNYPITNCFQDGQYPRCHTACGNWNFGFCHDGKQCNCQTIPGCGCV*
ST09FR_Biog_G53	2	I05	MRSILQGLLAFALAVGVQARVVCGGIGDLCKAGPSCCNYPITNCFQDGQYPRCHTACGNWNFGFCHDGKQCNCQTIPGCGCV*
ST09FR_Biog_G55	2	I05	MRSILQGLLAFALAVGVQARVVCGGIGDLCKAGPSCCNYPITNCFQDGQYPRCHTACGNWNFGFCHDGKQCNCQTIPGCGCV*
ST09FR_Biog_I03	2	I05	MRSILQGLLAFALAVGVQARVVCGGIGDLCKAGPSCCNYPITNCFQDGQYPRCHTACGNWNFGFCHDGKQCNCQTIPGCGCV*
ST10FR_Biog_G093	2	I05	MRSILQGLLAFALAVGVQARVVCGGIGDLCKAGPSCCNYPITNCFQDGQYPRCHTACGNWNFGFCHDGKQCNCQTIPGCGCV*
ST10FR_Biog_G098	2	I05	MRSILQGLLAFALAVGVQARVVCGGIGDLCKAGPSCCNYPITNCFQDGQYPRCHTACGNWNFGFCHDGKQCNCQTIPGCGCV*
ST10FR_Biog_G101	2	I05	MRSILQGLLAFALAVGVQARVVCGGIGDLCKAGPSCCNYPITNCFQDGQYPRCHTACGNWNFGFCHDGKQCNCQTIPGCGCV*
ST10FR_Biog_G103	2	I05	MRSILQGLLAFALAVGVQARVVCGGIGDLCKAGPSCCNYPITNCFQDGQYPRCHTACGNWNFGFCHDGKQCNCQTIPGCGCV*
ST10FR_Biog_G70	2	I05	MRSILQGLLAFALAVGVQARVVCGGIGDLCKAGPSCCNYPITNCFQDGQYPRCHTACGNWNFGFCHDGKQCNCQTIPGCGCV*
ST10FR_Biog_G83	2	I05	MRSILQGLLAFALAVGVQARVVCGGIGDLCKAGPSCCNYPITNCFQDGQYPRCHTACGNWNFGFCHDGKQCNCQTIPGCGCV*
ST13FR_Biog_SeptoDur12	2	I05	MRSILQGLLAFALAVGVQARVVCGGIGDLCKAGPSCCNYPITNCFQDGQYPRCHTACGNWNFGFCHDGKQCNCQTIPGCGCV*
ST13SP_Biog_SeptoDur104	2	I05	MRSILQGLLAFALAVGVQARVVCGGIGDLCKAGPSCCNYPITNCFQDGQYPRCHTACGNWNFGFCHDGKQCNCQTIPGCGCV*
ST16CH_1A57	2	I05	MRSILQGLLAFALAVGVQARVVCGGIGDLCKAGPSCCNYPITNCFQDGQYPRCHTACGNWNFGFCHDGKQCNCQTIPGCGCV*
ST16CH_1F19	2	I05	MRSILQGLLAFALAVGVQARVVCGGIGDLCKAGPSCCNYPITNCFQDGQYPRCHTACGNWNFGFCHDGKQCNCQTIPGCGCV*
ST16CH_1I10	2	I05	MRSILQGLLAFALAVGVQARVVCGGIGDLCKAGPSCCNYPITNCFQDGQYPRCHTACGNWNFGFCHDGKQCNCQTIPGCGCV*
ST16CH_1I3	2	I05	MRSILQGLLAFALAVGVQARVVCGGIGDLCKAGPSCCNYPITNCFQDGQYPRCHTACGNWNFGFCHDGKQCNCQTIPGCGCV*
ST16CH_1N25	2	I05	MRSILQGLLAFALAVGVQARVVCGGIGDLCKAGPSCCNYPITNCFQDGQYPRCHTACGNWNFGFCHDGKQCNCQTIPGCGCV*
ST16CH_2C1	2	I05	MRSILQGLLAFALAVGVQARVVCGGIGDLCKAGPSCCNYPITNCFQDGQYPRCHTACGNWNFGFCHDGKQCNCQTIPGCGCV*
ST16CH_2C7	2	I05	MRSILQGLLAFALAVGVQARVVCGGIGDLCKAGPSCCNYPITNCFQDGQYPRCHTACGNWNFGFCHDGKQCNCQTIPGCGCV*
ST16CH_2P7	2	I05	MRSILQGLLAFALAVGVQARVVCGGIGDLCKAGPSCCNYPITNCFQDGQYPRCHTACGNWNFGFCHDGKQCNCQTIPGCGCV*
ST16CH_3A16	2	I05	MRSILQGLLAFALAVGVQARVVCGGIGDLCKAGPSCCNYPITNCFQDGQYPRCHTACGNWNFGFCHDGKQCNCQTIPGCGCV*
ST16CH_3B8	2	I05	MRSILQGLLAFALAVGVQARVVCGGIGDLCKAGPSCCNYPITNCFQDGQYPRCHTACGNWNFGFCHDGKQCNCQTIPGCGCV*
ST16CH_3D10	2	I05	MRSILQGLLAFALAVGVQARVVCGGIGDLCKAGPSCCNYPITNCFQDGQYPRCHTACGNWNFGFCHDGKQCNCQTIPGCGCV*
ST16CH_3E23	2	I05	MRSILQGLLAFALAVGVQARVVCGGIGDLCKAGPSCCNYPITNCFQDGQYPRCHTACGNWNFGFCHDGKQCNCQTIPGCGCV*
ST16CH_3G46	2	I05	MRSILQGLLAFALAVGVQARVVCGGIGDLCKAGPSCCNYPITNCFQDGQYPRCHTACGNWNFGFCHDGKQCNCQTIPGCGCV*
ST16CH_3N48	2	I05	MRSILQGLLAFALAVGVQARVVCGGIGDLCKAGPSCCNYPITNCFQDGQYPRCHTACGNWNFGFCHDGKQCNCQTIPGCGCV*
ST16CH_3N8	2	I05	MRSILQGLLAFALAVGVQARVVCGGIGDLCKAGPSCCNYPITNCFQDGQYPRCHTACGNWNFGFCHDGKQCNCQTIPGCGCV*
ST92ISR_Ar_12d	2	I05	MRSILQGLLAFALAVGVQARVVCGGIGDLCKAGPSCCNYPITNCFQDGQYPRCHTACGNWNFGFCHDGKQCNCQTIPGCGCV*
ST99CH_3A10	2	I05	MRSILQGLLAFALAVGVQARVVCGGIGDLCKAGPSCCNYPITNCFQDGQYPRCHTACGNWNFGFCHDGKQCNCQTIPGCGCV*
ST99CH_3C7	2	I05	MRSILQGLLAFALAVGVQARVVCGGIGDLCKAGPSCCNYPITNCFQDGQYPRCHTACGNWNFGFCHDGKQCNCQTIPGCGCV*
ST99CH_3D3	2	I05	MRSILQGLLAFALAVGVQARVVCGGIGDLCKAGPSCCNYPITNCFQDGQYPRCHTACGNWNFGFCHDGKQCNCQTIPGCGCV*
ST99CH_3D5	2	I05	MRSILQGLLAFALAVGVQARVVCGGIGDLCKAGPSCCNYPITNCFQDGQYPRCHTACGNWNFGFCHDGKQCNCQTIPGCGCV*
ST99CH_3F1	2	I05	MRSILQGLLAFALAVGVQARVVCGGIGDLCKAGPSCCNYPITNCFQDGQYPRCHTACGNWNFGFCHDGKQCNCQTIPGCGCV*
ST99CH_3F4	2	I05	MRSILQGLLAFALAVGVQARVVCGGIGDLCKAGPSCCNYPITNCFQDGQYPRCHTACGNWNFGFCHDGKQCNCQTIPGCGCV*
ST99CH_3F5	2	I05	MRSILQGLLAFALAVGVQARVVCGGIGDLCKAGPSCCNYPITNCFQDGQYPRCHTACGNWNFGFCHDGKQCNCQTIPGCGCV*
ST99CH_SW5	2	I05	MRSILQGLLAFALAVGVQARVVCGGIGDLCKAGPSCCNYPITNCFQDGQYPRCHTACGNWNFGFCHDGKQCNCQTIPGCGCV*
STnnJGI_SRR4235069	2	I05	MRSILQGLLAFALAVGVQARVVCGGIGDLCKAGPSCCNYPITNCFQDGQYPRCHTACGNWNFGFCHDGKQCNCQTIPGCGCV*
STnnJGI_SRR6447858	2	I05	MRSILQGLLAFALAVGVQARVVCGGIGDLCKAGPSCCNYPITNCFQDGQYPRCHTACGNWNFGFCHDGKQCNCQTIPGCGCV*
08STF082	3	I26	MRSILQGLLAFALAVGVQARVSCGGIGDLCKAGDSCCNYPINNCFQDGQYPRCHTACGHFHFGFCPDGKQCNCQVIPGCGCV*
California_1989_CB11A_ST1	3	I26	MRSILQGLLAFALAVGVQARVSCGGIGDLCKAGDSCCNYPINNCFQDGQYPRCHTACGHFHFGFCPDGKQCNCQVIPGCGCV*
California_1989_CC22C_ST16	3	I26	MRSILQGLLAFALAVGVQARVSCGGIGDLCKAGDSCCNYPINNCFQDGQYPRCHTACGHFHFGFCPDGKQCNCQVIPGCGCV*
California_1989_CE31B_ST42	3	I26	MRSILQGLLAFALAVGVQARVSCGGIGDLCKAGDSCCNYPINNCFQDGQYPRCHTACGHFHFGFCPDGKQCNCQVIPGCGCV*
California_1989_CF11A_ST44	3	I26	MRSILQGLLAFALAVGVQARVSCGGIGDLCKAGDSCCNYPINNCFQDGQYPRCHTACGHFHFGFCPDGKQCNCQVIPGCGCV*
California_1989_CF31C_ST52	3	I26	MRSILQGLLAFALAVGVQARVSCGGIGDLCKAGDSCCNYPINNCFQDGQYPRCHTACGHFHFGFCPDGKQCNCQVIPGCGCV*
California_1989_CH33C_ST97	3	I26	MRSILQGLLAFALAVGVQARVSCGGIGDLCKAGDSCCNYPINNCFQDGQYPRCHTACGHFHFGFCPDGKQCNCQVIPGCGCV*
Indiana_1993_I15a_1	3	I26	MRSILQGLLAFALAVGVQARVSCGGIGDLCKAGDSCCNYPINNCFQDGQYPRCHTACGHFHFGFCPDGKQCNCQVIPGCGCV*
Indiana_1993_I22a_1	3	I26	MRSILQGLLAFALAVGVQARVSCGGIGDLCKAGDSCCNYPINNCFQDGQYPRCHTACGHFHFGFCPDGKQCNCQVIPGCGCV*
Indiana_1993_I24a_1	3	I26	MRSILQGLLAFALAVGVQARVSCGGIGDLCKAGDSCCNYPINNCFQDGQYPRCHTACGHFHFGFCPDGKQCNCQVIPGCGCV*
Indiana_1993_I25a_1	3	I26	MRSILQGLLAFALAVGVQARVSCGGIGDLCKAGDSCCNYPINNCFQDGQYPRCHTACGHFHFGFCPDGKQCNCQVIPGCGCV*
Indiana_1993_I31a_1	3	I26	MRSILQGLLAFALAVGVQARVSCGGIGDLCKAGDSCCNYPINNCFQDGQYPRCHTACGHFHFGFCPDGKQCNCQVIPGCGCV*
Indiana_1993_I33a_1	3	I26	MRSILQGLLAFALAVGVQARVSCGGIGDLCKAGDSCCNYPINNCFQDGQYPRCHTACGHFHFGFCPDGKQCNCQVIPGCGCV*
Indiana_1993_I9a_1	3	I26	MRSILQGLLAFALAVGVQARVSCGGIGDLCKAGDSCCNYPINNCFQDGQYPRCHTACGHFHFGFCPDGKQCNCQVIPGCGCV*
Missouri_1994_ST94MO12a_1	3	I26	MRSILQGLLAFALAVGVQARVSCGGIGDLCKAGDSCCNYPINNCFQDGQYPRCHTACGHFHFGFCPDGKQCNCQVIPGCGCV*
Missouri_1994_ST94MO15a_1	3	I26	MRSILQGLLAFALAVGVQARVSCGGIGDLCKAGDSCCNYPINNCFQDGQYPRCHTACGHFHFGFCPDGKQCNCQVIPGCGCV*
Missouri_1994_ST94MO17a_1	3	I26	MRSILQGLLAFALAVGVQARVSCGGIGDLCKAGDSCCNYPINNCFQDGQYPRCHTACGHFHFGFCPDGKQCNCQVIPGCGCV*
Missouri_1994_ST94MO19a_1	3	I26	MRSILQGLLAFALAVGVQARVSCGGIGDLCKAGDSCCNYPINNCFQDGQYPRCHTACGHFHFGFCPDGKQCNCQVIPGCGCV*
Missouri_1994_ST94MO24a_1	3	I26	MRSILQGLLAFALAVGVQARVSCGGIGDLCKAGDSCCNYPINNCFQDGQYPRCHTACGHFHFGFCPDGKQCNCQVIPGCGCV*
Missouri_1994_ST94MO2a_1	3	I26	MRSILQGLLAFALAVGVQARVSCGGIGDLCKAGDSCCNYPINNCFQDGQYPRCHTACGHFHFGFCPDGKQCNCQVIPGCGCV*
Missouri_1994_ST94Mo31a_1	3	I26	MRSILQGLLAFALAVGVQARVSCGGIGDLCKAGDSCCNYPINNCFQDGQYPRCHTACGHFHFGFCPDGKQCNCQVIPGCGCV*
Missouri_1994_ST94MO33a_1	3	I26	MRSILQGLLAFALAVGVQARVSCGGIGDLCKAGDSCCNYPINNCFQDGQYPRCHTACGHFHFGFCPDGKQCNCQVIPGCGCV*
Missouri_1994_ST94MO35a_1	3	I26	MRSILQGLLAFALAVGVQARVSCGGIGDLCKAGDSCCNYPINNCFQDGQYPRCHTACGHFHFGFCPDGKQCNCQVIPGCGCV*
Missouri_1994_ST94MO8a_1	3	I26	MRSILQGLLAFALAVGVQARVSCGGIGDLCKAGDSCCNYPINNCFQDGQYPRCHTACGHFHFGFCPDGKQCNCQVIPGCGCV*
ST15ORE_Mad_A1	3	I26	MRSILQGLLAFALAVGVQARVSCGGIGDLCKAGDSCCNYPINNCFQDGQYPRCHTACGHFHFGFCPDGKQCNCQVIPGCGCV*
ST15ORE_Mad_A2	3	I26	MRSILQGLLAFALAVGVQARVSCGGIGDLCKAGDSCCNYPINNCFQDGQYPRCHTACGHFHFGFCPDGKQCNCQVIPGCGCV*
ST15ORE_Mad_A5	3	I26	MRSILQGLLAFALAVGVQARVSCGGIGDLCKAGDSCCNYPINNCFQDGQYPRCHTACGHFHFGFCPDGKQCNCQVIPGCGCV*
ST15ORE_Mad_B3	3	I26	MRSILQGLLAFALAVGVQARVSCGGIGDLCKAGDSCCNYPINNCFQDGQYPRCHTACGHFHFGFCPDGKQCNCQVIPGCGCV*
ST15ORE_Mad_B5	3	I26	MRSILQGLLAFALAVGVQARVSCGGIGDLCKAGDSCCNYPINNCFQDGQYPRCHTACGHFHFGFCPDGKQCNCQVIPGCGCV*
ST15ORE_Mad_C3	3	I26	MRSILQGLLAFALAVGVQARVSCGGIGDLCKAGDSCCNYPINNCFQDGQYPRCHTACGHFHFGFCPDGKQCNCQVIPGCGCV*
ST15ORE_Mad_C6	3	I26	MRSILQGLLAFALAVGVQARVSCGGIGDLCKAGDSCCNYPINNCFQDGQYPRCHTACGHFHFGFCPDGKQCNCQVIPGCGCV*
ST15ORE_Mad_D2	3	I26	MRSILQGLLAFALAVGVQARVSCGGIGDLCKAGDSCCNYPINNCFQDGQYPRCHTACGHFHFGFCPDGKQCNCQVIPGCGCV*
ST15ORE_Mad_D4	3	I26	MRSILQGLLAFALAVGVQARVSCGGIGDLCKAGDSCCNYPINNCFQDGQYPRCHTACGHFHFGFCPDGKQCNCQVIPGCGCV*
ST15ORE_Mad_E1	3	I26	MRSILQGLLAFALAVGVQARVSCGGIGDLCKAGDSCCNYPINNCFQDGQYPRCHTACGHFHFGFCPDGKQCNCQVIPGCGCV*
ST15ORE_Mad_E6	3	I26	MRSILQGLLAFALAVGVQARVSCGGIGDLCKAGDSCCNYPINNCFQDGQYPRCHTACGHFHFGFCPDGKQCNCQVIPGCGCV*
ST15ORE_Mad_F1	3	I26	MRSILQGLLAFALAVGVQARVSCGGIGDLCKAGDSCCNYPINNCFQDGQYPRCHTACGHFHFGFCPDGKQCNCQVIPGCGCV*
ST15ORE_Mad_F6	3	I26	MRSILQGLLAFALAVGVQARVSCGGIGDLCKAGDSCCNYPINNCFQDGQYPRCHTACGHFHFGFCPDGKQCNCQVIPGCGCV*
ST15ORE_Mad_H1	3	I26	MRSILQGLLAFALAVGVQARVSCGGIGDLCKAGDSCCNYPINNCFQDGQYPRCHTACGHFHFGFCPDGKQCNCQVIPGCGCV*
ST15ORE_Mad_H2	3	I26	MRSILQGLLAFALAVGVQARVSCGGIGDLCKAGDSCCNYPINNCFQDGQYPRCHTACGHFHFGFCPDGKQCNCQVIPGCGCV*
ST15ORE_Ste_A10	3	I26	MRSILQGLLAFALAVGVQARVSCGGIGDLCKAGDSCCNYPINNCFQDGQYPRCHTACGHFHFGFCPDGKQCNCQVIPGCGCV*
ST15ORE_Ste_A12	3	I26	MRSILQGLLAFALAVGVQARVSCGGIGDLCKAGDSCCNYPINNCFQDGQYPRCHTACGHFHFGFCPDGKQCNCQVIPGCGCV*
ST15ORE_Ste_A17	3	I26	MRSILQGLLAFALAVGVQARVSCGGIGDLCKAGDSCCNYPINNCFQDGQYPRCHTACGHFHFGFCPDGKQCNCQVIPGCGCV*
ST15ORE_Ste_A21	3	I26	MRSILQGLLAFALAVGVQARVSCGGIGDLCKAGDSCCNYPINNCFQDGQYPRCHTACGHFHFGFCPDGKQCNCQVIPGCGCV*
ST15ORE_Ste_A24	3	I26	MRSILQGLLAFALAVGVQARVSCGGIGDLCKAGDSCCNYPINNCFQDGQYPRCHTACGHFHFGFCPDGKQCNCQVIPGCGCV*
ST15ORE_Ste_A25	3	I26	MRSILQGLLAFALAVGVQARVSCGGIGDLCKAGDSCCNYPINNCFQDGQYPRCHTACGHFHFGFCPDGKQCNCQVIPGCGCV*
ST15ORE_Ste_A6	3	I26	MRSILQGLLAFALAVGVQARVSCGGIGDLCKAGDSCCNYPINNCFQDGQYPRCHTACGHFHFGFCPDGKQCNCQVIPGCGCV*
ST15ORE_Ste_B24	3	I26	MRSILQGLLAFALAVGVQARVSCGGIGDLCKAGDSCCNYPINNCFQDGQYPRCHTACGHFHFGFCPDGKQCNCQVIPGCGCV*
ST15ORE_Ste_B3	3	I26	MRSILQGLLAFALAVGVQARVSCGGIGDLCKAGDSCCNYPINNCFQDGQYPRCHTACGHFHFGFCPDGKQCNCQVIPGCGCV*
ST15ORE_Ste_B4	3	I26	MRSILQGLLAFALAVGVQARVSCGGIGDLCKAGDSCCNYPINNCFQDGQYPRCHTACGHFHFGFCPDGKQCNCQVIPGCGCV*
ST15ORE_Ste_B8	3	I26	MRSILQGLLAFALAVGVQARVSCGGIGDLCKAGDSCCNYPINNCFQDGQYPRCHTACGHFHFGFCPDGKQCNCQVIPGCGCV*
ST90ORE_a12_3B_8	3	I26	MRSILQGLLAFALAVGVQARVSCGGIGDLCKAGDSCCNYPINNCFQDGQYPRCHTACGHFHFGFCPDGKQCNCQVIPGCGCV*
ST90ORE_a12_4A_10	3	I26	MRSILQGLLAFALAVGVQARVSCGGIGDLCKAGDSCCNYPINNCFQDGQYPRCHTACGHFHFGFCPDGKQCNCQVIPGCGCV*
ST90ORE_a12_4A_11	3	I26	MRSILQGLLAFALAVGVQARVSCGGIGDLCKAGDSCCNYPINNCFQDGQYPRCHTACGHFHFGFCPDGKQCNCQVIPGCGCV*
ST90ORE_a12_4A_4	3	I26	MRSILQGLLAFALAVGVQARVSCGGIGDLCKAGDSCCNYPINNCFQDGQYPRCHTACGHFHFGFCPDGKQCNCQVIPGCGCV*
ST90ORE_a15_2A_16	3	I26	MRSILQGLLAFALAVGVQARVSCGGIGDLCKAGDSCCNYPINNCFQDGQYPRCHTACGHFHFGFCPDGKQCNCQVIPGCGCV*
ST90ORE_a15_2A_20	3	I26	MRSILQGLLAFALAVGVQARVSCGGIGDLCKAGDSCCNYPINNCFQDGQYPRCHTACGHFHFGFCPDGKQCNCQVIPGCGCV*
ST90ORE_a15_2A_8	3	I26	MRSILQGLLAFALAVGVQARVSCGGIGDLCKAGDSCCNYPINNCFQDGQYPRCHTACGHFHFGFCPDGKQCNCQVIPGCGCV*
ST90ORE_a15_3B_13	3	I26	MRSILQGLLAFALAVGVQARVSCGGIGDLCKAGDSCCNYPINNCFQDGQYPRCHTACGHFHFGFCPDGKQCNCQVIPGCGCV*
ST90ORE_a15_3B_3	3	I26	MRSILQGLLAFALAVGVQARVSCGGIGDLCKAGDSCCNYPINNCFQDGQYPRCHTACGHFHFGFCPDGKQCNCQVIPGCGCV*
ST90ORE_a15_4A_19	3	I26	MRSILQGLLAFALAVGVQARVSCGGIGDLCKAGDSCCNYPINNCFQDGQYPRCHTACGHFHFGFCPDGKQCNCQVIPGCGCV*
ST90ORE_a15_4A_4	3	I26	MRSILQGLLAFALAVGVQARVSCGGIGDLCKAGDSCCNYPINNCFQDGQYPRCHTACGHFHFGFCPDGKQCNCQVIPGCGCV*
ST93IND_28a1	3	I26	MRSILQGLLAFALAVGVQARVSCGGIGDLCKAGDSCCNYPINNCFQDGQYPRCHTACGHFHFGFCPDGKQCNCQVIPGCGCV*
STnnJGI_SRR4235062	3	I26	MRSILQGLLAFALAVGVQARVSCGGIGDLCKAGDSCCNYPINNCFQDGQYPRCHTACGHFHFGFCPDGKQCNCQVIPGCGCV*
STnnJGI_SRR4235073	3	I26	MRSILQGLLAFALAVGVQARVSCGGIGDLCKAGDSCCNYPINNCFQDGQYPRCHTACGHFHFGFCPDGKQCNCQVIPGCGCV*
STnnJGI_SRR4235077	3	I26	MRSILQGLLAFALAVGVQARVSCGGIGDLCKAGDSCCNYPINNCFQDGQYPRCHTACGHFHFGFCPDGKQCNCQVIPGCGCV*
STnnJGI_SRR4235081	3	I26	MRSILQGLLAFALAVGVQARVSCGGIGDLCKAGDSCCNYPINNCFQDGQYPRCHTACGHFHFGFCPDGKQCNCQVIPGCGCV*
STnnJGI_SRR4235086	3	I26	MRSILQGLLAFALAVGVQARVSCGGIGDLCKAGDSCCNYPINNCFQDGQYPRCHTACGHFHFGFCPDGKQCNCQVIPGCGCV*
STnnJGI_SRR4235098	3	I26	MRSILQGLLAFALAVGVQARVSCGGIGDLCKAGDSCCNYPINNCFQDGQYPRCHTACGHFHFGFCPDGKQCNCQVIPGCGCV*
STnnJGI_SRR5194515	3	I26	MRSILQGLLAFALAVGVQARVSCGGIGDLCKAGDSCCNYPINNCFQDGQYPRCHTACGHFHFGFCPDGKQCNCQVIPGCGCV*
STnnJGI_SRR6831056	3	I26	MRSILQGLLAFALAVGVQARVSCGGIGDLCKAGDSCCNYPINNCFQDGQYPRCHTACGHFHFGFCPDGKQCNCQVIPGCGCV*
STnnJGI_SRR7073263	3	I26	MRSILQGLLAFALAVGVQARVSCGGIGDLCKAGDSCCNYPINNCFQDGQYPRCHTACGHFHFGFCPDGKQCNCQVIPGCGCV*
STnnJGI_SRR7073288	3	I26	MRSILQGLLAFALAVGVQARVSCGGIGDLCKAGDSCCNYPINNCFQDGQYPRCHTACGHFHFGFCPDGKQCNCQVIPGCGCV*
STnnJGI_SRR7073427	3	I26	MRSILQGLLAFALAVGVQARVSCGGIGDLCKAGDSCCNYPINNCFQDGQYPRCHTACGHFHFGFCPDGKQCNCQVIPGCGCV*
STnnJGI_SRR7073431	3	I26	MRSILQGLLAFALAVGVQARVSCGGIGDLCKAGDSCCNYPINNCFQDGQYPRCHTACGHFHFGFCPDGKQCNCQVIPGCGCV*
Texas_1994_ST94TX_PA2a_1	3	I26	MRSILQGLLAFALAVGVQARVSCGGIGDLCKAGDSCCNYPINNCFQDGQYPRCHTACGHFHFGFCPDGKQCNCQVIPGCGCV*
Texas_1994_ST94TX_PB2a_1	3	I26	MRSILQGLLAFALAVGVQARVSCGGIGDLCKAGDSCCNYPINNCFQDGQYPRCHTACGHFHFGFCPDGKQCNCQVIPGCGCV*
Texas_1994_ST94TX_PB3a_1	3	I26	MRSILQGLLAFALAVGVQARVSCGGIGDLCKAGDSCCNYPINNCFQDGQYPRCHTACGHFHFGFCPDGKQCNCQVIPGCGCV*
Texas_1994_ST94TX_PB4a_1	3	I26	MRSILQGLLAFALAVGVQARVSCGGIGDLCKAGDSCCNYPINNCFQDGQYPRCHTACGHFHFGFCPDGKQCNCQVIPGCGCV*
Texas_1994_ST94TX_PC2a_1	3	I26	MRSILQGLLAFALAVGVQARVSCGGIGDLCKAGDSCCNYPINNCFQDGQYPRCHTACGHFHFGFCPDGKQCNCQVIPGCGCV*
Texas_1994_ST94TX_PC3a_1	3	I26	MRSILQGLLAFALAVGVQARVSCGGIGDLCKAGDSCCNYPINNCFQDGQYPRCHTACGHFHFGFCPDGKQCNCQVIPGCGCV*
Texas_1994_ST94TX_PD4a_1	3	I26	MRSILQGLLAFALAVGVQARVSCGGIGDLCKAGDSCCNYPINNCFQDGQYPRCHTACGHFHFGFCPDGKQCNCQVIPGCGCV*
Texas_1995_ST94TX_PG3a_1	3	I26	MRSILQGLLAFALAVGVQARVSCGGIGDLCKAGDSCCNYPINNCFQDGQYPRCHTACGHFHFGFCPDGKQCNCQVIPGCGCV*
05STD026_1	4	I03	MRSVLQGFLAFALAVGVQAKAKCGSVGDLCARGQSCCNYPEYDCFQDGQFPRCHTACGNWKFGFCHDGKQCTCQTVWGCGCV*
06STCZ003	4	I03	MRSVLQGFLAFALAVGVQAKAKCGSVGDLCARGQSCCNYPEYDCFQDGQFPRCHTACGNWKFGFCHDGKQCTCQTVWGCGCV*
06STCZ036	4	I03	MRSVLQGFLAFALAVGVQAKAKCGSVGDLCARGQSCCNYPEYDCFQDGQFPRCHTACGNWKFGFCHDGKQCTCQTVWGCGCV*
09STD024	4	I03	MRSVLQGFLAFALAVGVQAKAKCGSVGDLCARGQSCCNYPEYDCFQDGQFPRCHTACGNWKFGFCHDGKQCTCQTVWGCGCV*
09STD059	4	I03	MRSVLQGFLAFALAVGVQAKAKCGSVGDLCARGQSCCNYPEYDCFQDGQFPRCHTACGNWKFGFCHDGKQCTCQTVWGCGCV*
09STD062	4	I03	MRSVLQGFLAFALAVGVQAKAKCGSVGDLCARGQSCCNYPEYDCFQDGQFPRCHTACGNWKFGFCHDGKQCTCQTVWGCGCV*
Argentina_2000_BOO10_F9a2	4	I03	MRSVLQGFLAFALAVGVQAKAKCGSVGDLCARGQSCCNYPEYDCFQDGQFPRCHTACGNWKFGFCHDGKQCTCQTVWGCGCV*
Argentina_2000_BOO28_F15b2	4	I03	MRSVLQGFLAFALAVGVQAKAKCGSVGDLCARGQSCCNYPEYDCFQDGQFPRCHTACGNWKFGFCHDGKQCTCQTVWGCGCV*
Argentina_2000_BOO32_B5a1	4	I03	MRSVLQGFLAFALAVGVQAKAKCGSVGDLCARGQSCCNYPEYDCFQDGQFPRCHTACGNWKFGFCHDGKQCTCQTVWGCGCV*
Argentina_2000_BOO36_B4a1	4	I03	MRSVLQGFLAFALAVGVQAKAKCGSVGDLCARGQSCCNYPEYDCFQDGQFPRCHTACGNWKFGFCHDGKQCTCQTVWGCGCV*
Argentina_2000_BOO54_F8b1	4	I03	MRSVLQGFLAFALAVGVQAKAKCGSVGDLCARGQSCCNYPEYDCFQDGQFPRCHTACGNWKFGFCHDGKQCTCQTVWGCGCV*
Argentina_2000_BOO59_C4a2	4	I03	MRSVLQGFLAFALAVGVQAKAKCGSVGDLCARGQSCCNYPEYDCFQDGQFPRCHTACGNWKFGFCHDGKQCTCQTVWGCGCV*
Argentina_2000_BOO61_FI5b2p	4	I03	MRSVLQGFLAFALAVGVQAKAKCGSVGDLCARGQSCCNYPEYDCFQDGQFPRCHTACGNWKFGFCHDGKQCTCQTVWGCGCV*
Argentina_2000_BOO71_EI1a2p	4	I03	MRSVLQGFLAFALAVGVQAKAKCGSVGDLCARGQSCCNYPEYDCFQDGQFPRCHTACGNWKFGFCHDGKQCTCQTVWGCGCV*
Argentina_2000_BOO9_F15a2	4	I03	MRSVLQGFLAFALAVGVQAKAKCGSVGDLCARGQSCCNYPEYDCFQDGQFPRCHTACGNWKFGFCHDGKQCTCQTVWGCGCV*
Chile_1995_STCH95_1F2a	4	I03	MRSVLQGFLAFALAVGVQAKAKCGSVGDLCARGQSCCNYPEYDCFQDGQFPRCHTACGNWKFGFCHDGKQCTCQTVWGCGCV*
Iran_2001_STIR01A18b	4	I03	MRSVLQGFLAFALAVGVQAKAKCGSVGDLCARGQSCCNYPEYDCFQDGQFPRCHTACGNWKFGFCHDGKQCTCQTVWGCGCV*
Iran_2001_STIR01A32a	4	I03	MRSVLQGFLAFALAVGVQAKAKCGSVGDLCARGQSCCNYPEYDCFQDGQFPRCHTACGNWKFGFCHDGKQCTCQTVWGCGCV*
Iran_2001_STIR01A48b	4	I03	MRSVLQGFLAFALAVGVQAKAKCGSVGDLCARGQSCCNYPEYDCFQDGQFPRCHTACGNWKFGFCHDGKQCTCQTVWGCGCV*
Iran_2001_STIR01A78b	4	I03	MRSVLQGFLAFALAVGVQAKAKCGSVGDLCARGQSCCNYPEYDCFQDGQFPRCHTACGNWKFGFCHDGKQCTCQTVWGCGCV*
Iran_2001_STIR01B76a	4	I03	MRSVLQGFLAFALAVGVQAKAKCGSVGDLCARGQSCCNYPEYDCFQDGQFPRCHTACGNWKFGFCHDGKQCTCQTVWGCGCV*
Iran_2001_STIR01B78a	4	I03	MRSVLQGFLAFALAVGVQAKAKCGSVGDLCARGQSCCNYPEYDCFQDGQFPRCHTACGNWKFGFCHDGKQCTCQTVWGCGCV*
Iran_2001_STIR01B83b	4	I03	MRSVLQGFLAFALAVGVQAKAKCGSVGDLCARGQSCCNYPEYDCFQDGQFPRCHTACGNWKFGFCHDGKQCTCQTVWGCGCV*
Israel_1992_ISYB1b	4	I03	MRSVLQGFLAFALAVGVQAKAKCGSVGDLCARGQSCCNYPEYDCFQDGQFPRCHTACGNWKFGFCHDGKQCTCQTVWGCGCV*
Israel_1992_ISYD3a_1	4	I03	MRSVLQGFLAFALAVGVQAKAKCGSVGDLCARGQSCCNYPEYDCFQDGQFPRCHTACGNWKFGFCHDGKQCTCQTVWGCGCV*
Israel_1992_ISYH1a	4	I03	MRSVLQGFLAFALAVGVQAKAKCGSVGDLCARGQSCCNYPEYDCFQDGQFPRCHTACGNWKFGFCHDGKQCTCQTVWGCGCV*
Israel_1992_ISZA1c	4	I03	MRSVLQGFLAFALAVGVQAKAKCGSVGDLCARGQSCCNYPEYDCFQDGQFPRCHTACGNWKFGFCHDGKQCTCQTVWGCGCV*
Israel_1992_ISZB3a_1	4	I03	MRSVLQGFLAFALAVGVQAKAKCGSVGDLCARGQSCCNYPEYDCFQDGQFPRCHTACGNWKFGFCHDGKQCTCQTVWGCGCV*
Israel_1992_ISZC1a	4	I03	MRSVLQGFLAFALAVGVQAKAKCGSVGDLCARGQSCCNYPEYDCFQDGQFPRCHTACGNWKFGFCHDGKQCTCQTVWGCGCV*
Israel_1992_ISZE1b_2	4	I03	MRSVLQGFLAFALAVGVQAKAKCGSVGDLCARGQSCCNYPEYDCFQDGQFPRCHTACGNWKFGFCHDGKQCTCQTVWGCGCV*
Israel_1992_ISZF2a_1	4	I03	MRSVLQGFLAFALAVGVQAKAKCGSVGDLCARGQSCCNYPEYDCFQDGQFPRCHTACGNWKFGFCHDGKQCTCQTVWGCGCV*
Israel_1992_ISZH2a	4	I03	MRSVLQGFLAFALAVGVQAKAKCGSVGDLCARGQSCCNYPEYDCFQDGQFPRCHTACGNWKFGFCHDGKQCTCQTVWGCGCV*
Israel_1993_ISXBetC2a_1	4	I03	MRSVLQGFLAFALAVGVQAKAKCGSVGDLCARGQSCCNYPEYDCFQDGQFPRCHTACGNWKFGFCHDGKQCTCQTVWGCGCV*
Israel_1993_ISXBetD4a_1	4	I03	MRSVLQGFLAFALAVGVQAKAKCGSVGDLCARGQSCCNYPEYDCFQDGQFPRCHTACGNWKFGFCHDGKQCTCQTVWGCGCV*
Israel_1993_ISXBetH3a_4	4	I03	MRSVLQGFLAFALAVGVQAKAKCGSVGDLCARGQSCCNYPEYDCFQDGQFPRCHTACGNWKFGFCHDGKQCTCQTVWGCGCV*
ST09FR_Biog_G23	4	I03	MRSVLQGFLAFALAVGVQAKAKCGSVGDLCARGQSCCNYPEYDCFQDGQFPRCHTACGNWKFGFCHDGKQCTCQTVWGCGCV*
ST16CH_1L32	4	I03	MRSVLQGFLAFALAVGVQAKAKCGSVGDLCARGQSCCNYPEYDCFQDGQFPRCHTACGNWKFGFCHDGKQCTCQTVWGCGCV*
ST16CH_1S10	4	I03	MRSVLQGFLAFALAVGVQAKAKCGSVGDLCARGQSCCNYPEYDCFQDGQFPRCHTACGNWKFGFCHDGKQCTCQTVWGCGCV*
ST16CH_1X1	4	I03	MRSVLQGFLAFALAVGVQAKAKCGSVGDLCARGQSCCNYPEYDCFQDGQFPRCHTACGNWKFGFCHDGKQCTCQTVWGCGCV*
ST92ISR_Ar_11i	4	I03	MRSVLQGFLAFALAVGVQAKAKCGSVGDLCARGQSCCNYPEYDCFQDGQFPRCHTACGNWKFGFCHDGKQCTCQTVWGCGCV*
ST92ISR_Ar_12e	4	I03	MRSVLQGFLAFALAVGVQAKAKCGSVGDLCARGQSCCNYPEYDCFQDGQFPRCHTACGNWKFGFCHDGKQCTCQTVWGCGCV*
ST92ISR_Ar_12f	4	I03	MRSVLQGFLAFALAVGVQAKAKCGSVGDLCARGQSCCNYPEYDCFQDGQFPRCHTACGNWKFGFCHDGKQCTCQTVWGCGCV*
ST92ISR_Ar_15a	4	I03	MRSVLQGFLAFALAVGVQAKAKCGSVGDLCARGQSCCNYPEYDCFQDGQFPRCHTACGNWKFGFCHDGKQCTCQTVWGCGCV*
ST92ISR_Ar_16h	4	I03	MRSVLQGFLAFALAVGVQAKAKCGSVGDLCARGQSCCNYPEYDCFQDGQFPRCHTACGNWKFGFCHDGKQCTCQTVWGCGCV*
ST92ISR_Ar_17i	4	I03	MRSVLQGFLAFALAVGVQAKAKCGSVGDLCARGQSCCNYPEYDCFQDGQFPRCHTACGNWKFGFCHDGKQCTCQTVWGCGCV*
ST92ISR_Ar_19e	4	I03	MRSVLQGFLAFALAVGVQAKAKCGSVGDLCARGQSCCNYPEYDCFQDGQFPRCHTACGNWKFGFCHDGKQCTCQTVWGCGCV*
ST92ISR_Ar_2b	4	I03	MRSVLQGFLAFALAVGVQAKAKCGSVGDLCARGQSCCNYPEYDCFQDGQFPRCHTACGNWKFGFCHDGKQCTCQTVWGCGCV*
ST92ISR_Ar_4b	4	I03	MRSVLQGFLAFALAVGVQAKAKCGSVGDLCARGQSCCNYPEYDCFQDGQFPRCHTACGNWKFGFCHDGKQCTCQTVWGCGCV*
ST92ISR_Ar_4f	4	I03	MRSVLQGFLAFALAVGVQAKAKCGSVGDLCARGQSCCNYPEYDCFQDGQFPRCHTACGNWKFGFCHDGKQCTCQTVWGCGCV*
ST93URU_EE4a_1	4	I03	MRSVLQGFLAFALAVGVQAKAKCGSVGDLCARGQSCCNYPEYDCFQDGQFPRCHTACGNWKFGFCHDGKQCTCQTVWGCGCV*
STnnJGI_SRR4235071	4	I03	MRSVLQGFLAFALAVGVQAKAKCGSVGDLCARGQSCCNYPEYDCFQDGQFPRCHTACGNWKFGFCHDGKQCTCQTVWGCGCV*
STnnJGI_SRR4235080	4	I03	MRSVLQGFLAFALAVGVQAKAKCGSVGDLCARGQSCCNYPEYDCFQDGQFPRCHTACGNWKFGFCHDGKQCTCQTVWGCGCV*
STnnJGI_SRR4235087	4	I03	MRSVLQGFLAFALAVGVQAKAKCGSVGDLCARGQSCCNYPEYDCFQDGQFPRCHTACGNWKFGFCHDGKQCTCQTVWGCGCV*
STnnJGI_SRR4235091	4	I03	MRSVLQGFLAFALAVGVQAKAKCGSVGDLCARGQSCCNYPEYDCFQDGQFPRCHTACGNWKFGFCHDGKQCTCQTVWGCGCV*
STnnJGI_SRR4235092	4	I03	MRSVLQGFLAFALAVGVQAKAKCGSVGDLCARGQSCCNYPEYDCFQDGQFPRCHTACGNWKFGFCHDGKQCTCQTVWGCGCV*
STnnJGI_SRR4235093	4	I03	MRSVLQGFLAFALAVGVQAKAKCGSVGDLCARGQSCCNYPEYDCFQDGQFPRCHTACGNWKFGFCHDGKQCTCQTVWGCGCV*
STnnJGI_SRR4235097	4	I03	MRSVLQGFLAFALAVGVQAKAKCGSVGDLCARGQSCCNYPEYDCFQDGQFPRCHTACGNWKFGFCHDGKQCTCQTVWGCGCV*
STnnJGI_SRR5194532	4	I03	MRSVLQGFLAFALAVGVQAKAKCGSVGDLCARGQSCCNYPEYDCFQDGQFPRCHTACGNWKFGFCHDGKQCTCQTVWGCGCV*
STnnJGI_SRR5194533	4	I03	MRSVLQGFLAFALAVGVQAKAKCGSVGDLCARGQSCCNYPEYDCFQDGQFPRCHTACGNWKFGFCHDGKQCTCQTVWGCGCV*
STnnJGI_SRR5194535	4	I03	MRSVLQGFLAFALAVGVQAKAKCGSVGDLCARGQSCCNYPEYDCFQDGQFPRCHTACGNWKFGFCHDGKQCTCQTVWGCGCV*
STnnJGI_SRR5194590	4	I03	MRSVLQGFLAFALAVGVQAKAKCGSVGDLCARGQSCCNYPEYDCFQDGQFPRCHTACGNWKFGFCHDGKQCTCQTVWGCGCV*
STnnJGI_SRR5194593	4	I03	MRSVLQGFLAFALAVGVQAKAKCGSVGDLCARGQSCCNYPEYDCFQDGQFPRCHTACGNWKFGFCHDGKQCTCQTVWGCGCV*
STnnJGI_SRR5194606	4	I03	MRSVLQGFLAFALAVGVQAKAKCGSVGDLCARGQSCCNYPEYDCFQDGQFPRCHTACGNWKFGFCHDGKQCTCQTVWGCGCV*
STnnJGI_SRR6831009	4	I03	MRSVLQGFLAFALAVGVQAKAKCGSVGDLCARGQSCCNYPEYDCFQDGQFPRCHTACGNWKFGFCHDGKQCTCQTVWGCGCV*
Turkey_1992_TKA2a	4	I03	MRSVLQGFLAFALAVGVQAKAKCGSVGDLCARGQSCCNYPEYDCFQDGQFPRCHTACGNWKFGFCHDGKQCTCQTVWGCGCV*
Uruguay_1993_STUR93_EC1b_1	4	I03	MRSVLQGFLAFALAVGVQAKAKCGSVGDLCARGQSCCNYPEYDCFQDGQFPRCHTACGNWKFGFCHDGKQCTCQTVWGCGCV*
Uruguay_1993_STUR93_EC1c_1	4	I03	MRSVLQGFLAFALAVGVQAKAKCGSVGDLCARGQSCCNYPEYDCFQDGQFPRCHTACGNWKFGFCHDGKQCTCQTVWGCGCV*
Uruguay_1993_STUR93_EC2b_1	4	I03	MRSVLQGFLAFALAVGVQAKAKCGSVGDLCARGQSCCNYPEYDCFQDGQFPRCHTACGNWKFGFCHDGKQCTCQTVWGCGCV*
Uruguay_1993_STUR93_EC3d_1	4	I03	MRSVLQGFLAFALAVGVQAKAKCGSVGDLCARGQSCCNYPEYDCFQDGQFPRCHTACGNWKFGFCHDGKQCTCQTVWGCGCV*
Uruguay_1993_STUR93_ED3b_1	4	I03	MRSVLQGFLAFALAVGVQAKAKCGSVGDLCARGQSCCNYPEYDCFQDGQFPRCHTACGNWKFGFCHDGKQCTCQTVWGCGCV*
Uruguay_1993_STUR93_EE1d_1	4	I03	MRSVLQGFLAFALAVGVQAKAKCGSVGDLCARGQSCCNYPEYDCFQDGQFPRCHTACGNWKFGFCHDGKQCTCQTVWGCGCV*
Uruguay_1993_STUR93_EE2a_1	4	I03	MRSVLQGFLAFALAVGVQAKAKCGSVGDLCARGQSCCNYPEYDCFQDGQFPRCHTACGNWKFGFCHDGKQCTCQTVWGCGCV*
Uruguay_1993_STUR93_EE3a_1	4	I03	MRSVLQGFLAFALAVGVQAKAKCGSVGDLCARGQSCCNYPEYDCFQDGQFPRCHTACGNWKFGFCHDGKQCTCQTVWGCGCV*
Uruguay_1993_STUR93_EG4a_3	4	I03	MRSVLQGFLAFALAVGVQAKAKCGSVGDLCARGQSCCNYPEYDCFQDGQFPRCHTACGNWKFGFCHDGKQCTCQTVWGCGCV*
Uruguay_1993_STUR93_EG4c_1	4	I03	MRSVLQGFLAFALAVGVQAKAKCGSVGDLCARGQSCCNYPEYDCFQDGQFPRCHTACGNWKFGFCHDGKQCTCQTVWGCGCV*
Uruguay_1993_STUR93_LA4a_1	4	I03	MRSVLQGFLAFALAVGVQAKAKCGSVGDLCARGQSCCNYPEYDCFQDGQFPRCHTACGNWKFGFCHDGKQCTCQTVWGCGCV*
Uruguay_1993_STUR93_LC1b_1	4	I03	MRSVLQGFLAFALAVGVQAKAKCGSVGDLCARGQSCCNYPEYDCFQDGQFPRCHTACGNWKFGFCHDGKQCTCQTVWGCGCV*
Uruguay_1993_STUR93_LF2b_1	4	I03	MRSVLQGFLAFALAVGVQAKAKCGSVGDLCARGQSCCNYPEYDCFQDGQFPRCHTACGNWKFGFCHDGKQCTCQTVWGCGCV*
Uruguay_1993_STUR93_LH4a_1	4	I03	MRSVLQGFLAFALAVGVQAKAKCGSVGDLCARGQSCCNYPEYDCFQDGQFPRCHTACGNWKFGFCHDGKQCTCQTVWGCGCV*
Canada_1992_CNRA4b_1	5		MRSVLQGFLAFALAVGVQAKAKCGSVGDLCARGQSCCNYPEYDCFQDGQFPRCHTACGNWKFGFCHDGKQCTCLDVYGCGCV*
ST15ORE_Mad_A6	5		MRSVLQGFLAFALAVGVQAKAKCGSVGDLCARGQSCCNYPEYDCFQDGQFPRCHTACGNWKFGFCHDGKQCTCLDVYGCGCV*
ST15ORE_Mad_A7	5		MRSVLQGFLAFALAVGVQAKAKCGSVGDLCARGQSCCNYPEYDCFQDGQFPRCHTACGNWKFGFCHDGKQCTCLDVYGCGCV*
ST15ORE_Mad_B1	5		MRSVLQGFLAFALAVGVQAKAKCGSVGDLCARGQSCCNYPEYDCFQDGQFPRCHTACGNWKFGFCHDGKQCTCLDVYGCGCV*
ST15ORE_Mad_B4	5		MRSVLQGFLAFALAVGVQAKAKCGSVGDLCARGQSCCNYPEYDCFQDGQFPRCHTACGNWKFGFCHDGKQCTCLDVYGCGCV*
ST15ORE_Mad_C1	5		MRSVLQGFLAFALAVGVQAKAKCGSVGDLCARGQSCCNYPEYDCFQDGQFPRCHTACGNWKFGFCHDGKQCTCLDVYGCGCV*
ST15ORE_Mad_C4	5		MRSVLQGFLAFALAVGVQAKAKCGSVGDLCARGQSCCNYPEYDCFQDGQFPRCHTACGNWKFGFCHDGKQCTCLDVYGCGCV*
ST15ORE_Mad_C5	5		MRSVLQGFLAFALAVGVQAKAKCGSVGDLCARGQSCCNYPEYDCFQDGQFPRCHTACGNWKFGFCHDGKQCTCLDVYGCGCV*
ST15ORE_Mad_C7	5		MRSVLQGFLAFALAVGVQAKAKCGSVGDLCARGQSCCNYPEYDCFQDGQFPRCHTACGNWKFGFCHDGKQCTCLDVYGCGCV*
ST15ORE_Mad_D1	5		MRSVLQGFLAFALAVGVQAKAKCGSVGDLCARGQSCCNYPEYDCFQDGQFPRCHTACGNWKFGFCHDGKQCTCLDVYGCGCV*
ST15ORE_Mad_D3	5		MRSVLQGFLAFALAVGVQAKAKCGSVGDLCARGQSCCNYPEYDCFQDGQFPRCHTACGNWKFGFCHDGKQCTCLDVYGCGCV*
ST15ORE_Mad_D5	5		MRSVLQGFLAFALAVGVQAKAKCGSVGDLCARGQSCCNYPEYDCFQDGQFPRCHTACGNWKFGFCHDGKQCTCLDVYGCGCV*
ST15ORE_Mad_D6	5		MRSVLQGFLAFALAVGVQAKAKCGSVGDLCARGQSCCNYPEYDCFQDGQFPRCHTACGNWKFGFCHDGKQCTCLDVYGCGCV*
ST15ORE_Mad_E2	5		MRSVLQGFLAFALAVGVQAKAKCGSVGDLCARGQSCCNYPEYDCFQDGQFPRCHTACGNWKFGFCHDGKQCTCLDVYGCGCV*
ST15ORE_Mad_E4	5		MRSVLQGFLAFALAVGVQAKAKCGSVGDLCARGQSCCNYPEYDCFQDGQFPRCHTACGNWKFGFCHDGKQCTCLDVYGCGCV*
ST15ORE_Mad_E5	5		MRSVLQGFLAFALAVGVQAKAKCGSVGDLCARGQSCCNYPEYDCFQDGQFPRCHTACGNWKFGFCHDGKQCTCLDVYGCGCV*
ST15ORE_Mad_F2	5		MRSVLQGFLAFALAVGVQAKAKCGSVGDLCARGQSCCNYPEYDCFQDGQFPRCHTACGNWKFGFCHDGKQCTCLDVYGCGCV*
ST15ORE_Mad_F3	5		MRSVLQGFLAFALAVGVQAKAKCGSVGDLCARGQSCCNYPEYDCFQDGQFPRCHTACGNWKFGFCHDGKQCTCLDVYGCGCV*
ST15ORE_Mad_F4	5		MRSVLQGFLAFALAVGVQAKAKCGSVGDLCARGQSCCNYPEYDCFQDGQFPRCHTACGNWKFGFCHDGKQCTCLDVYGCGCV*
ST15ORE_Mad_F5	5		MRSVLQGFLAFALAVGVQAKAKCGSVGDLCARGQSCCNYPEYDCFQDGQFPRCHTACGNWKFGFCHDGKQCTCLDVYGCGCV*
ST15ORE_Mad_G1	5		MRSVLQGFLAFALAVGVQAKAKCGSVGDLCARGQSCCNYPEYDCFQDGQFPRCHTACGNWKFGFCHDGKQCTCLDVYGCGCV*
ST15ORE_Mad_G2	5		MRSVLQGFLAFALAVGVQAKAKCGSVGDLCARGQSCCNYPEYDCFQDGQFPRCHTACGNWKFGFCHDGKQCTCLDVYGCGCV*
ST15ORE_Mad_G3	5		MRSVLQGFLAFALAVGVQAKAKCGSVGDLCARGQSCCNYPEYDCFQDGQFPRCHTACGNWKFGFCHDGKQCTCLDVYGCGCV*
ST15ORE_Mad_G5	5		MRSVLQGFLAFALAVGVQAKAKCGSVGDLCARGQSCCNYPEYDCFQDGQFPRCHTACGNWKFGFCHDGKQCTCLDVYGCGCV*
ST15ORE_Mad_H3	5		MRSVLQGFLAFALAVGVQAKAKCGSVGDLCARGQSCCNYPEYDCFQDGQFPRCHTACGNWKFGFCHDGKQCTCLDVYGCGCV*
ST15ORE_Mad_H4	5		MRSVLQGFLAFALAVGVQAKAKCGSVGDLCARGQSCCNYPEYDCFQDGQFPRCHTACGNWKFGFCHDGKQCTCLDVYGCGCV*
ST15ORE_Mad_H7	5		MRSVLQGFLAFALAVGVQAKAKCGSVGDLCARGQSCCNYPEYDCFQDGQFPRCHTACGNWKFGFCHDGKQCTCLDVYGCGCV*
ST15ORE_Ste_A1	5		MRSVLQGFLAFALAVGVQAKAKCGSVGDLCARGQSCCNYPEYDCFQDGQFPRCHTACGNWKFGFCHDGKQCTCLDVYGCGCV*
ST15ORE_Ste_A11	5		MRSVLQGFLAFALAVGVQAKAKCGSVGDLCARGQSCCNYPEYDCFQDGQFPRCHTACGNWKFGFCHDGKQCTCLDVYGCGCV*
ST15ORE_Ste_A13	5		MRSVLQGFLAFALAVGVQAKAKCGSVGDLCARGQSCCNYPEYDCFQDGQFPRCHTACGNWKFGFCHDGKQCTCLDVYGCGCV*
ST15ORE_Ste_A14	5		MRSVLQGFLAFALAVGVQAKAKCGSVGDLCARGQSCCNYPEYDCFQDGQFPRCHTACGNWKFGFCHDGKQCTCLDVYGCGCV*
ST15ORE_Ste_A15	5		MRSVLQGFLAFALAVGVQAKAKCGSVGDLCARGQSCCNYPEYDCFQDGQFPRCHTACGNWKFGFCHDGKQCTCLDVYGCGCV*
ST15ORE_Ste_A16	5		MRSVLQGFLAFALAVGVQAKAKCGSVGDLCARGQSCCNYPEYDCFQDGQFPRCHTACGNWKFGFCHDGKQCTCLDVYGCGCV*
ST15ORE_Ste_A18	5		MRSVLQGFLAFALAVGVQAKAKCGSVGDLCARGQSCCNYPEYDCFQDGQFPRCHTACGNWKFGFCHDGKQCTCLDVYGCGCV*
ST15ORE_Ste_A19	5		MRSVLQGFLAFALAVGVQAKAKCGSVGDLCARGQSCCNYPEYDCFQDGQFPRCHTACGNWKFGFCHDGKQCTCLDVYGCGCV*
ST15ORE_Ste_A2	5		MRSVLQGFLAFALAVGVQAKAKCGSVGDLCARGQSCCNYPEYDCFQDGQFPRCHTACGNWKFGFCHDGKQCTCLDVYGCGCV*
ST15ORE_Ste_A22	5		MRSVLQGFLAFALAVGVQAKAKCGSVGDLCARGQSCCNYPEYDCFQDGQFPRCHTACGNWKFGFCHDGKQCTCLDVYGCGCV*
ST15ORE_Ste_A23	5		MRSVLQGFLAFALAVGVQAKAKCGSVGDLCARGQSCCNYPEYDCFQDGQFPRCHTACGNWKFGFCHDGKQCTCLDVYGCGCV*
ST15ORE_Ste_A26	5		MRSVLQGFLAFALAVGVQAKAKCGSVGDLCARGQSCCNYPEYDCFQDGQFPRCHTACGNWKFGFCHDGKQCTCLDVYGCGCV*
ST15ORE_Ste_A27	5		MRSVLQGFLAFALAVGVQAKAKCGSVGDLCARGQSCCNYPEYDCFQDGQFPRCHTACGNWKFGFCHDGKQCTCLDVYGCGCV*
ST15ORE_Ste_A3	5		MRSVLQGFLAFALAVGVQAKAKCGSVGDLCARGQSCCNYPEYDCFQDGQFPRCHTACGNWKFGFCHDGKQCTCLDVYGCGCV*
ST15ORE_Ste_A4	5		MRSVLQGFLAFALAVGVQAKAKCGSVGDLCARGQSCCNYPEYDCFQDGQFPRCHTACGNWKFGFCHDGKQCTCLDVYGCGCV*
ST15ORE_Ste_A5	5		MRSVLQGFLAFALAVGVQAKAKCGSVGDLCARGQSCCNYPEYDCFQDGQFPRCHTACGNWKFGFCHDGKQCTCLDVYGCGCV*
ST15ORE_Ste_A7	5		MRSVLQGFLAFALAVGVQAKAKCGSVGDLCARGQSCCNYPEYDCFQDGQFPRCHTACGNWKFGFCHDGKQCTCLDVYGCGCV*
ST15ORE_Ste_A8	5		MRSVLQGFLAFALAVGVQAKAKCGSVGDLCARGQSCCNYPEYDCFQDGQFPRCHTACGNWKFGFCHDGKQCTCLDVYGCGCV*
ST15ORE_Ste_A9	5		MRSVLQGFLAFALAVGVQAKAKCGSVGDLCARGQSCCNYPEYDCFQDGQFPRCHTACGNWKFGFCHDGKQCTCLDVYGCGCV*
ST15ORE_Ste_B1	5		MRSVLQGFLAFALAVGVQAKAKCGSVGDLCARGQSCCNYPEYDCFQDGQFPRCHTACGNWKFGFCHDGKQCTCLDVYGCGCV*
ST15ORE_Ste_B10	5		MRSVLQGFLAFALAVGVQAKAKCGSVGDLCARGQSCCNYPEYDCFQDGQFPRCHTACGNWKFGFCHDGKQCTCLDVYGCGCV*
ST15ORE_Ste_B11	5		MRSVLQGFLAFALAVGVQAKAKCGSVGDLCARGQSCCNYPEYDCFQDGQFPRCHTACGNWKFGFCHDGKQCTCLDVYGCGCV*
ST15ORE_Ste_B12	5		MRSVLQGFLAFALAVGVQAKAKCGSVGDLCARGQSCCNYPEYDCFQDGQFPRCHTACGNWKFGFCHDGKQCTCLDVYGCGCV*
ST15ORE_Ste_B14	5		MRSVLQGFLAFALAVGVQAKAKCGSVGDLCARGQSCCNYPEYDCFQDGQFPRCHTACGNWKFGFCHDGKQCTCLDVYGCGCV*
ST15ORE_Ste_B15	5		MRSVLQGFLAFALAVGVQAKAKCGSVGDLCARGQSCCNYPEYDCFQDGQFPRCHTACGNWKFGFCHDGKQCTCLDVYGCGCV*
ST15ORE_Ste_B16	5		MRSVLQGFLAFALAVGVQAKAKCGSVGDLCARGQSCCNYPEYDCFQDGQFPRCHTACGNWKFGFCHDGKQCTCLDVYGCGCV*
ST15ORE_Ste_B17	5		MRSVLQGFLAFALAVGVQAKAKCGSVGDLCARGQSCCNYPEYDCFQDGQFPRCHTACGNWKFGFCHDGKQCTCLDVYGCGCV*
ST15ORE_Ste_B18	5		MRSVLQGFLAFALAVGVQAKAKCGSVGDLCARGQSCCNYPEYDCFQDGQFPRCHTACGNWKFGFCHDGKQCTCLDVYGCGCV*
ST15ORE_Ste_B19	5		MRSVLQGFLAFALAVGVQAKAKCGSVGDLCARGQSCCNYPEYDCFQDGQFPRCHTACGNWKFGFCHDGKQCTCLDVYGCGCV*
ST15ORE_Ste_B2	5		MRSVLQGFLAFALAVGVQAKAKCGSVGDLCARGQSCCNYPEYDCFQDGQFPRCHTACGNWKFGFCHDGKQCTCLDVYGCGCV*
ST15ORE_Ste_B20	5		MRSVLQGFLAFALAVGVQAKAKCGSVGDLCARGQSCCNYPEYDCFQDGQFPRCHTACGNWKFGFCHDGKQCTCLDVYGCGCV*
ST15ORE_Ste_B21	5		MRSVLQGFLAFALAVGVQAKAKCGSVGDLCARGQSCCNYPEYDCFQDGQFPRCHTACGNWKFGFCHDGKQCTCLDVYGCGCV*
ST15ORE_Ste_B22	5		MRSVLQGFLAFALAVGVQAKAKCGSVGDLCARGQSCCNYPEYDCFQDGQFPRCHTACGNWKFGFCHDGKQCTCLDVYGCGCV*
ST15ORE_Ste_B23	5		MRSVLQGFLAFALAVGVQAKAKCGSVGDLCARGQSCCNYPEYDCFQDGQFPRCHTACGNWKFGFCHDGKQCTCLDVYGCGCV*
ST15ORE_Ste_B5	5		MRSVLQGFLAFALAVGVQAKAKCGSVGDLCARGQSCCNYPEYDCFQDGQFPRCHTACGNWKFGFCHDGKQCTCLDVYGCGCV*
ST15ORE_Ste_B6	5		MRSVLQGFLAFALAVGVQAKAKCGSVGDLCARGQSCCNYPEYDCFQDGQFPRCHTACGNWKFGFCHDGKQCTCLDVYGCGCV*
ST15ORE_Ste_B7	5		MRSVLQGFLAFALAVGVQAKAKCGSVGDLCARGQSCCNYPEYDCFQDGQFPRCHTACGNWKFGFCHDGKQCTCLDVYGCGCV*
ST15ORE_Ste_B9	5		MRSVLQGFLAFALAVGVQAKAKCGSVGDLCARGQSCCNYPEYDCFQDGQFPRCHTACGNWKFGFCHDGKQCTCLDVYGCGCV*
ST90ORE_a12_3B_17	5		MRSVLQGFLAFALAVGVQAKAKCGSVGDLCARGQSCCNYPEYDCFQDGQFPRCHTACGNWKFGFCHDGKQCTCLDVYGCGCV*
ST90ORE_a12_3B_19	5		MRSVLQGFLAFALAVGVQAKAKCGSVGDLCARGQSCCNYPEYDCFQDGQFPRCHTACGNWKFGFCHDGKQCTCLDVYGCGCV*
ST90ORE_a12_3B_2	5		MRSVLQGFLAFALAVGVQAKAKCGSVGDLCARGQSCCNYPEYDCFQDGQFPRCHTACGNWKFGFCHDGKQCTCLDVYGCGCV*
STnnJGI_SRR5194479	5		MRSVLQGFLAFALAVGVQAKAKCGSVGDLCARGQSCCNYPEYDCFQDGQFPRCHTACGNWKFGFCHDGKQCTCLDVYGCGCV*
STnnJGI_SRR7073594	5		MRSVLQGFLAFALAVGVQAKAKCGSVGDLCARGQSCCNYPEYDCFQDGQFPRCHTACGNWKFGFCHDGKQCTCLDVYGCGCV*
05STCH008_1	6	I01	MRSILQGLLAFALAVGVQARVSCGGIGDLCKAGDSCCNYPGTDCFQDGQYPRCHTACGHFQFGFCHDGKQCNCQVILGCGCV*
07STF145	6	I01	MRSILQGLLAFALAVGVQARVSCGGIGDLCKAGDSCCNYPGTDCFQDGQYPRCHTACGHFQFGFCHDGKQCNCQVILGCGCV*
07STF146	6	I01	MRSILQGLLAFALAVGVQARVSCGGIGDLCKAGDSCCNYPGTDCFQDGQYPRCHTACGHFQFGFCHDGKQCNCQVILGCGCV*
08STCH015	6	I01	MRSILQGLLAFALAVGVQARVSCGGIGDLCKAGDSCCNYPGTDCFQDGQYPRCHTACGHFQFGFCHDGKQCNCQVILGCGCV*
08STF034	6	I01	MRSILQGLLAFALAVGVQARVSCGGIGDLCKAGDSCCNYPGTDCFQDGQYPRCHTACGHFQFGFCHDGKQCNCQVILGCGCV*
08STF098	6	I01	MRSILQGLLAFALAVGVQARVSCGGIGDLCKAGDSCCNYPGTDCFQDGQYPRCHTACGHFQFGFCHDGKQCNCQVILGCGCV*
08STF105	6	I01	MRSILQGLLAFALAVGVQARVSCGGIGDLCKAGDSCCNYPGTDCFQDGQYPRCHTACGHFQFGFCHDGKQCNCQVILGCGCV*
08STF106	6	I01	MRSILQGLLAFALAVGVQARVSCGGIGDLCKAGDSCCNYPGTDCFQDGQYPRCHTACGHFQFGFCHDGKQCNCQVILGCGCV*
08STF185	6	I01	MRSILQGLLAFALAVGVQARVSCGGIGDLCKAGDSCCNYPGTDCFQDGQYPRCHTACGHFQFGFCHDGKQCNCQVILGCGCV*
09STF037	6	I01	MRSILQGLLAFALAVGVQARVSCGGIGDLCKAGDSCCNYPGTDCFQDGQYPRCHTACGHFQFGFCHDGKQCNCQVILGCGCV*
09STF045	6	I01	MRSILQGLLAFALAVGVQARVSCGGIGDLCKAGDSCCNYPGTDCFQDGQYPRCHTACGHFQFGFCHDGKQCNCQVILGCGCV*
09STF077	6	I01	MRSILQGLLAFALAVGVQARVSCGGIGDLCKAGDSCCNYPGTDCFQDGQYPRCHTACGHFQFGFCHDGKQCNCQVILGCGCV*
09STF096	6	I01	MRSILQGLLAFALAVGVQARVSCGGIGDLCKAGDSCCNYPGTDCFQDGQYPRCHTACGHFQFGFCHDGKQCNCQVILGCGCV*
09STF099	6	I01	MRSILQGLLAFALAVGVQARVSCGGIGDLCKAGDSCCNYPGTDCFQDGQYPRCHTACGHFQFGFCHDGKQCNCQVILGCGCV*
09STF103	6	I01	MRSILQGLLAFALAVGVQARVSCGGIGDLCKAGDSCCNYPGTDCFQDGQYPRCHTACGHFQFGFCHDGKQCNCQVILGCGCV*
10STF023	6	I01	MRSILQGLLAFALAVGVQARVSCGGIGDLCKAGDSCCNYPGTDCFQDGQYPRCHTACGHFQFGFCHDGKQCNCQVILGCGCV*
10STF058	6	I01	MRSILQGLLAFALAVGVQARVSCGGIGDLCKAGDSCCNYPGTDCFQDGQYPRCHTACGHFQFGFCHDGKQCNCQVILGCGCV*
Chile_1995_STCH95_3A3a	6	I01	MRSILQGLLAFALAVGVQARVSCGGIGDLCKAGDSCCNYPGTDCFQDGQYPRCHTACGHFQFGFCHDGKQCNCQVILGCGCV*
Chile_1995_STCH95_3E4a	6	I01	MRSILQGLLAFALAVGVQARVSCGGIGDLCKAGDSCCNYPGTDCFQDGQYPRCHTACGHFQFGFCHDGKQCNCQVILGCGCV*
ST09FR_Biog_G05	6	I01	MRSILQGLLAFALAVGVQARVSCGGIGDLCKAGDSCCNYPGTDCFQDGQYPRCHTACGHFQFGFCHDGKQCNCQVILGCGCV*
ST09FR_Biog_G11	6	I01	MRSILQGLLAFALAVGVQARVSCGGIGDLCKAGDSCCNYPGTDCFQDGQYPRCHTACGHFQFGFCHDGKQCNCQVILGCGCV*
ST09FR_Biog_G14	6	I01	MRSILQGLLAFALAVGVQARVSCGGIGDLCKAGDSCCNYPGTDCFQDGQYPRCHTACGHFQFGFCHDGKQCNCQVILGCGCV*
ST09FR_Biog_G42	6	I01	MRSILQGLLAFALAVGVQARVSCGGIGDLCKAGDSCCNYPGTDCFQDGQYPRCHTACGHFQFGFCHDGKQCNCQVILGCGCV*
ST09FR_Biog_G49	6	I01	MRSILQGLLAFALAVGVQARVSCGGIGDLCKAGDSCCNYPGTDCFQDGQYPRCHTACGHFQFGFCHDGKQCNCQVILGCGCV*
ST09FR_Biog_G50	6	I01	MRSILQGLLAFALAVGVQARVSCGGIGDLCKAGDSCCNYPGTDCFQDGQYPRCHTACGHFQFGFCHDGKQCNCQVILGCGCV*
ST09FR_Biog_G51	6	I01	MRSILQGLLAFALAVGVQARVSCGGIGDLCKAGDSCCNYPGTDCFQDGQYPRCHTACGHFQFGFCHDGKQCNCQVILGCGCV*
ST09FR_Biog_G59	6	I01	MRSILQGLLAFALAVGVQARVSCGGIGDLCKAGDSCCNYPGTDCFQDGQYPRCHTACGHFQFGFCHDGKQCNCQVILGCGCV*
ST09FR_Biog_I24	6	I01	MRSILQGLLAFALAVGVQARVSCGGIGDLCKAGDSCCNYPGTDCFQDGQYPRCHTACGHFQFGFCHDGKQCNCQVILGCGCV*
ST10FR_Biog_G61	6	I01	MRSILQGLLAFALAVGVQARVSCGGIGDLCKAGDSCCNYPGTDCFQDGQYPRCHTACGHFQFGFCHDGKQCNCQVILGCGCV*
ST10FR_Biog_G62	6	I01	MRSILQGLLAFALAVGVQARVSCGGIGDLCKAGDSCCNYPGTDCFQDGQYPRCHTACGHFQFGFCHDGKQCNCQVILGCGCV*
ST10FR_Biog_G65	6	I01	MRSILQGLLAFALAVGVQARVSCGGIGDLCKAGDSCCNYPGTDCFQDGQYPRCHTACGHFQFGFCHDGKQCNCQVILGCGCV*
ST10FR_Biog_G66	6	I01	MRSILQGLLAFALAVGVQARVSCGGIGDLCKAGDSCCNYPGTDCFQDGQYPRCHTACGHFQFGFCHDGKQCNCQVILGCGCV*
ST10FR_Biog_G68	6	I01	MRSILQGLLAFALAVGVQARVSCGGIGDLCKAGDSCCNYPGTDCFQDGQYPRCHTACGHFQFGFCHDGKQCNCQVILGCGCV*
ST10FR_Biog_G96	6	I01	MRSILQGLLAFALAVGVQARVSCGGIGDLCKAGDSCCNYPGTDCFQDGQYPRCHTACGHFQFGFCHDGKQCNCQVILGCGCV*
ST16CH_3V30	6	I01	MRSILQGLLAFALAVGVQARVSCGGIGDLCKAGDSCCNYPGTDCFQDGQYPRCHTACGHFQFGFCHDGKQCNCQVILGCGCV*
ST16CH_3W21	6	I01	MRSILQGLLAFALAVGVQARVSCGGIGDLCKAGDSCCNYPGTDCFQDGQYPRCHTACGHFQFGFCHDGKQCNCQVILGCGCV*
ST16FR_Biog_FR5	6	I01	MRSILQGLLAFALAVGVQARVSCGGIGDLCKAGDSCCNYPGTDCFQDGQYPRCHTACGHFQFGFCHDGKQCNCQVILGCGCV*
ST95CH_3B2a	6	I01	MRSILQGLLAFALAVGVQARVSCGGIGDLCKAGDSCCNYPGTDCFQDGQYPRCHTACGHFQFGFCHDGKQCNCQVILGCGCV*
ST95CH_5A1a	6	I01	MRSILQGLLAFALAVGVQARVSCGGIGDLCKAGDSCCNYPGTDCFQDGQYPRCHTACGHFQFGFCHDGKQCNCQVILGCGCV*
ST99CH_SW39	6	I01	MRSILQGLLAFALAVGVQARVSCGGIGDLCKAGDSCCNYPGTDCFQDGQYPRCHTACGHFQFGFCHDGKQCNCQVILGCGCV*
STnnJGI_SRR5194476	6	I01	MRSILQGLLAFALAVGVQARVSCGGIGDLCKAGDSCCNYPGTDCFQDGQYPRCHTACGHFQFGFCHDGKQCNCQVILGCGCV*
STnnJGI_SRR5194483	6	I01	MRSILQGLLAFALAVGVQARVSCGGIGDLCKAGDSCCNYPGTDCFQDGQYPRCHTACGHFQFGFCHDGKQCNCQVILGCGCV*
STnnJGI_SRR6831010	6	I01	MRSILQGLLAFALAVGVQARVSCGGIGDLCKAGDSCCNYPGTDCFQDGQYPRCHTACGHFQFGFCHDGKQCNCQVILGCGCV*
09STF004	7		MRSVLQGFLAFALAVGVQAKAKCGSVGDLCARGQSCCNYPEYDCFQDGQYPRCHTACGNWNFGFCHDGKQCDCQLWGCKCV*
09STIR027_3	7		MRSVLQGFLAFALAVGVQAKAKCGSVGDLCARGQSCCNYPEYDCFQDGQYPRCHTACGNWNFGFCHDGKQCDCQLWGCKCV*
Indiana_1993_I1a_1	7		MRSVLQGFLAFALAVGVQAKAKCGSVGDLCARGQSCCNYPEYDCFQDGQYPRCHTACGNWNFGFCHDGKQCDCQLWGCKCV*
ST10FR_Biog_G73	7		MRSVLQGFLAFALAVGVQAKAKCGSVGDLCARGQSCCNYPEYDCFQDGQYPRCHTACGNWNFGFCHDGKQCDCQLWGCKCV*
ST15ORE_Mad_A4	7		MRSVLQGFLAFALAVGVQAKAKCGSVGDLCARGQSCCNYPEYDCFQDGQYPRCHTACGNWNFGFCHDGKQCDCQLWGCKCV*
ST15ORE_Mad_E3	7		MRSVLQGFLAFALAVGVQAKAKCGSVGDLCARGQSCCNYPEYDCFQDGQYPRCHTACGNWNFGFCHDGKQCDCQLWGCKCV*
ST15ORE_Ste_A20	7		MRSVLQGFLAFALAVGVQAKAKCGSVGDLCARGQSCCNYPEYDCFQDGQYPRCHTACGNWNFGFCHDGKQCDCQLWGCKCV*
ST90ORE_a12_3B_11	7		MRSVLQGFLAFALAVGVQAKAKCGSVGDLCARGQSCCNYPEYDCFQDGQYPRCHTACGNWNFGFCHDGKQCDCQLWGCKCV*
ST90ORE_a12_3B_14	7		MRSVLQGFLAFALAVGVQAKAKCGSVGDLCARGQSCCNYPEYDCFQDGQYPRCHTACGNWNFGFCHDGKQCDCQLWGCKCV*
ST90ORE_a12_3B_15	7		MRSVLQGFLAFALAVGVQAKAKCGSVGDLCARGQSCCNYPEYDCFQDGQYPRCHTACGNWNFGFCHDGKQCDCQLWGCKCV*
ST90ORE_a12_3B_18	7		MRSVLQGFLAFALAVGVQAKAKCGSVGDLCARGQSCCNYPEYDCFQDGQYPRCHTACGNWNFGFCHDGKQCDCQLWGCKCV*
ST90ORE_a12_3B_21	7		MRSVLQGFLAFALAVGVQAKAKCGSVGDLCARGQSCCNYPEYDCFQDGQYPRCHTACGNWNFGFCHDGKQCDCQLWGCKCV*
ST90ORE_a12_3B_3	7		MRSVLQGFLAFALAVGVQAKAKCGSVGDLCARGQSCCNYPEYDCFQDGQYPRCHTACGNWNFGFCHDGKQCDCQLWGCKCV*
ST90ORE_a12_3B_5	7		MRSVLQGFLAFALAVGVQAKAKCGSVGDLCARGQSCCNYPEYDCFQDGQYPRCHTACGNWNFGFCHDGKQCDCQLWGCKCV*
ST90ORE_a12_3B_6	7		MRSVLQGFLAFALAVGVQAKAKCGSVGDLCARGQSCCNYPEYDCFQDGQYPRCHTACGNWNFGFCHDGKQCDCQLWGCKCV*
ST90ORE_a12_3B_7	7		MRSVLQGFLAFALAVGVQAKAKCGSVGDLCARGQSCCNYPEYDCFQDGQYPRCHTACGNWNFGFCHDGKQCDCQLWGCKCV*
ST90ORE_a12_3B_9	7		MRSVLQGFLAFALAVGVQAKAKCGSVGDLCARGQSCCNYPEYDCFQDGQYPRCHTACGNWNFGFCHDGKQCDCQLWGCKCV*
ST90ORE_a12_4A_2	7		MRSVLQGFLAFALAVGVQAKAKCGSVGDLCARGQSCCNYPEYDCFQDGQYPRCHTACGNWNFGFCHDGKQCDCQLWGCKCV*
ST90ORE_a12_4A_5	7		MRSVLQGFLAFALAVGVQAKAKCGSVGDLCARGQSCCNYPEYDCFQDGQYPRCHTACGNWNFGFCHDGKQCDCQLWGCKCV*
ST90ORE_a15_2A_11	7		MRSVLQGFLAFALAVGVQAKAKCGSVGDLCARGQSCCNYPEYDCFQDGQYPRCHTACGNWNFGFCHDGKQCDCQLWGCKCV*
ST90ORE_a15_2A_6	7		MRSVLQGFLAFALAVGVQAKAKCGSVGDLCARGQSCCNYPEYDCFQDGQYPRCHTACGNWNFGFCHDGKQCDCQLWGCKCV*
ST90ORE_a15_3B_10	7		MRSVLQGFLAFALAVGVQAKAKCGSVGDLCARGQSCCNYPEYDCFQDGQYPRCHTACGNWNFGFCHDGKQCDCQLWGCKCV*
ST90ORE_a15_3B_15	7		MRSVLQGFLAFALAVGVQAKAKCGSVGDLCARGQSCCNYPEYDCFQDGQYPRCHTACGNWNFGFCHDGKQCDCQLWGCKCV*
ST90ORE_a15_3B_18	7		MRSVLQGFLAFALAVGVQAKAKCGSVGDLCARGQSCCNYPEYDCFQDGQYPRCHTACGNWNFGFCHDGKQCDCQLWGCKCV*
ST90ORE_a15_3B_19	7		MRSVLQGFLAFALAVGVQAKAKCGSVGDLCARGQSCCNYPEYDCFQDGQYPRCHTACGNWNFGFCHDGKQCDCQLWGCKCV*
ST90ORE_a15_3B_5	7		MRSVLQGFLAFALAVGVQAKAKCGSVGDLCARGQSCCNYPEYDCFQDGQYPRCHTACGNWNFGFCHDGKQCDCQLWGCKCV*
ST90ORE_a15_3B_6	7		MRSVLQGFLAFALAVGVQAKAKCGSVGDLCARGQSCCNYPEYDCFQDGQYPRCHTACGNWNFGFCHDGKQCDCQLWGCKCV*
ST90ORE_a15_3B_9	7		MRSVLQGFLAFALAVGVQAKAKCGSVGDLCARGQSCCNYPEYDCFQDGQYPRCHTACGNWNFGFCHDGKQCDCQLWGCKCV*
ST90ORE_a15_4A_10	7		MRSVLQGFLAFALAVGVQAKAKCGSVGDLCARGQSCCNYPEYDCFQDGQYPRCHTACGNWNFGFCHDGKQCDCQLWGCKCV*
ST90ORE_a15_4A_11	7		MRSVLQGFLAFALAVGVQAKAKCGSVGDLCARGQSCCNYPEYDCFQDGQYPRCHTACGNWNFGFCHDGKQCDCQLWGCKCV*
ST90ORE_a15_4A_13	7		MRSVLQGFLAFALAVGVQAKAKCGSVGDLCARGQSCCNYPEYDCFQDGQYPRCHTACGNWNFGFCHDGKQCDCQLWGCKCV*
ST90ORE_a15_4A_15	7		MRSVLQGFLAFALAVGVQAKAKCGSVGDLCARGQSCCNYPEYDCFQDGQYPRCHTACGNWNFGFCHDGKQCDCQLWGCKCV*
ST90ORE_a15_4A_17	7		MRSVLQGFLAFALAVGVQAKAKCGSVGDLCARGQSCCNYPEYDCFQDGQYPRCHTACGNWNFGFCHDGKQCDCQLWGCKCV*
ST90ORE_a15_4A_2	7		MRSVLQGFLAFALAVGVQAKAKCGSVGDLCARGQSCCNYPEYDCFQDGQYPRCHTACGNWNFGFCHDGKQCDCQLWGCKCV*
ST90ORE_a15_4A_3	7		MRSVLQGFLAFALAVGVQAKAKCGSVGDLCARGQSCCNYPEYDCFQDGQYPRCHTACGNWNFGFCHDGKQCDCQLWGCKCV*
ST90ORE_a15_4A_7	7		MRSVLQGFLAFALAVGVQAKAKCGSVGDLCARGQSCCNYPEYDCFQDGQYPRCHTACGNWNFGFCHDGKQCDCQLWGCKCV*
ST92UK_Pla2	7		MRSVLQGFLAFALAVGVQAKAKCGSVGDLCARGQSCCNYPEYDCFQDGQYPRCHTACGNWNFGFCHDGKQCDCQLWGCKCV*
STnnJGI_SRR4235099	7		MRSVLQGFLAFALAVGVQAKAKCGSVGDLCARGQSCCNYPEYDCFQDGQYPRCHTACGNWNFGFCHDGKQCDCQLWGCKCV*
09STF058	8		MRSILQGLLAFALAVGVQARVSCGGIGDLCKAGDSCCNYPITNCFQDGQYPRCHTACGHFHFGFCPDGKQCNCQVIRGCGCV*
09STIR014_1	8		MRSILQGLLAFALAVGVQARVSCGGIGDLCKAGDSCCNYPITNCFQDGQYPRCHTACGHFHFGFCPDGKQCNCQVIRGCGCV*
09STIR020_1	8		MRSILQGLLAFALAVGVQARVSCGGIGDLCKAGDSCCNYPITNCFQDGQYPRCHTACGHFHFGFCPDGKQCNCQVIRGCGCV*
ST01AUS_1C1	8		MRSILQGLLAFALAVGVQARVSCGGIGDLCKAGDSCCNYPITNCFQDGQYPRCHTACGHFHFGFCPDGKQCNCQVIRGCGCV*
ST01AUS_1E1	8		MRSILQGLLAFALAVGVQARVSCGGIGDLCKAGDSCCNYPITNCFQDGQYPRCHTACGHFHFGFCPDGKQCNCQVIRGCGCV*
ST01AUS_1E5	8		MRSILQGLLAFALAVGVQARVSCGGIGDLCKAGDSCCNYPITNCFQDGQYPRCHTACGHFHFGFCPDGKQCNCQVIRGCGCV*
ST13NZ_St13_5_2	8		MRSILQGLLAFALAVGVQARVSCGGIGDLCKAGDSCCNYPITNCFQDGQYPRCHTACGHFHFGFCPDGKQCNCQVIRGCGCV*
ST13NZ_St13_6_1	8		MRSILQGLLAFALAVGVQARVSCGGIGDLCKAGDSCCNYPITNCFQDGQYPRCHTACGHFHFGFCPDGKQCNCQVIRGCGCV*
ST13NZ_St13_8_3	8		MRSILQGLLAFALAVGVQARVSCGGIGDLCKAGDSCCNYPITNCFQDGQYPRCHTACGHFHFGFCPDGKQCNCQVIRGCGCV*
ST15NZ_St_15642_1	8		MRSILQGLLAFALAVGVQARVSCGGIGDLCKAGDSCCNYPITNCFQDGQYPRCHTACGHFHFGFCPDGKQCNCQVIRGCGCV*
ST15NZ_St_15642_10	8		MRSILQGLLAFALAVGVQARVSCGGIGDLCKAGDSCCNYPITNCFQDGQYPRCHTACGHFHFGFCPDGKQCNCQVIRGCGCV*
ST15NZ_St_15642_16	8		MRSILQGLLAFALAVGVQARVSCGGIGDLCKAGDSCCNYPITNCFQDGQYPRCHTACGHFHFGFCPDGKQCNCQVIRGCGCV*
ST15NZ_St_15642_21	8		MRSILQGLLAFALAVGVQARVSCGGIGDLCKAGDSCCNYPITNCFQDGQYPRCHTACGHFHFGFCPDGKQCNCQVIRGCGCV*
ST15NZ_St_15642_4	8		MRSILQGLLAFALAVGVQARVSCGGIGDLCKAGDSCCNYPITNCFQDGQYPRCHTACGHFHFGFCPDGKQCNCQVIRGCGCV*
ST15NZ_St_15642_8	8		MRSILQGLLAFALAVGVQARVSCGGIGDLCKAGDSCCNYPITNCFQDGQYPRCHTACGHFHFGFCPDGKQCNCQVIRGCGCV*
ST15NZ_St_15642_9	8		MRSILQGLLAFALAVGVQARVSCGGIGDLCKAGDSCCNYPITNCFQDGQYPRCHTACGHFHFGFCPDGKQCNCQVIRGCGCV*
ST99CH_3G3	8		MRSILQGLLAFALAVGVQARVSCGGIGDLCKAGDSCCNYPITNCFQDGQYPRCHTACGHFHFGFCPDGKQCNCQVIRGCGCV*
STnnJGI_SRR4235063	8		MRSILQGLLAFALAVGVQARVSCGGIGDLCKAGDSCCNYPITNCFQDGQYPRCHTACGHFHFGFCPDGKQCNCQVIRGCGCV*
Canada_1992_CNRA1a_1	9		MRSVLQGFLAFALAVGVQAKANCGSVGDLCKAGDSCCNYPEYDCFQDGQYPRCHTACGHFNFGFCHDGKRCTCQLYGCKCV*
Canada_1992_CNRB2b_4	9		MRSVLQGFLAFALAVGVQAKANCGSVGDLCKAGDSCCNYPEYDCFQDGQYPRCHTACGHFNFGFCHDGKRCTCQLYGCKCV*
Canada_1992_CNRD4a_2	9		MRSVLQGFLAFALAVGVQAKANCGSVGDLCKAGDSCCNYPEYDCFQDGQYPRCHTACGHFNFGFCHDGKRCTCQLYGCKCV*
Canada_1992_CNRE2a_2	9		MRSVLQGFLAFALAVGVQAKANCGSVGDLCKAGDSCCNYPEYDCFQDGQYPRCHTACGHFNFGFCHDGKRCTCQLYGCKCV*
Canada_1992_CNRE4b_1	9		MRSVLQGFLAFALAVGVQAKANCGSVGDLCKAGDSCCNYPEYDCFQDGQYPRCHTACGHFNFGFCHDGKRCTCQLYGCKCV*
Canada_1992_CNRG3a_1	9		MRSVLQGFLAFALAVGVQAKANCGSVGDLCKAGDSCCNYPEYDCFQDGQYPRCHTACGHFNFGFCHDGKRCTCQLYGCKCV*
Canada_1992_CNRH3a_1	9		MRSVLQGFLAFALAVGVQAKANCGSVGDLCKAGDSCCNYPEYDCFQDGQYPRCHTACGHFNFGFCHDGKRCTCQLYGCKCV*
ST16KA_Biog_K32	9		MRSVLQGFLAFALAVGVQAKANCGSVGDLCKAGDSCCNYPEYDCFQDGQYPRCHTACGHFNFGFCHDGKRCTCQLYGCKCV*
ST16RU_Biog_R19	9		MRSVLQGFLAFALAVGVQAKANCGSVGDLCKAGDSCCNYPEYDCFQDGQYPRCHTACGHFNFGFCHDGKRCTCQLYGCKCV*
STnnJGI_SRR4235061	9		MRSVLQGFLAFALAVGVQAKANCGSVGDLCKAGDSCCNYPEYDCFQDGQYPRCHTACGHFNFGFCHDGKRCTCQLYGCKCV*
STnnJGI_SRR4235064	9		MRSVLQGFLAFALAVGVQAKANCGSVGDLCKAGDSCCNYPEYDCFQDGQYPRCHTACGHFNFGFCHDGKRCTCQLYGCKCV*
STnnJGI_SRR4235067	9		MRSVLQGFLAFALAVGVQAKANCGSVGDLCKAGDSCCNYPEYDCFQDGQYPRCHTACGHFNFGFCHDGKRCTCQLYGCKCV*
STnnJGI_SRR6830965	9		MRSVLQGFLAFALAVGVQAKANCGSVGDLCKAGDSCCNYPEYDCFQDGQYPRCHTACGHFNFGFCHDGKRCTCQLYGCKCV*
STnnJGI_SRR6830969	9		MRSVLQGFLAFALAVGVQAKANCGSVGDLCKAGDSCCNYPEYDCFQDGQYPRCHTACGHFNFGFCHDGKRCTCQLYGCKCV*
STnnJGI_SRR7073430	9		MRSVLQGFLAFALAVGVQAKANCGSVGDLCKAGDSCCNYPEYDCFQDGQYPRCHTACGHFNFGFCHDGKRCTCQLYGCKCV*
STnnJGI_SRR7073614	9		MRSVLQGFLAFALAVGVQAKANCGSVGDLCKAGDSCCNYPEYDCFQDGQYPRCHTACGHFNFGFCHDGKRCTCQLYGCKCV*
STnnJGI_SRR7074464	9		MRSVLQGFLAFALAVGVQAKANCGSVGDLCKAGDSCCNYPEYDCFQDGQYPRCHTACGHFNFGFCHDGKRCTCQLYGCKCV*
STnnJGI_SRR7074626	9		MRSVLQGFLAFALAVGVQAKANCGSVGDLCKAGDSCCNYPEYDCFQDGQYPRCHTACGHFNFGFCHDGKRCTCQLYGCKCV*
05STD133_1	10	I27	MRSILQGLLAFALAVGVQARVSCGGIGDLCKAGDSCCNYPITNCFQDGQYPRCHTACGHFHFGFCHDGKRCNCQVIRGCGCV*
07STF011	10	I27	MRSILQGLLAFALAVGVQARVSCGGIGDLCKAGDSCCNYPITNCFQDGQYPRCHTACGHFHFGFCHDGKRCNCQVIRGCGCV*
08STB003	10	I27	MRSILQGLLAFALAVGVQARVSCGGIGDLCKAGDSCCNYPITNCFQDGQYPRCHTACGHFHFGFCHDGKRCNCQVIRGCGCV*
08STB010	10	I27	MRSILQGLLAFALAVGVQARVSCGGIGDLCKAGDSCCNYPITNCFQDGQYPRCHTACGHFHFGFCHDGKRCNCQVIRGCGCV*
08STGB001	10	I27	MRSILQGLLAFALAVGVQARVSCGGIGDLCKAGDSCCNYPITNCFQDGQYPRCHTACGHFHFGFCHDGKRCNCQVIRGCGCV*
09STD019	10	I27	MRSILQGLLAFALAVGVQARVSCGGIGDLCKAGDSCCNYPITNCFQDGQYPRCHTACGHFHFGFCHDGKRCNCQVIRGCGCV*
09STF097	10	I27	MRSILQGLLAFALAVGVQARVSCGGIGDLCKAGDSCCNYPITNCFQDGQYPRCHTACGHFHFGFCHDGKRCNCQVIRGCGCV*
ST09FR_Biog_G54	10	I27	MRSILQGLLAFALAVGVQARVSCGGIGDLCKAGDSCCNYPITNCFQDGQYPRCHTACGHFHFGFCHDGKRCNCQVIRGCGCV*
ST13FR_Biog_LG0595	10	I27	MRSILQGLLAFALAVGVQARVSCGGIGDLCKAGDSCCNYPITNCFQDGQYPRCHTACGHFHFGFCHDGKRCNCQVIRGCGCV*
ST16CH_1K42	10	I27	MRSILQGLLAFALAVGVQARVSCGGIGDLCKAGDSCCNYPITNCFQDGQYPRCHTACGHFHFGFCHDGKRCNCQVIRGCGCV*
ST16CH_1O3	10	I27	MRSILQGLLAFALAVGVQARVSCGGIGDLCKAGDSCCNYPITNCFQDGQYPRCHTACGHFHFGFCHDGKRCNCQVIRGCGCV*
ST16CH_3D7	10	I27	MRSILQGLLAFALAVGVQARVSCGGIGDLCKAGDSCCNYPITNCFQDGQYPRCHTACGHFHFGFCHDGKRCNCQVIRGCGCV*
ST16CH_3K32	10	I27	MRSILQGLLAFALAVGVQARVSCGGIGDLCKAGDSCCNYPITNCFQDGQYPRCHTACGHFHFGFCHDGKRCNCQVIRGCGCV*
ST16CH_3V43	10	I27	MRSILQGLLAFALAVGVQARVSCGGIGDLCKAGDSCCNYPITNCFQDGQYPRCHTACGHFHFGFCHDGKRCNCQVIRGCGCV*
ST99CH_3A6	10	I27	MRSILQGLLAFALAVGVQARVSCGGIGDLCKAGDSCCNYPITNCFQDGQYPRCHTACGHFHFGFCHDGKRCNCQVIRGCGCV*
ST99CH_3D1	10	I27	MRSILQGLLAFALAVGVQARVSCGGIGDLCKAGDSCCNYPITNCFQDGQYPRCHTACGHFHFGFCHDGKRCNCQVIRGCGCV*
Switzerland_1999_ST99CH_3B6	10	I27	MRSILQGLLAFALAVGVQARVSCGGIGDLCKAGDSCCNYPITNCFQDGQYPRCHTACGHFHFGFCHDGKRCNCQVIRGCGCV*
ST09FR_Biog_G47	11	I15	MRSILQGLLAFALAVGVQARVVCGGIGDLCKAGPSCCNYPITNCFQDGQYPRCHTACGNWNFGFCHDGKQCNCQTVPGCGCV*
ST13FR_Biog_SeptoDur10	11	I15	MRSILQGLLAFALAVGVQARVVCGGIGDLCKAGPSCCNYPITNCFQDGQYPRCHTACGNWNFGFCHDGKQCNCQTVPGCGCV*
ST13FR_Biog_SeptoDur8	11	I15	MRSILQGLLAFALAVGVQARVVCGGIGDLCKAGPSCCNYPITNCFQDGQYPRCHTACGNWNFGFCHDGKQCNCQTVPGCGCV*
ST13FR_Biog_SeptoDur88	11	I15	MRSILQGLLAFALAVGVQARVVCGGIGDLCKAGPSCCNYPITNCFQDGQYPRCHTACGNWNFGFCHDGKQCNCQTVPGCGCV*
ST16ALG_Biog_Alg74	11	I15	MRSILQGLLAFALAVGVQARVVCGGIGDLCKAGPSCCNYPITNCFQDGQYPRCHTACGNWNFGFCHDGKQCNCQTVPGCGCV*
STnnJGI_SRR4235104	11	I15	MRSILQGLLAFALAVGVQARVVCGGIGDLCKAGPSCCNYPITNCFQDGQYPRCHTACGNWNFGFCHDGKQCNCQTVPGCGCV*
STnnJGI_SRR6831004	11	I15	MRSILQGLLAFALAVGVQARVVCGGIGDLCKAGPSCCNYPITNCFQDGQYPRCHTACGNWNFGFCHDGKQCNCQTVPGCGCV*
Tunisia_2008_ST08TN_33_4_3	11	I15	MRSILQGLLAFALAVGVQARVVCGGIGDLCKAGPSCCNYPITNCFQDGQYPRCHTACGNWNFGFCHDGKQCNCQTVPGCGCV*
Tunisia_2008_ST08TN_33_4_9	11	I15	MRSILQGLLAFALAVGVQARVVCGGIGDLCKAGPSCCNYPITNCFQDGQYPRCHTACGNWNFGFCHDGKQCNCQTVPGCGCV*
Tunisia_2008_ST08TN_33_5_8	11	I15	MRSILQGLLAFALAVGVQARVVCGGIGDLCKAGPSCCNYPITNCFQDGQYPRCHTACGNWNFGFCHDGKQCNCQTVPGCGCV*
Tunisia_2008_ST08TN_33_6_2	11	I15	MRSILQGLLAFALAVGVQARVVCGGIGDLCKAGPSCCNYPITNCFQDGQYPRCHTACGNWNFGFCHDGKQCNCQTVPGCGCV*
Tunisia_2008_ST08TN_33_6_6	11	I15	MRSILQGLLAFALAVGVQARVVCGGIGDLCKAGPSCCNYPITNCFQDGQYPRCHTACGNWNFGFCHDGKQCNCQTVPGCGCV*
Tunisia_2008_ST08TN_33_7_4	11	I15	MRSILQGLLAFALAVGVQARVVCGGIGDLCKAGPSCCNYPITNCFQDGQYPRCHTACGNWNFGFCHDGKQCNCQTVPGCGCV*
Tunisia_2008_ST08TN_33_8_4	11	I15	MRSILQGLLAFALAVGVQARVVCGGIGDLCKAGPSCCNYPITNCFQDGQYPRCHTACGNWNFGFCHDGKQCNCQTVPGCGCV*
Tunisia_2008_ST08TN_33_8_7	11	I15	MRSILQGLLAFALAVGVQARVVCGGIGDLCKAGPSCCNYPITNCFQDGQYPRCHTACGNWNFGFCHDGKQCNCQTVPGCGCV*
Tunisia_2008_ST08TN_33_8_9	11	I15	MRSILQGLLAFALAVGVQARVVCGGIGDLCKAGPSCCNYPITNCFQDGQYPRCHTACGNWNFGFCHDGKQCNCQTVPGCGCV*
Tunisia_2008_ST08TN_33_9_6	11	I15	MRSILQGLLAFALAVGVQARVVCGGIGDLCKAGPSCCNYPITNCFQDGQYPRCHTACGNWNFGFCHDGKQCNCQTVPGCGCV*
05STB011_1	12	I13	MRSILQGLLAFALAVGVQARVSCGGIGDLCKAGPSCCNYPGTDCFQDGQYPRCHTACGHYNFGFCHDGKQCNCQVIPGCGCV*
05STD087_1	12	I13	MRSILQGLLAFALAVGVQARVSCGGIGDLCKAGPSCCNYPGTDCFQDGQYPRCHTACGHYNFGFCHDGKQCNCQVIPGCGCV*
05STNL015_1	12	I13	MRSILQGLLAFALAVGVQARVSCGGIGDLCKAGPSCCNYPGTDCFQDGQYPRCHTACGHYNFGFCHDGKQCNCQVIPGCGCV*
05STPL007_1	12	I13	MRSILQGLLAFALAVGVQARVSCGGIGDLCKAGPSCCNYPGTDCFQDGQYPRCHTACGHYNFGFCHDGKQCNCQVIPGCGCV*
06STIR005	12	I13	MRSILQGLLAFALAVGVQARVSCGGIGDLCKAGPSCCNYPGTDCFQDGQYPRCHTACGHYNFGFCHDGKQCNCQVIPGCGCV*
08STD018	12	I13	MRSILQGLLAFALAVGVQARVSCGGIGDLCKAGPSCCNYPGTDCFQDGQYPRCHTACGHYNFGFCHDGKQCNCQVIPGCGCV*
09STF019	12	I13	MRSILQGLLAFALAVGVQARVSCGGIGDLCKAGPSCCNYPGTDCFQDGQYPRCHTACGHYNFGFCHDGKQCNCQVIPGCGCV*
09STF029	12	I13	MRSILQGLLAFALAVGVQARVSCGGIGDLCKAGPSCCNYPGTDCFQDGQYPRCHTACGHYNFGFCHDGKQCNCQVIPGCGCV*
09STIR013_1	12	I13	MRSILQGLLAFALAVGVQARVSCGGIGDLCKAGPSCCNYPGTDCFQDGQYPRCHTACGHYNFGFCHDGKQCNCQVIPGCGCV*
09STIR022_4	12	I13	MRSILQGLLAFALAVGVQARVSCGGIGDLCKAGPSCCNYPGTDCFQDGQYPRCHTACGHYNFGFCHDGKQCNCQVIPGCGCV*
10ST_Syn_D003	12	I13	MRSILQGLLAFALAVGVQARVSCGGIGDLCKAGPSCCNYPGTDCFQDGQYPRCHTACGHYNFGFCHDGKQCNCQVIPGCGCV*
10ST_Syn_D005	12	I13	MRSILQGLLAFALAVGVQARVSCGGIGDLCKAGPSCCNYPGTDCFQDGQYPRCHTACGHYNFGFCHDGKQCNCQVIPGCGCV*
10STD017	12	I13	MRSILQGLLAFALAVGVQARVSCGGIGDLCKAGPSCCNYPGTDCFQDGQYPRCHTACGHYNFGFCHDGKQCNCQVIPGCGCV*
10STF146	12	I13	MRSILQGLLAFALAVGVQARVSCGGIGDLCKAGPSCCNYPGTDCFQDGQYPRCHTACGHYNFGFCHDGKQCNCQVIPGCGCV*
Kenya_1994_STKE94ML1a	12	I13	MRSILQGLLAFALAVGVQARVSCGGIGDLCKAGPSCCNYPGTDCFQDGQYPRCHTACGHYNFGFCHDGKQCNCQVIPGCGCV*
ST10FR_Biog_G69	12	I13	MRSILQGLLAFALAVGVQARVSCGGIGDLCKAGPSCCNYPGTDCFQDGQYPRCHTACGHYNFGFCHDGKQCNCQVIPGCGCV*
Israel_1992_ISZC2a_2	13	I18	MRSVLQGFLAFALAVGVQAKAKCGSVGDLCARGQSCCNYPEYDCFQDGQFPRCHTACGNWKFGFCHDGKQCTCQTIWGCGCV*
ST92ISR_Ar_11g	13	I18	MRSVLQGFLAFALAVGVQAKAKCGSVGDLCARGQSCCNYPEYDCFQDGQFPRCHTACGNWKFGFCHDGKQCTCQTIWGCGCV*
ST92ISR_Ar_2f	13	I18	MRSVLQGFLAFALAVGVQAKAKCGSVGDLCARGQSCCNYPEYDCFQDGQFPRCHTACGNWKFGFCHDGKQCTCQTIWGCGCV*
ST92ISR_Ar_4g	13	I18	MRSVLQGFLAFALAVGVQAKAKCGSVGDLCARGQSCCNYPEYDCFQDGQFPRCHTACGNWKFGFCHDGKQCTCQTIWGCGCV*
STnnJGI_SRR4235085	13	I18	MRSVLQGFLAFALAVGVQAKAKCGSVGDLCARGQSCCNYPEYDCFQDGQFPRCHTACGNWKFGFCHDGKQCTCQTIWGCGCV*
STnnJGI_SRR5194534	13	I18	MRSVLQGFLAFALAVGVQAKAKCGSVGDLCARGQSCCNYPEYDCFQDGQFPRCHTACGNWKFGFCHDGKQCTCQTIWGCGCV*
STnnJGI_SRR5194587	13	I18	MRSVLQGFLAFALAVGVQAKAKCGSVGDLCARGQSCCNYPEYDCFQDGQFPRCHTACGNWKFGFCHDGKQCTCQTIWGCGCV*
Syria_1992_SYK2	13	I18	MRSVLQGFLAFALAVGVQAKAKCGSVGDLCARGQSCCNYPEYDCFQDGQFPRCHTACGNWKFGFCHDGKQCTCQTIWGCGCV*
Syria_1992_SYK4	13	I18	MRSVLQGFLAFALAVGVQAKAKCGSVGDLCARGQSCCNYPEYDCFQDGQFPRCHTACGNWKFGFCHDGKQCTCQTIWGCGCV*
Syria_1992_SYT3	13	I18	MRSVLQGFLAFALAVGVQAKAKCGSVGDLCARGQSCCNYPEYDCFQDGQFPRCHTACGNWKFGFCHDGKQCTCQTIWGCGCV*
05STCH002_1	14		MRSILQGLLAFALAVGVQARVSCGGIGDLCKAGDSCCNYPITNCFQDGQYPRCHTACGHFHFGFCPDGKRCNCQVIRGCGCV*
05STCH004_1	14		MRSILQGLLAFALAVGVQARVSCGGIGDLCKAGDSCCNYPITNCFQDGQYPRCHTACGHFHFGFCPDGKRCNCQVIRGCGCV*
09STD044	14		MRSILQGLLAFALAVGVQARVSCGGIGDLCKAGDSCCNYPITNCFQDGQYPRCHTACGHFHFGFCPDGKRCNCQVIRGCGCV*
10STF057	14		MRSILQGLLAFALAVGVQARVSCGGIGDLCKAGDSCCNYPITNCFQDGQYPRCHTACGHFHFGFCPDGKRCNCQVIRGCGCV*
ST10FR_Biog_G91	14		MRSILQGLLAFALAVGVQARVSCGGIGDLCKAGDSCCNYPITNCFQDGQYPRCHTACGHFHFGFCPDGKRCNCQVIRGCGCV*
ST16CH_1A11	14		MRSILQGLLAFALAVGVQARVSCGGIGDLCKAGDSCCNYPITNCFQDGQYPRCHTACGHFHFGFCPDGKRCNCQVIRGCGCV*
ST99CH_3H3	14		MRSILQGLLAFALAVGVQARVSCGGIGDLCKAGDSCCNYPITNCFQDGQYPRCHTACGHFHFGFCPDGKRCNCQVIRGCGCV*
STnnJGI_SRR4235108	14		MRSILQGLLAFALAVGVQARVSCGGIGDLCKAGDSCCNYPITNCFQDGQYPRCHTACGHFHFGFCPDGKRCNCQVIRGCGCV*
Algeria_1992_ALA2a	15		MRSILQGLLAFALAVGVQARVSCGGIGDLCKAGPSCCNYPGTDCFQDGQYPRCHTACGHFHFGFCHDGKQCNCQKNPGCRCV*
Algeria_1992_ALG1d	15		MRSILQGLLAFALAVGVQARVSCGGIGDLCKAGPSCCNYPGTDCFQDGQYPRCHTACGHFHFGFCHDGKQCNCQKNPGCRCV*
ST13FR_Biog_SeptoDur29	15		MRSILQGLLAFALAVGVQARVSCGGIGDLCKAGPSCCNYPGTDCFQDGQYPRCHTACGHFHFGFCHDGKQCNCQKNPGCRCV*
ST13FR_Biog_SeptoDur82	15		MRSILQGLLAFALAVGVQARVSCGGIGDLCKAGPSCCNYPGTDCFQDGQYPRCHTACGHFHFGFCHDGKQCNCQKNPGCRCV*
STnnJGI_SRR4235102	15		MRSILQGLLAFALAVGVQARVSCGGIGDLCKAGPSCCNYPGTDCFQDGQYPRCHTACGHFHFGFCHDGKQCNCQKNPGCRCV*
STnnJGI_SRR5194607	15		MRSILQGLLAFALAVGVQARVSCGGIGDLCKAGPSCCNYPGTDCFQDGQYPRCHTACGHFHFGFCHDGKQCNCQKNPGCRCV*
Tunisia_2008_ST08TN_33_6_9	15		MRSILQGLLAFALAVGVQARVSCGGIGDLCKAGPSCCNYPGTDCFQDGQYPRCHTACGHFHFGFCHDGKQCNCQKNPGCRCV*
Turkey_1992_TKA2c	15		MRSILQGLLAFALAVGVQARVSCGGIGDLCKAGPSCCNYPGTDCFQDGQYPRCHTACGHFHFGFCHDGKQCNCQKNPGCRCV*
05STPL005_1	16	I33	MRSILQGLLAFALAVGVQARVTCGGIGDLCKAGPSCCNYPITNCFQDGQYPRCHTACGNWNFGFCHDGKQCNCQTVTGCGCV*
06STCZ023	16	I33	MRSILQGLLAFALAVGVQARVTCGGIGDLCKAGPSCCNYPITNCFQDGQYPRCHTACGNWNFGFCHDGKQCNCQTVTGCGCV*
06STCZ044	16	I33	MRSILQGLLAFALAVGVQARVTCGGIGDLCKAGPSCCNYPITNCFQDGQYPRCHTACGNWNFGFCHDGKQCNCQTVTGCGCV*
ST09FR_Biog_G57	16	I33	MRSILQGLLAFALAVGVQARVTCGGIGDLCKAGPSCCNYPITNCFQDGQYPRCHTACGNWNFGFCHDGKQCNCQTVTGCGCV*
ST16CH_1C52	16	I33	MRSILQGLLAFALAVGVQARVTCGGIGDLCKAGPSCCNYPITNCFQDGQYPRCHTACGNWNFGFCHDGKQCNCQTVTGCGCV*
ST16CH_3E45	16	I33	MRSILQGLLAFALAVGVQARVTCGGIGDLCKAGPSCCNYPITNCFQDGQYPRCHTACGNWNFGFCHDGKQCNCQTVTGCGCV*
08STF083	17	I22	MRSILQGLLAFALAVGVQARVSCGGIGDLCKAGASCCNYPGTDCFQDGQYPRCHTACGHYNFGFCHDGKLCNCQHIPGCGCV*
09STF025	17	I22	MRSILQGLLAFALAVGVQARVSCGGIGDLCKAGASCCNYPGTDCFQDGQYPRCHTACGHYNFGFCHDGKLCNCQHIPGCGCV*
10STF049	17	I22	MRSILQGLLAFALAVGVQARVSCGGIGDLCKAGASCCNYPGTDCFQDGQYPRCHTACGHYNFGFCHDGKLCNCQHIPGCGCV*
STnnJGI_SRR4235113	17	I22	MRSILQGLLAFALAVGVQARVSCGGIGDLCKAGASCCNYPGTDCFQDGQYPRCHTACGHYNFGFCHDGKLCNCQHIPGCGCV*
STnnJGI_SRR5194589	17	I22	MRSILQGLLAFALAVGVQARVSCGGIGDLCKAGASCCNYPGTDCFQDGQYPRCHTACGHYNFGFCHDGKLCNCQHIPGCGCV*
STnnJGI_SRR5194594	17	I22	MRSILQGLLAFALAVGVQARVSCGGIGDLCKAGASCCNYPGTDCFQDGQYPRCHTACGHYNFGFCHDGKLCNCQHIPGCGCV*
ST09FR_Biog_G24	18	I36	MRSILQGLLAFALAVGVQARVVCGGIGDLCKAGPSCCNYPITNCFQDGQYPRCHTACGNWNFGFCSDGKQCNCQVIPGCGCV*
ST09FR_Biog_I04	18	I36	MRSILQGLLAFALAVGVQARVVCGGIGDLCKAGPSCCNYPITNCFQDGQYPRCHTACGNWNFGFCSDGKQCNCQVIPGCGCV*
ST16CH_3V27	18	I36	MRSILQGLLAFALAVGVQARVVCGGIGDLCKAGPSCCNYPITNCFQDGQYPRCHTACGNWNFGFCSDGKQCNCQVIPGCGCV*
STnnJGI_SRR5194482	18	I36	MRSILQGLLAFALAVGVQARVVCGGIGDLCKAGPSCCNYPITNCFQDGQYPRCHTACGNWNFGFCSDGKQCNCQVIPGCGCV*
Switzerland_1999_ST99CH_3C9	18	I36	MRSILQGLLAFALAVGVQARVVCGGIGDLCKAGPSCCNYPITNCFQDGQYPRCHTACGNWNFGFCSDGKQCNCQVIPGCGCV*
ST92ISR_Ar_17d	19	I34	MRSILQGLLAFALAVGVQARVTCGGIGDLCKAGPSCCNYPITNCIQDGQYPRCHTACGNWNFGLCPDGKQCNCQVVPGCGCV*
ST92ISR_Ar_1b	19	I34	MRSILQGLLAFALAVGVQARVTCGGIGDLCKAGPSCCNYPITNCIQDGQYPRCHTACGNWNFGLCPDGKQCNCQVVPGCGCV*
ST92ISR_Ar_5a	19	I34	MRSILQGLLAFALAVGVQARVTCGGIGDLCKAGPSCCNYPITNCIQDGQYPRCHTACGNWNFGLCPDGKQCNCQVVPGCGCV*
ST92ISR_Ar_5g	19	I34	MRSILQGLLAFALAVGVQARVTCGGIGDLCKAGPSCCNYPITNCIQDGQYPRCHTACGNWNFGLCPDGKQCNCQVVPGCGCV*
Yemen_1992_YEQ2	19	I34	MRSILQGLLAFALAVGVQARVTCGGIGDLCKAGPSCCNYPITNCIQDGQYPRCHTACGNWNFGLCPDGKQCNCQVVPGCGCV*
09STD075	20		MRSVLQGFLAFALAVGVQAKAKCGSVGDLCARGQSCCNYPEYDCFQDGQYPRCHTACGNFNFGFCHDGKQCDCQLWGCRCV*
09STIR014_3	20		MRSVLQGFLAFALAVGVQAKAKCGSVGDLCARGQSCCNYPEYDCFQDGQYPRCHTACGNFNFGFCHDGKQCDCQLWGCRCV*
10STF150	20		MRSVLQGFLAFALAVGVQAKAKCGSVGDLCARGQSCCNYPEYDCFQDGQYPRCHTACGNFNFGFCHDGKQCDCQLWGCRCV*
ST10FR_Biog_G102	20		MRSVLQGFLAFALAVGVQAKAKCGSVGDLCARGQSCCNYPEYDCFQDGQYPRCHTACGNFNFGFCHDGKQCDCQLWGCRCV*
ST13NZ_St13_7_3	21		MRSILQGLLAFALAVGVQARVSCGGIGDLCKAGDSCCNYPITNCFQDGQYPRCHTACGHFHFGFCPDGKQCNCQVIPGCGCV*
ST13NZ_St13_9_3	21		MRSILQGLLAFALAVGVQARVSCGGIGDLCKAGDSCCNYPITNCFQDGQYPRCHTACGHFHFGFCPDGKQCNCQVIPGCGCV*
ST15NZ_St_15640_5	21		MRSILQGLLAFALAVGVQARVSCGGIGDLCKAGDSCCNYPITNCFQDGQYPRCHTACGHFHFGFCPDGKQCNCQVIPGCGCV*
STnnJGI_SRR4235089	21		MRSILQGLLAFALAVGVQARVSCGGIGDLCKAGDSCCNYPITNCFQDGQYPRCHTACGHFHFGFCPDGKQCNCQVIPGCGCV*
ST01AUS_1A9	22	I14	MRSILQGLLAFALAVGVQARVTCGGIGDLCKAGPSCCLYPITNCFQDGQYPRCHTACGNWNFGFCPDGKQCNCQVVPGCGCV*
ST14TAS_WAI1822	22	I14	MRSILQGLLAFALAVGVQARVTCGGIGDLCKAGPSCCLYPITNCFQDGQYPRCHTACGNWNFGFCPDGKQCNCQVVPGCGCV*
ST14TAS_WAI2060	22	I14	MRSILQGLLAFALAVGVQARVTCGGIGDLCKAGPSCCLYPITNCFQDGQYPRCHTACGNWNFGFCPDGKQCNCQVVPGCGCV*
ST16CH_1K29	23	I17	MRSVLQGFLAFALAVGVQAKAKCGSVGDLCARGQSCCNYPEYDCFQDGQYPRCHTACGNWNFGFCHDGKQCDCQLWGCRCV*
ST92UK_XB16_1	23	I17	MRSVLQGFLAFALAVGVQAKAKCGSVGDLCARGQSCCNYPEYDCFQDGQYPRCHTACGNWNFGFCHDGKQCDCQLWGCRCV*
ST99CH_3C4	23	I17	MRSVLQGFLAFALAVGVQAKAKCGSVGDLCARGQSCCNYPEYDCFQDGQYPRCHTACGNWNFGFCHDGKQCDCQLWGCRCV*
ST92ISR_Ar_1j	24		MRSILQGLLAFALAVGVQARVSCGGIGDLCKAGASCCNYPLTDCFQDGQYPRCHTACGHFHFGFCPDGKQCNCQTIPGCGCV*
ST92ISR_Ar_21a	24		MRSILQGLLAFALAVGVQARVSCGGIGDLCKAGASCCNYPLTDCFQDGQYPRCHTACGHFHFGFCPDGKQCNCQTIPGCGCV*
ST92ISR_Ar_22f	24		MRSILQGLLAFALAVGVQARVSCGGIGDLCKAGASCCNYPLTDCFQDGQYPRCHTACGHFHFGFCPDGKQCNCQTIPGCGCV*
09STF112	25		MRSILQGLLAFALAVGVQARVVCGGIGDLCKAGPSCCNYPITNCFQDGQYPRCHTACGNWNFGFCADGKQCNCQVIPGCGCV*
10STGB035	25		MRSILQGLLAFALAVGVQARVVCGGIGDLCKAGPSCCNYPITNCFQDGQYPRCHTACGNWNFGFCADGKQCNCQVIPGCGCV*
Ethiopia_1992_ETK1	26		MRSVLQGFLAFALAVGVQAKAKCGSVGDLCARGQSCCNYPEYDCFQDGQYPRCHTACGNWKFGFCHDGKQCTCQTVWGCGCV*
STnnJGI_SRR5194588	26		MRSVLQGFLAFALAVGVQAKAKCGSVGDLCARGQSCCNYPEYDCFQDGQYPRCHTACGNWKFGFCHDGKQCTCQTVWGCGCV*
Iran_2001_STIR01B74b	27		MRSVLQGFLAFALAVGVQAKAKCGSVGDLCARGQSCCNYPDYDCFQDGQFPRCHTACGNFNFGFCHDGKRCTCQLWGCKCV*
STnnJGI_SRR6830971	27		MRSVLQGFLAFALAVGVQAKAKCGSVGDLCARGQSCCNYPDYDCFQDGQFPRCHTACGNFNFGFCHDGKRCTCQLWGCKCV*
Kenya_1994_STKE94MF1a	28		MRSILQGLLAFALAVGVQAKVSCGGIGDLCKAGASCCNYPLNDCFQDGQYPRCHTACGHFHFGFCHDGKQCNCQTVPGCGCV*
Kenya_1994_STKE94MI1a	28		MRSILQGLLAFALAVGVQAKVSCGGIGDLCKAGASCCNYPLNDCFQDGQYPRCHTACGHFHFGFCHDGKQCNCQTVPGCGCV*
ST01AUS_1B2	29		MRSILQGLLAFALAVGVQARVSCGGIGDLCKAGDSCCNYPGTDCFQDGQYPRCHTACGHFQFGFCHDGKQCNCQVIPGCGCV*
ST01AUS_1G5	29		MRSILQGLLAFALAVGVQARVSCGGIGDLCKAGDSCCNYPGTDCFQDGQYPRCHTACGHFQFGFCHDGKQCNCQVIPGCGCV*
ST05DK_01a1	30	I28	MRSILQGLLAFALAVGVQARVSCGGIGDLCKAGDSCCNYPITNCFQDGQYPRCHTACGHFHFGFCPDGKQCNCQVVRGCGCV*
STnnJGI_SRR4235101	30	I28	MRSILQGLLAFALAVGVQARVSCGGIGDLCKAGDSCCNYPITNCFQDGQYPRCHTACGHFHFGFCPDGKQCNCQVVRGCGCV*
05STD108_1	31		MRSILQGLLAFALAVGVQARVVCGGIGDLCKAGPSCCNYPITNCFQDGQYPRCHTACGNWNFGFCPDGKQCNCQVIPSCGCV*
08STCH005	32		MRSVLQGFLAFALAVGVQAKAKCGSVGDLCARGQSCCNYPQYDCFQDGQYPRCHTACGNWNFGFCHDGKQCDCQLWGCRCV*
08STCZ011	33		MRSILQGLLAFALAVGVQARVTCGGIGDLCKAGPSCCNYPITNCFQDGQYPRCHTACGNWNFGFCSDGKQCNCQVIPGCGCV*
09STE001	34		MRSILQGLLAFALAVGVQARVSCGGIGDLCKAGPSCCNYPGTDCFQDGQYPRCHTACGNYHFGFCHDGKQCNCRIIPGCGCL*
09STF024	35		MRSILQSLLAFALAVGVQARVVCGGIGDLCKAGPSCCNYPITNCFQDGQYPRCHTACGNWNFGFCPDGKQCNCQVIPGCGCV*
Ethiopia_1992_ETD1	36		MRSILQGLLAFALAVGVQARVSCGGIGDLCKAGASCCNYPGTDCFQDGQYPRCHTACGHFHFGFCHDGKQCNCQKIPGCGCV*
ST01AUS_1D4	37		MRSILQGLLAFALAVGVQARVSCGGIGDLCKAGDSCCNYPITNCFQDGQYPRCHTACGNWNFGFCPDGKQCNCQVIPGCGCV*
ST16CH_1B73	38		MRSILQGLLAFALAVGV*ARVVCGGIGDLCKAGPSCCNYPITNCFQDGQYPRCHTACGNWNFGFCPDGKQCNCQVIPGCGCV*
ST16CH_1D1	39	I21	MRSILQGLLACALAVGVQARVVCGGIGDLCKAGPSCCNYPITNCFQDGQYPRCHTACGNWNFGFCPDGKQCNCQVIPGCGCV*
ST16CH_1M33	40		MRSILQGLLAFALAVGVQARVVCGGIGDLCKAGPSCCNYPITNCF*DGQYPRCHTTCGNWNFGFCPDGKQCNCQVIPSCGYV*
ST16RU_Biog_R1	41	I43	MRSVLQGFLAFALAVGVQAKAQCGSVGDLCARGQSCCNYPKYDCFQDGQFPRCHTACGNFNFGFCHDGKRCTCQLLGCKCV*
ST90ORE_a12_4A_1	42		MRSVLQGFLAFALAVGVQAKAKCGSVGDLCARG*SCCNYPEYDCF*DGQYPRCYTACGNWNFGFCHDGKQCDCQLWGCKCV*
ST90ORE_a15_2A_14	43		MRSVLQGFLAFALAVGVQAKAQCGSVGDLCARGQSCCNYPEYDCFQDGQFPRCHTACGNFNFGFCHDGKRCTCQLWGCKCV*
ST92ISR_Ar_17e	44		MRSILQGLLAFALAVGVQARVSCGGIGDLCKAGASCCNYPLTDCFQDGQYPRCHTACGHFHFGFCHDGKQCNCQTVPGCGCV*
ST92ISR_Ar_17r	45		MRSVLQGFLAFALAVGVQAKAQCGSVGDLCARGQSCCNYPEYDCFQDGQFPRCHTACGNFNFGFCHDGKRCTCQLWGCRCV*
STnnJGI_SRR4235082	46		MRSILQGLLAFALAVGVQARVSCGGIGDLCKAGDSCCNYPLTGCFQDGQYPRCHTACGHYNFGFCPDGKQCNCQIIPGCGCV*
STnnJGI_SRR4235083	47		MRSILQGLLAFALAVGVQARVSCGGIGDLCKAGDSCCNYPGTDCFQDGQYPRCHTACGHFQFGFCHDGKQCNCQTILGCGCV*
STnnJGI_SRR4235084	48		MRSILQGLLAFALAVGVQARVVCGGIGDLCKAGPSCCNYPITNCFQDGQYPRCHTACGHFHFGFCPDGKQCNCQVIPGCGCV*
STnnJGI_SRR4235111	49		MRSVLQGFLAFALAVGVQAKAQCGSVGDLCARGQSCCN*PEYDCFQDGQFPRCHTACGNFNFGFCHDGKRCTCQLWGCKCV*
STnnJGI_SRR5194595	50		MRSILQGLLAFALAVGVQARTSCGGIGDLCKAGDSCCNYPGTDCFQDGQYPRCHTACGHFNFGFCHDGKQCNCQTIYGCGCV*
STnnJGI_SRR5194596	51		MRSILQGLLAFALAVGVQARVSCGGIGDLCKAGDSCCNYPITNCFQDGQYPRCHTACGHYKFGFCHDGKQCNCQTVPGCGCV*
STnnJGI_SRR5194605	52	I23	MRSILQGLLAFALAVGVQARVSCGGIGDLCKAGASCCNYPLTGCFQDGQYPRCHTACGHYHFGFCHDGKQCNCQTIPGCGCV*
STnnJGI_SRR6831008	53		MRSILQGLLAFALAVGVQARVSCGGIGDLCKAGASCCNYPVTDCFQDGQYPRCHTACGHFHFGFCHDGKQCNCQTIRGCGCV*
Turkey_1992_TKA1a	54		MRSVLQGFLAFALAVGVQAKAKCGSVGDLCARGQSCCNYPEYDCFQDGQFPRCHTACGNFNFGFCHDGKQCTCLNVYGCGCV*
Turkey_1992_TKV1	55	I08	MRSVLQGFLAFALAVGVQAKAKCGSVGDLCARGQSCCNYPDYDCFQDGQFPRCHTACGNFNFGFCHDGKRCTCQVWGCKCV*
Turkey_1992_TKV2a	56	I40	MRSVLQGFLAFALAVGVQAKAKCGSVGDLCARGQSCCNYPEYDCFQDGQFPRCHTACGNFNFGFCHDGKRCTCQVWGCKCV*
Turkey_1992_TKV2b	57	I09	MRSVLQGFLAFALAVGVQAKAKCGSVGDLCARGQSCCNYPEYDCFQDGQFPRCHTACGNFNFGFCHDGKQCTCQVWGCKCV*
Ukraine_1995_ST95UR_BIc_1	58		MRSILQGLLAFALAVGVQARVSCGGIGDLCKADASCCNYPLTGCFQDGQYPRCHTACGHYHFGFCHDGKQCNCQTIPGCGCV*
Ukraine_1995_ST95UR_F1a_3	59		MRSIL*GLLAFALAVGVQARVSCGGIGDLCKAGDSCCNYPITNCF*DGQYLRCHTACGHYKFGFCHDGKQCNCQTVPGCGCV*
