# Supplementary material for: Diversification, loss, and virulence gains of the major effector AvrStb6 during continental spread of the wheat pathogen Zymoseptoria tritici
Source: PLoS Pathog. 2025 Mar 31;21(3):e1012983. doi: 10.1371/journal.ppat.1012983 (PMC11984979; doi:10.1371/journal.ppat.1012983)
Supplement: S4 Table — (XLSX) [file ppat.1012983.s009.xlsx]

## Sheet: S4 Table
S4 Table: Protein isoforms with premature stop codon with the respective amino acid position.
Isolate_name	Isoform ID	Genetic cluster	Position STOP
ST16CH_1B73	38	Europe	18
ST16CH_1M33	40	Europe	46
ST90ORE_a12_4A_1	42	NA_UA	34
STnnJGI_SRR4235111	49	SA_West	39
Ukraine_1995_ST95UR_F1a_3	59	Europe	5; 46
