# Supplementary material for: Diversification, loss, and virulence gains of the major effector AvrStb6 during continental spread of the wheat pathogen Zymoseptoria tritici
Source: PLoS Pathog. 2025 Mar 31;21(3):e1012983. doi: 10.1371/journal.ppat.1012983 (PMC11984979; doi:10.1371/journal.ppat.1012983)
Supplement: S5 Table — (XLSX) [file ppat.1012983.s010.xlsx]

## Sheet: S5 Table
S5 Table: Most frequent transposable elements (TEs) detected near AvrStb6, their respective family number, superfamily name, and distance to AvrStb6.
Isolate_name	Genetic cluster	AvrStb6 location on scaffold (start)	AvrStb6 location on scaffold (stop)	Avrstb6_strand	TE location on scaffold (start)	TE location on scaffold (stop)	TE_family_number	TE_superfamily	Distance_to_AvrStb6	Location_compared_to_AvrStb6
Texas_1994_ST94TX_PD4a_1	NA_UA	2130	2494	+	1651	1813	ZymTri_2023_family_1288	Unclassified_LowCopy	317	Upstream
Texas_1994_ST94TX_PB4a_1	NA_UA	22838	23202	+	22359	22521	ZymTri_2023_family_1288	Unclassified_LowCopy	317	Upstream
Texas_1994_ST94TX_PB3a_1	NA_UA	2123	2487	+	1644	1806	ZymTri_2023_family_1288	Unclassified_LowCopy	317	Upstream
Texas_1994_ST94TX_PB2a_1	NA_UA	1531	1895	+	1052	1214	ZymTri_2023_family_1288	Unclassified_LowCopy	317	Upstream
STnnJGI_SRR6831056	NA_UA	2509	2873	+	2030	2192	ZymTri_2023_family_1288	Unclassified_LowCopy	317	Upstream
ST90ORE_a15_2A_20	NA_UA	1166	1530	+	687	849	ZymTri_2023_family_1288	Unclassified_LowCopy	317	Upstream
ST15ORE_Ste_A17	NA_UA	2123	2487	+	1644	1806	ZymTri_2023_family_1288	Unclassified_LowCopy	317	Upstream
ST15ORE_Mad_D2	NA_UA	2134	2498	+	1655	1817	ZymTri_2023_family_1288	Unclassified_LowCopy	317	Upstream
Missouri_1994_ST94MO35a_1	NA_UA	2123	2487	+	1644	1806	ZymTri_2023_family_1288	Unclassified_LowCopy	317	Upstream
Missouri_1994_ST94Mo31a_1	NA_UA	3122	3486	+	2643	2805	ZymTri_2023_family_1288	Unclassified_LowCopy	317	Upstream
Missouri_1994_ST94MO17a_1	NA_UA	1655	2019	+	1176	1338	ZymTri_2023_family_1288	Unclassified_LowCopy	317	Upstream
08STF048	Europe	2126	2490	+	1644	1809	ZymTri_2023_family_1288	Unclassified_LowCopy	317	Upstream
09STD075	Europe	1975	2311	+	1493	1658	ZymTri_2023_family_1288	Unclassified_LowCopy	317	Upstream
ST10FR_Biog_G102	Europe	1463	1799	+	981	1146	ZymTri_2023_family_1288	Unclassified_LowCopy	317	Upstream
ST92UK_XB16_1	Europe	2488	2824	+	2006	2171	ZymTri_2023_family_1288	Unclassified_LowCopy	317	Upstream
ST90ORE_a15_4A_7	NA_UA	1362	1698	+	880	1045	ZymTri_2023_family_1288	Unclassified_LowCopy	317	Upstream
ST90ORE_a15_4A_3	NA_UA	1876	2212	+	1394	1559	ZymTri_2023_family_1288	Unclassified_LowCopy	317	Upstream
ST90ORE_a15_4A_15	NA_UA	437	773	+	1	120	ZymTri_2023_family_1288	Unclassified_LowCopy	317	Upstream
ST90ORE_a15_4A_13	NA_UA	437	773	+	1	120	ZymTri_2023_family_1288	Unclassified_LowCopy	317	Upstream
ST90ORE_a15_4A_10	NA_UA	437	773	+	1	120	ZymTri_2023_family_1288	Unclassified_LowCopy	317	Upstream
ST90ORE_a15_3B_18	NA_UA	437	773	+	1	120	ZymTri_2023_family_1288	Unclassified_LowCopy	317	Upstream
ST90ORE_a12_4A_5	NA_UA	1246	1582	+	764	929	ZymTri_2023_family_1288	Unclassified_LowCopy	317	Upstream
ST90ORE_a12_4A_2	NA_UA	442	778	+	1	125	ZymTri_2023_family_1288	Unclassified_LowCopy	317	Upstream
ST90ORE_a12_3B_9	NA_UA	1350	1686	+	868	1033	ZymTri_2023_family_1288	Unclassified_LowCopy	317	Upstream
ST90ORE_a12_3B_7	NA_UA	1446	1782	+	964	1129	ZymTri_2023_family_1288	Unclassified_LowCopy	317	Upstream
ST90ORE_a12_3B_6	NA_UA	1116	1452	+	634	799	ZymTri_2023_family_1288	Unclassified_LowCopy	317	Upstream
ST90ORE_a12_3B_5	NA_UA	437	773	+	1	120	ZymTri_2023_family_1288	Unclassified_LowCopy	317	Upstream
ST90ORE_a12_3B_21	NA_UA	442	778	+	1	125	ZymTri_2023_family_1288	Unclassified_LowCopy	317	Upstream
ST90ORE_a12_3B_18	NA_UA	2051	2387	+	1569	1734	ZymTri_2023_family_1288	Unclassified_LowCopy	317	Upstream
ST90ORE_a12_3B_15	NA_UA	437	773	+	1	120	ZymTri_2023_family_1288	Unclassified_LowCopy	317	Upstream
ST15ORE_Mad_A4	NA_UA	459	795	+	1	142	ZymTri_2023_family_1288	Unclassified_LowCopy	317	Upstream
ST10FR_Biog_G73	Europe	1531	1867	+	1049	1214	ZymTri_2023_family_1288	Unclassified_LowCopy	317	Upstream
Indiana_1993_I1a_1	NA_UA	2077	2413	+	1595	1760	ZymTri_2023_family_1288	Unclassified_LowCopy	317	Upstream
08STCH005	Europe	2073	2409	+	1591	1756	ZymTri_2023_family_1288	Unclassified_LowCopy	317	Upstream
ST90ORE_a12_4A_1	NA_UA	1326	1662	+	844	1009	ZymTri_2023_family_1288	Unclassified_LowCopy	317	Upstream
Texas_1995_ST94TX_PG3a_1	NA_UA	4822	4458	-	5139	5301	ZymTri_2023_family_1288	Unclassified_LowCopy	317	Upstream
Texas_1994_ST94TX_PA2a_1	NA_UA	3726	3362	-	4043	4205	ZymTri_2023_family_1288	Unclassified_LowCopy	317	Upstream
STnnJGI_SRR7073431	NA_UA	2718	2354	-	3035	3197	ZymTri_2023_family_1288	Unclassified_LowCopy	317	Upstream
STnnJGI_SRR7073427	NA_UA	8626	8262	-	8943	9105	ZymTri_2023_family_1288	Unclassified_LowCopy	317	Upstream
STnnJGI_SRR7073288	NA_UA	10124	9760	-	10441	10603	ZymTri_2023_family_1288	Unclassified_LowCopy	317	Upstream
STnnJGI_SRR7073263	NA_UA	10940	10576	-	11257	11419	ZymTri_2023_family_1288	Unclassified_LowCopy	317	Upstream
STnnJGI_SRR4235062	NA_UA	2896	2532	-	3213	3375	ZymTri_2023_family_1288	Unclassified_LowCopy	317	Upstream
ST93IND_28a1	NA_UA	2572	2208	-	2889	3051	ZymTri_2023_family_1288	Unclassified_LowCopy	317	Upstream
ST15ORE_Mad_E1	NA_UA	3871	3507	-	4188	4350	ZymTri_2023_family_1288	Unclassified_LowCopy	317	Upstream
ST15ORE_Mad_B5	NA_UA	4063	3699	-	4380	4542	ZymTri_2023_family_1288	Unclassified_LowCopy	317	Upstream
Missouri_1994_ST94MO8a_1	NA_UA	2894	2530	-	3211	3373	ZymTri_2023_family_1288	Unclassified_LowCopy	317	Upstream
Indiana_1993_I33a_1	NA_UA	5102	4738	-	5419	5581	ZymTri_2023_family_1288	Unclassified_LowCopy	317	Upstream
Indiana_1993_I31a_1	NA_UA	2680	2316	-	2997	3159	ZymTri_2023_family_1288	Unclassified_LowCopy	317	Upstream
10STF150	Europe	7410	7074	-	7727	7892	ZymTri_2023_family_1288	Unclassified_LowCopy	317	Upstream
09STIR014_3	Europe	11046	10710	-	11363	11528	ZymTri_2023_family_1288	Unclassified_LowCopy	317	Upstream
STnnJGI_SRR4235099	NA_UA	2747	2411	-	3064	3229	ZymTri_2023_family_1288	Unclassified_LowCopy	317	Upstream
ST99CH_3C4	Europe	3363	3027	-	3680	3845	ZymTri_2023_family_1288	Unclassified_LowCopy	317	Upstream
ST92UK_Pla2	Europe	3007	2671	-	3324	3489	ZymTri_2023_family_1288	Unclassified_LowCopy	317	Upstream
ST90ORE_a15_4A_2	NA_UA	2569	2233	-	2886	3010	ZymTri_2023_family_1288	Unclassified_LowCopy	317	Upstream
ST90ORE_a15_4A_17	NA_UA	2569	2233	-	2886	3005	ZymTri_2023_family_1288	Unclassified_LowCopy	317	Upstream
ST90ORE_a15_4A_11	NA_UA	2613	2277	-	2930	3049	ZymTri_2023_family_1288	Unclassified_LowCopy	317	Upstream
ST90ORE_a15_3B_9	NA_UA	2569	2233	-	2886	3005	ZymTri_2023_family_1288	Unclassified_LowCopy	317	Upstream
ST90ORE_a15_3B_6	NA_UA	2882	2546	-	3199	3364	ZymTri_2023_family_1288	Unclassified_LowCopy	317	Upstream
ST90ORE_a15_3B_5	NA_UA	2569	2233	-	2886	3051	ZymTri_2023_family_1288	Unclassified_LowCopy	317	Upstream
ST90ORE_a15_3B_19	NA_UA	2569	2233	-	2886	3051	ZymTri_2023_family_1288	Unclassified_LowCopy	317	Upstream
ST90ORE_a15_3B_15	NA_UA	3078	2742	-	3395	3514	ZymTri_2023_family_1288	Unclassified_LowCopy	317	Upstream
ST90ORE_a15_3B_10	NA_UA	2569	2233	-	2886	3051	ZymTri_2023_family_1288	Unclassified_LowCopy	317	Upstream
ST90ORE_a15_2A_6	NA_UA	2317	1981	-	2634	2799	ZymTri_2023_family_1288	Unclassified_LowCopy	317	Upstream
ST90ORE_a12_3B_3	NA_UA	2569	2233	-	2886	3051	ZymTri_2023_family_1288	Unclassified_LowCopy	317	Upstream
ST90ORE_a12_3B_14	NA_UA	2586	2250	-	2903	3068	ZymTri_2023_family_1288	Unclassified_LowCopy	317	Upstream
ST90ORE_a12_3B_11	NA_UA	3076	2740	-	3393	3512	ZymTri_2023_family_1288	Unclassified_LowCopy	317	Upstream
ST16CH_1K29	Europe	2148	1812	-	2465	2630	ZymTri_2023_family_1288	Unclassified_LowCopy	317	Upstream
ST15ORE_Ste_A20	NA_UA	3080	2744	-	3397	3562	ZymTri_2023_family_1288	Unclassified_LowCopy	317	Upstream
ST15ORE_Mad_E3	NA_UA	2590	2254	-	2907	3072	ZymTri_2023_family_1288	Unclassified_LowCopy	317	Upstream
09STIR027_3	Europe	3350	3014	-	3667	3832	ZymTri_2023_family_1288	Unclassified_LowCopy	317	Upstream
09STF004	Europe	12593	12257	-	12910	13075	ZymTri_2023_family_1288	Unclassified_LowCopy	317	Upstream
STnnJGI_SRR6831010	Europe	5902	6266	+	5423	5588	ZymTri_2023_family_1288	Unclassified_LowCopy	314	Upstream
STnnJGI_SRR5194483	Europe	3247	3611	+	2768	2933	ZymTri_2023_family_1288	Unclassified_LowCopy	314	Upstream
STnnJGI_SRR5194476	Europe	2271	2635	+	1792	1957	ZymTri_2023_family_1288	Unclassified_LowCopy	314	Upstream
ST99CH_SW39	Europe	1297	1661	+	818	983	ZymTri_2023_family_1288	Unclassified_LowCopy	314	Upstream
ST16FR_Biog_FR5	Europe	434	798	+	1	120	ZymTri_2023_family_1288	Unclassified_LowCopy	314	Upstream
ST16CH_3W21	Europe	2119	2483	+	1640	1805	ZymTri_2023_family_1288	Unclassified_LowCopy	314	Upstream
ST10FR_Biog_G96	Europe	2119	2483	+	1640	1805	ZymTri_2023_family_1288	Unclassified_LowCopy	314	Upstream
ST10FR_Biog_G68	Europe	2130	2494	+	1651	1816	ZymTri_2023_family_1288	Unclassified_LowCopy	314	Upstream
ST10FR_Biog_G66	Europe	2312	2676	+	1833	1998	ZymTri_2023_family_1288	Unclassified_LowCopy	314	Upstream
ST10FR_Biog_G65	Europe	1775	2139	+	1296	1461	ZymTri_2023_family_1288	Unclassified_LowCopy	314	Upstream
ST09FR_Biog_G59	Europe	2118	2482	+	1639	1804	ZymTri_2023_family_1288	Unclassified_LowCopy	314	Upstream
ST09FR_Biog_G51	Europe	2131	2495	+	1652	1817	ZymTri_2023_family_1288	Unclassified_LowCopy	314	Upstream
ST09FR_Biog_G50	Europe	2181	2545	+	1702	1867	ZymTri_2023_family_1288	Unclassified_LowCopy	314	Upstream
10STF023	Europe	2334	2698	+	1855	2020	ZymTri_2023_family_1288	Unclassified_LowCopy	314	Upstream
09STF077	Europe	2293	2657	+	1814	1979	ZymTri_2023_family_1288	Unclassified_LowCopy	314	Upstream
09STF045	Europe	2152	2516	+	1673	1838	ZymTri_2023_family_1288	Unclassified_LowCopy	314	Upstream
08STF185	Europe	6000	6364	+	5521	5686	ZymTri_2023_family_1288	Unclassified_LowCopy	314	Upstream
08STF098	Europe	2507	2871	+	2028	2193	ZymTri_2023_family_1288	Unclassified_LowCopy	314	Upstream
08STF034	Europe	1485	1849	+	1006	1171	ZymTri_2023_family_1288	Unclassified_LowCopy	314	Upstream
08STCH015	Europe	1420	1784	+	941	1106	ZymTri_2023_family_1288	Unclassified_LowCopy	314	Upstream
07STF145	Europe	1661	2025	+	1182	1347	ZymTri_2023_family_1288	Unclassified_LowCopy	314	Upstream
ST01AUS_1B2	OC_Australia	1325	1689	+	846	1011	ZymTri_2023_family_1288	Unclassified_LowCopy	314	Upstream
Kenya_1994_STKE94ML1a	Europe	15327	15691	+	14848	15013	ZymTri_2023_family_1288	Unclassified_LowCopy	314	Upstream
10STF146	Europe	43396	43760	+	42917	43082	ZymTri_2023_family_1288	Unclassified_LowCopy	314	Upstream
10STD017	Europe	5656	6020	+	5177	5342	ZymTri_2023_family_1288	Unclassified_LowCopy	314	Upstream
09STIR013_1	Europe	104022	104386	+	103543	103708	ZymTri_2023_family_1288	Unclassified_LowCopy	314	Upstream
09STF029	Europe	110382	110746	+	109903	110068	ZymTri_2023_family_1288	Unclassified_LowCopy	314	Upstream
09STF019	Europe	20989	21353	+	20510	20675	ZymTri_2023_family_1288	Unclassified_LowCopy	314	Upstream
06STIR005	Europe	49386	49750	+	48907	49072	ZymTri_2023_family_1288	Unclassified_LowCopy	314	Upstream
05STPL007_1	Europe	41976	42340	+	41497	41662	ZymTri_2023_family_1288	Unclassified_LowCopy	314	Upstream
05STNL015_1	Europe	43794	44158	+	43315	43480	ZymTri_2023_family_1288	Unclassified_LowCopy	314	Upstream
05STD087_1	Europe	2080	2444	+	1601	1766	ZymTri_2023_family_1288	Unclassified_LowCopy	314	Upstream
05STB011_1	Europe	55621	55985	+	55142	55307	ZymTri_2023_family_1288	Unclassified_LowCopy	314	Upstream
09STIR020_1	Europe	1531	1895	+	1052	1217	ZymTri_2023_family_1288	Unclassified_LowCopy	314	Upstream
Texas_1994_ST94TX_PC3a_1	NA_UA	2123	2487	+	1644	1809	ZymTri_2023_family_1288	Unclassified_LowCopy	314	Upstream
STnnJGI_SRR4235098	NA_UA	1121	1485	+	642	807	ZymTri_2023_family_1288	Unclassified_LowCopy	314	Upstream
STnnJGI_SRR4235077	NA_UA	2123	2487	+	1644	1809	ZymTri_2023_family_1288	Unclassified_LowCopy	314	Upstream
STnnJGI_SRR4235073	NA_UA	2134	2498	+	1655	1820	ZymTri_2023_family_1288	Unclassified_LowCopy	314	Upstream
ST90ORE_a15_4A_19	NA_UA	1871	2235	+	1392	1557	ZymTri_2023_family_1288	Unclassified_LowCopy	314	Upstream
ST90ORE_a12_4A_11	NA_UA	1154	1518	+	675	840	ZymTri_2023_family_1288	Unclassified_LowCopy	314	Upstream
ST90ORE_a12_3B_8	NA_UA	439	803	+	1	125	ZymTri_2023_family_1288	Unclassified_LowCopy	314	Upstream
ST16CH_1O3	Europe	1818	2182	+	1339	1504	ZymTri_2023_family_1288	Unclassified_LowCopy	314	Upstream
ST15ORE_Ste_B8	NA_UA	2134	2498	+	1655	1820	ZymTri_2023_family_1288	Unclassified_LowCopy	314	Upstream
ST15ORE_Ste_B4	NA_UA	1960	2324	+	1481	1646	ZymTri_2023_family_1288	Unclassified_LowCopy	314	Upstream
ST15ORE_Ste_B24	NA_UA	2123	2487	+	1644	1809	ZymTri_2023_family_1288	Unclassified_LowCopy	314	Upstream
ST15ORE_Ste_A24	NA_UA	1176	1540	+	697	862	ZymTri_2023_family_1288	Unclassified_LowCopy	314	Upstream
ST15ORE_Ste_A10	NA_UA	1404	1768	+	925	1090	ZymTri_2023_family_1288	Unclassified_LowCopy	314	Upstream
ST15ORE_Mad_E6	NA_UA	2123	2487	+	1644	1809	ZymTri_2023_family_1288	Unclassified_LowCopy	314	Upstream
ST15ORE_Mad_C6	NA_UA	1404	1768	+	925	1090	ZymTri_2023_family_1288	Unclassified_LowCopy	314	Upstream
ST15ORE_Mad_B3	NA_UA	2134	2498	+	1655	1820	ZymTri_2023_family_1288	Unclassified_LowCopy	314	Upstream
ST15ORE_Mad_A2	NA_UA	1404	1768	+	925	1090	ZymTri_2023_family_1288	Unclassified_LowCopy	314	Upstream
ST13FR_Biog_LG0595	Europe	2097	2461	+	1618	1783	ZymTri_2023_family_1288	Unclassified_LowCopy	314	Upstream
Missouri_1994_ST94MO24a_1	NA_UA	2121	2485	+	1642	1807	ZymTri_2023_family_1288	Unclassified_LowCopy	314	Upstream
Indiana_1993_I22a_1	NA_UA	2488	2852	+	2009	2174	ZymTri_2023_family_1288	Unclassified_LowCopy	314	Upstream
California_1989_CF31C_ST52	NA_UA	3147	3511	+	2668	2833	ZymTri_2023_family_1288	Unclassified_LowCopy	314	Upstream
California_1989_CC22C_ST16	NA_UA	3614	3978	+	3135	3300	ZymTri_2023_family_1288	Unclassified_LowCopy	314	Upstream
California_1989_CB11A_ST1	NA_UA	2130	2494	+	1651	1816	ZymTri_2023_family_1288	Unclassified_LowCopy	314	Upstream
09STF097	Europe	2450	2814	+	1971	2136	ZymTri_2023_family_1288	Unclassified_LowCopy	314	Upstream
08STB010	Europe	2010	2374	+	1531	1696	ZymTri_2023_family_1288	Unclassified_LowCopy	314	Upstream
08STB003	Europe	3229	3593	+	2750	2915	ZymTri_2023_family_1288	Unclassified_LowCopy	314	Upstream
05STD133_1	Europe	3190	3554	+	2711	2876	ZymTri_2023_family_1288	Unclassified_LowCopy	314	Upstream
ST99CH_3H3	Europe	2108	2472	+	1629	1794	ZymTri_2023_family_1288	Unclassified_LowCopy	314	Upstream
ST99CH_3D1	Europe	1710	2074	+	1231	1396	ZymTri_2023_family_1288	Unclassified_LowCopy	314	Upstream
ST16CH_3K32	Europe	2110	2474	+	1631	1796	ZymTri_2023_family_1288	Unclassified_LowCopy	314	Upstream
ST16CH_1K42	Europe	2101	2465	+	1622	1787	ZymTri_2023_family_1288	Unclassified_LowCopy	314	Upstream
ST10FR_Biog_G91	Europe	1623	1987	+	1144	1309	ZymTri_2023_family_1288	Unclassified_LowCopy	314	Upstream
Algeria_1992_ALG1d	MEA_North-Africa	478	842	+	80	164	ZymTri_2023_family_1288	Unclassified_LowCopy	314	Upstream
10STF057	Europe	2123	2487	+	1644	1809	ZymTri_2023_family_1288	Unclassified_LowCopy	314	Upstream
09STIR014_1	Europe	16643	17007	+	16164	16329	ZymTri_2023_family_1288	Unclassified_LowCopy	314	Upstream
05STCH002_1	Europe	2130	2494	+	1651	1816	ZymTri_2023_family_1288	Unclassified_LowCopy	314	Upstream
STnnJGI_SRR4235108	Europe	1504	1868	+	1025	1190	ZymTri_2023_family_1288	Unclassified_LowCopy	314	Upstream
STnnJGI_SRR4235063	OC_Australia	2123	2487	+	1644	1809	ZymTri_2023_family_1288	Unclassified_LowCopy	314	Upstream
ST15NZ_St_15642_1	OC_New-Zealand	1393	1757	+	914	1079	ZymTri_2023_family_1288	Unclassified_LowCopy	314	Upstream
ST13NZ_St13_9_3	OC_New-Zealand	1322	1686	+	843	1008	ZymTri_2023_family_1288	Unclassified_LowCopy	314	Upstream
ST13NZ_St13_6_1	OC_New-Zealand	2101	2465	+	1622	1787	ZymTri_2023_family_1288	Unclassified_LowCopy	314	Upstream
ST01AUS_1D4	OC_Australia	4024	4388	+	3545	3710	ZymTri_2023_family_1288	Unclassified_LowCopy	314	Upstream
ST99CH_3H4	Europe	1138	1502	+	659	824	ZymTri_2023_family_1288	Unclassified_LowCopy	314	Upstream
ST15NZ_St_15642_22	OC_New-Zealand	1563	1927	+	1084	1249	ZymTri_2023_family_1288	Unclassified_LowCopy	314	Upstream
ST15NZ_St_15642_15	OC_New-Zealand	1563	1927	+	1084	1249	ZymTri_2023_family_1288	Unclassified_LowCopy	314	Upstream
ST15NZ_St_15601_9	OC_New-Zealand	1120	1484	+	641	806	ZymTri_2023_family_1288	Unclassified_LowCopy	314	Upstream
ST14TAS_WAI2228	OC_Tasmania	2873	3237	+	2394	2559	ZymTri_2023_family_1288	Unclassified_LowCopy	314	Upstream
ST13NZ_St13_4_3	OC_New-Zealand	1154	1518	+	675	840	ZymTri_2023_family_1288	Unclassified_LowCopy	314	Upstream
ST10FR_Biog_G94	Europe	1398	1762	+	919	1084	ZymTri_2023_family_1288	Unclassified_LowCopy	314	Upstream
ST10CRI_0616	Europe	434	798	+	1	120	ZymTri_2023_family_1288	Unclassified_LowCopy	314	Upstream
ST09FR_Biog_G52	Europe	1403	1767	+	924	1089	ZymTri_2023_family_1288	Unclassified_LowCopy	314	Upstream
ST09FR_Biog_G37	Europe	18308	18672	+	17829	17994	ZymTri_2023_family_1288	Unclassified_LowCopy	314	Upstream
ST09FR_Biog_G04	Europe	1393	1757	+	914	1079	ZymTri_2023_family_1288	Unclassified_LowCopy	314	Upstream
ST01AUS_1H8	OC_Australia	439	803	+	1	125	ZymTri_2023_family_1288	Unclassified_LowCopy	314	Upstream
ST01AUS_1H2	OC_Australia	1212	1576	+	733	898	ZymTri_2023_family_1288	Unclassified_LowCopy	314	Upstream
ST01AUS_1G2	OC_Australia	434	798	+	1	120	ZymTri_2023_family_1288	Unclassified_LowCopy	314	Upstream
ST01AUS_1F2	OC_Australia	1124	1488	+	645	810	ZymTri_2023_family_1288	Unclassified_LowCopy	314	Upstream
ST01AUS_1C8	OC_Australia	3913	4277	+	3434	3599	ZymTri_2023_family_1288	Unclassified_LowCopy	314	Upstream
ST01AUS_1C3	OC_Australia	3830	4194	+	3351	3516	ZymTri_2023_family_1288	Unclassified_LowCopy	314	Upstream
ST01AUS_1C2	OC_Australia	1196	1560	+	717	882	ZymTri_2023_family_1288	Unclassified_LowCopy	314	Upstream
ST01AUS_1B8	OC_Australia	1455	1819	+	976	1141	ZymTri_2023_family_1288	Unclassified_LowCopy	314	Upstream
ST01AUS_1A6	OC_Australia	3881	4245	+	3402	3567	ZymTri_2023_family_1288	Unclassified_LowCopy	314	Upstream
10STGB024	Europe	19684	20048	+	19205	19370	ZymTri_2023_family_1288	Unclassified_LowCopy	314	Upstream
09STF081	Europe	213984	214348	+	213505	213670	ZymTri_2023_family_1288	Unclassified_LowCopy	314	Upstream
09STF011	Europe	6937	7301	+	6458	6623	ZymTri_2023_family_1288	Unclassified_LowCopy	314	Upstream
09STF007	Europe	1585	1949	+	1106	1271	ZymTri_2023_family_1288	Unclassified_LowCopy	314	Upstream
09STD061	Europe	509	873	+	78	195	ZymTri_2023_family_1288	Unclassified_LowCopy	314	Upstream
09STD003	Europe	4624	4988	+	4145	4310	ZymTri_2023_family_1288	Unclassified_LowCopy	314	Upstream
08STF128	Europe	208010	208374	+	207531	207696	ZymTri_2023_family_1288	Unclassified_LowCopy	314	Upstream
08STF063	Europe	7995	8359	+	7516	7681	ZymTri_2023_family_1288	Unclassified_LowCopy	314	Upstream
08STCZ011	Europe	2120	2484	+	1641	1806	ZymTri_2023_family_1288	Unclassified_LowCopy	314	Upstream
05STD127_1	Europe	88862	89226	+	88383	88548	ZymTri_2023_family_1288	Unclassified_LowCopy	314	Upstream
05STD046_1	Europe	3131	3495	+	2652	2817	ZymTri_2023_family_1288	Unclassified_LowCopy	314	Upstream
05STD006_1	Europe	3217	3581	+	2738	2903	ZymTri_2023_family_1288	Unclassified_LowCopy	314	Upstream
05STB028_1	Europe	1732	2096	+	1253	1418	ZymTri_2023_family_1288	Unclassified_LowCopy	314	Upstream
STnnJGI_SRR6830966	Europe	1099	1463	+	620	785	ZymTri_2023_family_1288	Unclassified_LowCopy	314	Upstream
STnnJGI_SRR4235076	Europe	1148	1512	+	669	834	ZymTri_2023_family_1288	Unclassified_LowCopy	314	Upstream
ST99CH_3H1	Europe	2101	2465	+	1622	1787	ZymTri_2023_family_1288	Unclassified_LowCopy	314	Upstream
ST99CH_3G2	Europe	2887	3251	+	2408	2573	ZymTri_2023_family_1288	Unclassified_LowCopy	314	Upstream
ST99CH_3F5	Europe	2101	2465	+	1622	1787	ZymTri_2023_family_1288	Unclassified_LowCopy	314	Upstream
ST99CH_3F4	Europe	2141	2505	+	1662	1827	ZymTri_2023_family_1288	Unclassified_LowCopy	314	Upstream
ST99CH_3F2	Europe	1355	1719	+	876	1041	ZymTri_2023_family_1288	Unclassified_LowCopy	314	Upstream
ST99CH_3D8	Europe	2126	2490	+	1647	1812	ZymTri_2023_family_1288	Unclassified_LowCopy	314	Upstream
ST99CH_3D5	Europe	2131	2495	+	1652	1817	ZymTri_2023_family_1288	Unclassified_LowCopy	314	Upstream
ST99CH_3B8	Europe	1710	2074	+	1231	1396	ZymTri_2023_family_1288	Unclassified_LowCopy	314	Upstream
ST99CH_3B4	Europe	434	798	+	1	120	ZymTri_2023_family_1288	Unclassified_LowCopy	314	Upstream
ST99CH_3A4	Europe	434	798	+	1	120	ZymTri_2023_family_1288	Unclassified_LowCopy	314	Upstream
ST99CH_28	Europe	2126	2490	+	1647	1812	ZymTri_2023_family_1288	Unclassified_LowCopy	314	Upstream
ST16LE_Biog_L37	Europe	2101	2465	+	1622	1787	ZymTri_2023_family_1288	Unclassified_LowCopy	314	Upstream
ST16IRE_Biog_IR1	Europe	1179	1543	+	700	865	ZymTri_2023_family_1288	Unclassified_LowCopy	314	Upstream
ST16DK_Biog_DK32	Europe	1393	1757	+	914	1079	ZymTri_2023_family_1288	Unclassified_LowCopy	314	Upstream
ST16CH_3U42	Europe	434	798	+	1	120	ZymTri_2023_family_1288	Unclassified_LowCopy	314	Upstream
ST16CH_3T31	Europe	1393	1757	+	914	1079	ZymTri_2023_family_1288	Unclassified_LowCopy	314	Upstream
ST16CH_3Q36	Europe	434	798	+	1	120	ZymTri_2023_family_1288	Unclassified_LowCopy	314	Upstream
ST16CH_3P15	Europe	9299	9663	+	8865	8985	ZymTri_2023_family_1288	Unclassified_LowCopy	314	Upstream
ST16CH_3O24	Europe	1746	2110	+	1267	1432	ZymTri_2023_family_1288	Unclassified_LowCopy	314	Upstream
ST16CH_3O21	Europe	439	803	+	1	125	ZymTri_2023_family_1288	Unclassified_LowCopy	314	Upstream
ST16CH_3N8	Europe	5309	5673	+	4830	4995	ZymTri_2023_family_1288	Unclassified_LowCopy	314	Upstream
ST16CH_3M3	Europe	1297	1661	+	818	983	ZymTri_2023_family_1288	Unclassified_LowCopy	314	Upstream
ST16CH_3M19	Europe	2032	2396	+	1553	1718	ZymTri_2023_family_1288	Unclassified_LowCopy	314	Upstream
ST16CH_3K1	Europe	2126	2490	+	1647	1812	ZymTri_2023_family_1288	Unclassified_LowCopy	314	Upstream
ST16CH_3I5	Europe	2100	2464	+	1621	1786	ZymTri_2023_family_1288	Unclassified_LowCopy	314	Upstream
ST16CH_3I23_2	Europe	1099	1463	+	620	785	ZymTri_2023_family_1288	Unclassified_LowCopy	314	Upstream
ST16CH_3H26	Europe	2137	2501	+	1658	1823	ZymTri_2023_family_1288	Unclassified_LowCopy	314	Upstream
ST16CH_3F9	Europe	437	801	+	1	123	ZymTri_2023_family_1288	Unclassified_LowCopy	314	Upstream
ST16CH_3F7	Europe	2126	2490	+	1647	1812	ZymTri_2023_family_1288	Unclassified_LowCopy	314	Upstream
ST16CH_3E23	Europe	2101	2465	+	1622	1787	ZymTri_2023_family_1288	Unclassified_LowCopy	314	Upstream
ST16CH_3B8	Europe	1988	2352	+	1509	1674	ZymTri_2023_family_1288	Unclassified_LowCopy	314	Upstream
ST16CH_3A16	Europe	1718	2082	+	1239	1404	ZymTri_2023_family_1288	Unclassified_LowCopy	314	Upstream
ST16CH_2X2	Europe	2150	2514	+	1671	1836	ZymTri_2023_family_1288	Unclassified_LowCopy	314	Upstream
ST16CH_2X1xx	Europe	434	798	+	1	120	ZymTri_2023_family_1288	Unclassified_LowCopy	314	Upstream
ST16CH_2U7	Europe	2126	2490	+	1647	1812	ZymTri_2023_family_1288	Unclassified_LowCopy	314	Upstream
ST16CH_2P7	Europe	1297	1661	+	818	983	ZymTri_2023_family_1288	Unclassified_LowCopy	314	Upstream
ST16CH_2G18	Europe	434	798	+	1	120	ZymTri_2023_family_1288	Unclassified_LowCopy	314	Upstream
ST16CH_2C1	Europe	1879	2243	+	1400	1565	ZymTri_2023_family_1288	Unclassified_LowCopy	314	Upstream
ST16CH_1U6	Europe	2126	2490	+	1647	1812	ZymTri_2023_family_1288	Unclassified_LowCopy	314	Upstream
ST16CH_1S9	Europe	434	798	+	1	120	ZymTri_2023_family_1288	Unclassified_LowCopy	314	Upstream
ST16CH_1R5	Europe	439	803	+	1	125	ZymTri_2023_family_1288	Unclassified_LowCopy	314	Upstream
ST16CH_1O65	Europe	1297	1661	+	818	983	ZymTri_2023_family_1288	Unclassified_LowCopy	314	Upstream
ST16CH_1N1	Europe	1840	2204	+	1361	1526	ZymTri_2023_family_1288	Unclassified_LowCopy	314	Upstream
ST16CH_1I3	Europe	1154	1518	+	675	840	ZymTri_2023_family_1288	Unclassified_LowCopy	314	Upstream
ST16CH_1F19	Europe	437	801	+	1	123	ZymTri_2023_family_1288	Unclassified_LowCopy	314	Upstream
ST16CH_1C12	Europe	1633	1997	+	1154	1319	ZymTri_2023_family_1288	Unclassified_LowCopy	314	Upstream
ST16CH_1B8	Europe	2126	2490	+	1647	1812	ZymTri_2023_family_1288	Unclassified_LowCopy	314	Upstream
ST16CH_1B73	Europe	2126	2490	+	1647	1812	ZymTri_2023_family_1288	Unclassified_LowCopy	314	Upstream
ST15NZ_St_15642_2	OC_New-Zealand	1713	2077	+	1234	1399	ZymTri_2023_family_1288	Unclassified_LowCopy	314	Upstream
ST15NZ_St_15601_6	OC_New-Zealand	1393	1757	+	914	1079	ZymTri_2023_family_1288	Unclassified_LowCopy	314	Upstream
ST15NZ_St_15601_13	OC_New-Zealand	1750	2114	+	1271	1436	ZymTri_2023_family_1288	Unclassified_LowCopy	314	Upstream
ST14TAS_WAI2216	OC_Tasmania	1393	1757	+	914	1079	ZymTri_2023_family_1288	Unclassified_LowCopy	314	Upstream
ST14TAS_WAI2073	OC_Tasmania	1154	1518	+	675	840	ZymTri_2023_family_1288	Unclassified_LowCopy	314	Upstream
ST14TAS_WAI1998	OC_Tasmania	1393	1757	+	914	1079	ZymTri_2023_family_1288	Unclassified_LowCopy	314	Upstream
ST14TAS_WAI1971	OC_Tasmania	2295	2659	+	1816	1981	ZymTri_2023_family_1288	Unclassified_LowCopy	314	Upstream
ST14TAS_WAI1970	OC_Tasmania	1154	1518	+	675	840	ZymTri_2023_family_1288	Unclassified_LowCopy	314	Upstream
ST14TAS_WAI1967	OC_Tasmania	1154	1518	+	675	840	ZymTri_2023_family_1288	Unclassified_LowCopy	314	Upstream
ST14TAS_WAI1901	OC_Tasmania	1147	1511	+	668	833	ZymTri_2023_family_1288	Unclassified_LowCopy	314	Upstream
ST14TAS_WAI1877	OC_Tasmania	1154	1518	+	675	840	ZymTri_2023_family_1288	Unclassified_LowCopy	314	Upstream
ST13NZ_St13_9_2	OC_New-Zealand	1713	2077	+	1234	1399	ZymTri_2023_family_1288	Unclassified_LowCopy	314	Upstream
ST13NZ_St13_7_2	OC_New-Zealand	1120	1484	+	641	806	ZymTri_2023_family_1288	Unclassified_LowCopy	314	Upstream
ST13NZ_St13_7_1	OC_New-Zealand	1120	1484	+	641	806	ZymTri_2023_family_1288	Unclassified_LowCopy	314	Upstream
ST13NZ_St13_5_3	OC_New-Zealand	1393	1757	+	914	1079	ZymTri_2023_family_1288	Unclassified_LowCopy	314	Upstream
ST10FR_Biog_G99	Europe	2150	2514	+	1671	1836	ZymTri_2023_family_1288	Unclassified_LowCopy	314	Upstream
ST10FR_Biog_G97	Europe	2126	2490	+	1647	1812	ZymTri_2023_family_1288	Unclassified_LowCopy	314	Upstream
ST10FR_Biog_G87	Europe	2126	2490	+	1647	1812	ZymTri_2023_family_1288	Unclassified_LowCopy	314	Upstream
ST10FR_Biog_G64	Europe	2126	2490	+	1647	1812	ZymTri_2023_family_1288	Unclassified_LowCopy	314	Upstream
ST10FR_Biog_G103	Europe	2101	2465	+	1622	1787	ZymTri_2023_family_1288	Unclassified_LowCopy	314	Upstream
ST10FR_Biog_G098	Europe	2110	2474	+	1631	1796	ZymTri_2023_family_1288	Unclassified_LowCopy	314	Upstream
ST10FR_Biog_G093	Europe	1482	1846	+	1003	1168	ZymTri_2023_family_1288	Unclassified_LowCopy	314	Upstream
ST09FR_Biog_I25	Europe	2126	2490	+	1647	1812	ZymTri_2023_family_1288	Unclassified_LowCopy	314	Upstream
ST09FR_Biog_I12	Europe	5461	5825	+	4982	5147	ZymTri_2023_family_1288	Unclassified_LowCopy	314	Upstream
ST09FR_Biog_I03	Europe	2101	2465	+	1622	1787	ZymTri_2023_family_1288	Unclassified_LowCopy	314	Upstream
ST09FR_Biog_G60	Europe	2126	2490	+	1647	1812	ZymTri_2023_family_1288	Unclassified_LowCopy	314	Upstream
ST09FR_Biog_G58	Europe	2428	2792	+	1949	2114	ZymTri_2023_family_1288	Unclassified_LowCopy	314	Upstream
ST09FR_Biog_G44	Europe	781	1145	+	302	467	ZymTri_2023_family_1288	Unclassified_LowCopy	314	Upstream
ST09FR_Biog_G41	Europe	8881	9245	+	8402	8567	ZymTri_2023_family_1288	Unclassified_LowCopy	314	Upstream
ST09FR_Biog_G35	Europe	2101	2465	+	1622	1787	ZymTri_2023_family_1288	Unclassified_LowCopy	314	Upstream
ST09FR_Biog_G29	Europe	2100	2464	+	1621	1786	ZymTri_2023_family_1288	Unclassified_LowCopy	314	Upstream
ST09FR_Biog_G26	Europe	1382	1746	+	903	1068	ZymTri_2023_family_1288	Unclassified_LowCopy	314	Upstream
ST09FR_Biog_G21	Europe	434	798	+	1	120	ZymTri_2023_family_1288	Unclassified_LowCopy	314	Upstream
ST09FR_Biog_G20	Europe	1202	1566	+	723	888	ZymTri_2023_family_1288	Unclassified_LowCopy	314	Upstream
ST09FR_Biog_G13	Europe	2126	2490	+	1647	1812	ZymTri_2023_family_1288	Unclassified_LowCopy	314	Upstream
ST06FR_Biog_G84	Europe	1126	1490	+	647	812	ZymTri_2023_family_1288	Unclassified_LowCopy	314	Upstream
10STF253	Europe	2010	2374	+	1531	1696	ZymTri_2023_family_1288	Unclassified_LowCopy	314	Upstream
10STF248	Europe	1121	1485	+	642	807	ZymTri_2023_family_1288	Unclassified_LowCopy	314	Upstream
10STF036	Europe	2148	2512	+	1669	1834	ZymTri_2023_family_1288	Unclassified_LowCopy	314	Upstream
10STD019	Europe	5249	5613	+	4770	4935	ZymTri_2023_family_1288	Unclassified_LowCopy	314	Upstream
10STD002	Europe	1270	1634	+	791	956	ZymTri_2023_family_1288	Unclassified_LowCopy	314	Upstream
10STD001	Europe	2123	2487	+	1644	1809	ZymTri_2023_family_1288	Unclassified_LowCopy	314	Upstream
09STIR027_5	Europe	1420	1784	+	941	1106	ZymTri_2023_family_1288	Unclassified_LowCopy	314	Upstream
09STIR026_4	Europe	1399	1763	+	920	1085	ZymTri_2023_family_1288	Unclassified_LowCopy	314	Upstream
09STIR026_2	Europe	1148	1512	+	669	834	ZymTri_2023_family_1288	Unclassified_LowCopy	314	Upstream
09STIR019_4	Europe	1738	2102	+	1259	1424	ZymTri_2023_family_1288	Unclassified_LowCopy	314	Upstream
09STIR016_2	Europe	2571	2935	+	2092	2257	ZymTri_2023_family_1288	Unclassified_LowCopy	314	Upstream
09STIR015_1	Europe	2148	2512	+	1669	1834	ZymTri_2023_family_1288	Unclassified_LowCopy	314	Upstream
09STIR010_4	Europe	2148	2512	+	1669	1834	ZymTri_2023_family_1288	Unclassified_LowCopy	314	Upstream
09STIR007_3	Europe	2148	2512	+	1669	1834	ZymTri_2023_family_1288	Unclassified_LowCopy	314	Upstream
09STIR003_1	Europe	1433	1797	+	954	1119	ZymTri_2023_family_1288	Unclassified_LowCopy	314	Upstream
09STF106	Europe	2148	2512	+	1669	1834	ZymTri_2023_family_1288	Unclassified_LowCopy	314	Upstream
09STF098	Europe	9090	9454	+	8611	8776	ZymTri_2023_family_1288	Unclassified_LowCopy	314	Upstream
09STF094	Europe	2120	2484	+	1641	1806	ZymTri_2023_family_1288	Unclassified_LowCopy	314	Upstream
09STF048	Europe	5581	5945	+	5102	5267	ZymTri_2023_family_1288	Unclassified_LowCopy	314	Upstream
09STF032	Europe	1099	1463	+	620	785	ZymTri_2023_family_1288	Unclassified_LowCopy	314	Upstream
09STF027	Europe	2125	2489	+	1646	1811	ZymTri_2023_family_1288	Unclassified_LowCopy	314	Upstream
09STF024	Europe	16800	17164	+	16321	16486	ZymTri_2023_family_1288	Unclassified_LowCopy	314	Upstream
09STF013	Europe	1850	2214	+	1371	1536	ZymTri_2023_family_1288	Unclassified_LowCopy	314	Upstream
09STD079	Europe	2123	2487	+	1644	1809	ZymTri_2023_family_1288	Unclassified_LowCopy	314	Upstream
09STD074	Europe	2123	2487	+	1644	1809	ZymTri_2023_family_1288	Unclassified_LowCopy	314	Upstream
09STD057	Europe	2173	2537	+	1694	1859	ZymTri_2023_family_1288	Unclassified_LowCopy	314	Upstream
09STD054	Europe	1413	1777	+	934	1099	ZymTri_2023_family_1288	Unclassified_LowCopy	314	Upstream
09STD053	Europe	2034	2398	+	1555	1720	ZymTri_2023_family_1288	Unclassified_LowCopy	314	Upstream
08STF187	Europe	3329	3693	+	2850	3015	ZymTri_2023_family_1288	Unclassified_LowCopy	314	Upstream
08STF155	Europe	81740	82104	+	81261	81426	ZymTri_2023_family_1288	Unclassified_LowCopy	314	Upstream
08STF153	Europe	2148	2512	+	1669	1834	ZymTri_2023_family_1288	Unclassified_LowCopy	314	Upstream
08STF147	Europe	2148	2512	+	1669	1834	ZymTri_2023_family_1288	Unclassified_LowCopy	314	Upstream
08STF116	Europe	2148	2512	+	1669	1834	ZymTri_2023_family_1288	Unclassified_LowCopy	314	Upstream
08STF109	Europe	2173	2537	+	1694	1859	ZymTri_2023_family_1288	Unclassified_LowCopy	314	Upstream
08STF079	Europe	2148	2512	+	1669	1834	ZymTri_2023_family_1288	Unclassified_LowCopy	314	Upstream
08STF036	Europe	2562	2926	+	2083	2248	ZymTri_2023_family_1288	Unclassified_LowCopy	314	Upstream
08STF035	Europe	5823	6187	+	5344	5509	ZymTri_2023_family_1288	Unclassified_LowCopy	314	Upstream
08STF030	Europe	1786	2150	+	1307	1472	ZymTri_2023_family_1288	Unclassified_LowCopy	314	Upstream
08STD022	Europe	2202	2566	+	1723	1888	ZymTri_2023_family_1288	Unclassified_LowCopy	314	Upstream
08STD016	Europe	1158	1522	+	679	844	ZymTri_2023_family_1288	Unclassified_LowCopy	314	Upstream
08STD013	Europe	2148	2512	+	1669	1834	ZymTri_2023_family_1288	Unclassified_LowCopy	314	Upstream
08STCZ010	Europe	2130	2494	+	1651	1816	ZymTri_2023_family_1288	Unclassified_LowCopy	314	Upstream
08STCZ003	Europe	2148	2512	+	1669	1834	ZymTri_2023_family_1288	Unclassified_LowCopy	314	Upstream
08STCH007	Europe	2130	2494	+	1651	1816	ZymTri_2023_family_1288	Unclassified_LowCopy	314	Upstream
08STB009	Europe	2166	2530	+	1687	1852	ZymTri_2023_family_1288	Unclassified_LowCopy	314	Upstream
07STGB009	Europe	5429	5793	+	4950	5115	ZymTri_2023_family_1288	Unclassified_LowCopy	314	Upstream
07STF021	Europe	2548	2912	+	2069	2234	ZymTri_2023_family_1288	Unclassified_LowCopy	314	Upstream
06STIR008	Europe	7816	8180	+	7337	7502	ZymTri_2023_family_1288	Unclassified_LowCopy	314	Upstream
06STIR003	Europe	2148	2512	+	1669	1834	ZymTri_2023_family_1288	Unclassified_LowCopy	314	Upstream
06STGB020	Europe	2123	2487	+	1644	1809	ZymTri_2023_family_1288	Unclassified_LowCopy	314	Upstream
06STGB002	Europe	2172	2536	+	1693	1858	ZymTri_2023_family_1288	Unclassified_LowCopy	314	Upstream
06STD024	Europe	2148	2512	+	1669	1834	ZymTri_2023_family_1288	Unclassified_LowCopy	314	Upstream
06STCZ028	Europe	2148	2512	+	1669	1834	ZymTri_2023_family_1288	Unclassified_LowCopy	314	Upstream
06STCZ016	Europe	52083	52447	+	51604	51769	ZymTri_2023_family_1288	Unclassified_LowCopy	314	Upstream
06STCZ007	Europe	2010	2374	+	1531	1696	ZymTri_2023_family_1288	Unclassified_LowCopy	314	Upstream
05STPL008_1	Europe	2148	2512	+	1669	1834	ZymTri_2023_family_1288	Unclassified_LowCopy	314	Upstream
05STNL024_1	Europe	3792	4156	+	3313	3478	ZymTri_2023_family_1288	Unclassified_LowCopy	314	Upstream
05STIR001	Europe	2123	2487	+	1644	1809	ZymTri_2023_family_1288	Unclassified_LowCopy	314	Upstream
05STD094_1	Europe	1476	1840	+	997	1162	ZymTri_2023_family_1288	Unclassified_LowCopy	314	Upstream
05STD059_1	Europe	1129	1493	+	650	815	ZymTri_2023_family_1288	Unclassified_LowCopy	314	Upstream
05STD041_1	Europe	1183	1547	+	704	869	ZymTri_2023_family_1288	Unclassified_LowCopy	314	Upstream
05STD001_1	Europe	2123	2487	+	1644	1809	ZymTri_2023_family_1288	Unclassified_LowCopy	314	Upstream
05STCH001_1	Europe	2123	2487	+	1644	1809	ZymTri_2023_family_1288	Unclassified_LowCopy	314	Upstream
05STB026_1	Europe	1729	2093	+	1250	1415	ZymTri_2023_family_1288	Unclassified_LowCopy	314	Upstream
05STB023_1	Europe	1383	1747	+	904	1069	ZymTri_2023_family_1288	Unclassified_LowCopy	314	Upstream
05STB015_1	Europe	1732	2096	+	1253	1418	ZymTri_2023_family_1288	Unclassified_LowCopy	314	Upstream
05STB013_1	Europe	5483	5847	+	5004	5169	ZymTri_2023_family_1288	Unclassified_LowCopy	314	Upstream
Tunisia_2008_ST08TN_33_6_6	MEA_North-Africa	1803	2167	+	1324	1489	ZymTri_2023_family_1288	Unclassified_LowCopy	314	Upstream
Tunisia_2008_ST08TN_33_5_8	MEA_North-Africa	74001	74365	+	73522	73687	ZymTri_2023_family_1288	Unclassified_LowCopy	314	Upstream
Tunisia_2008_ST08TN_33_4_9	MEA_North-Africa	1648	2012	+	1169	1334	ZymTri_2023_family_1288	Unclassified_LowCopy	314	Upstream
Tunisia_2008_ST08TN_33_4_3	MEA_North-Africa	46152	46516	+	45673	45838	ZymTri_2023_family_1288	Unclassified_LowCopy	314	Upstream
STnnJGI_SRR5194477	Europe	2148	2512	+	1669	1834	ZymTri_2023_family_1288	Unclassified_LowCopy	314	Upstream
STnnJGI_SRR4235104	MEA_North-Africa	1218	1582	+	739	904	ZymTri_2023_family_1288	Unclassified_LowCopy	314	Upstream
ST99CH_3A5	Europe	2166	2530	+	1687	1852	ZymTri_2023_family_1288	Unclassified_LowCopy	314	Upstream
ST16CH_1N25	Europe	434	798	+	1	120	ZymTri_2023_family_1288	Unclassified_LowCopy	314	Upstream
ST16CH_1D1	Europe	2126	2490	+	1647	1812	ZymTri_2023_family_1288	Unclassified_LowCopy	314	Upstream
ST14TAS_WAI2226	OC_Tasmania	1393	1757	+	914	1079	ZymTri_2023_family_1288	Unclassified_LowCopy	314	Upstream
ST13FR_Biog_SeptoDur88	MEA_North-Africa	45263	45627	+	44784	44949	ZymTri_2023_family_1288	Unclassified_LowCopy	314	Upstream
ST10FR_Biog_G83	Europe	2108	2472	+	1629	1794	ZymTri_2023_family_1288	Unclassified_LowCopy	314	Upstream
ST10FR_Biog_G67	Europe	2126	2490	+	1647	1812	ZymTri_2023_family_1288	Unclassified_LowCopy	314	Upstream
ST09FR_Biog_I04	Europe	1161	1525	+	682	847	ZymTri_2023_family_1288	Unclassified_LowCopy	314	Upstream
ST09FR_Biog_G31	Europe	2098	2462	+	1619	1784	ZymTri_2023_family_1288	Unclassified_LowCopy	314	Upstream
ST09FR_Biog_G24	Europe	1726	2090	+	1247	1412	ZymTri_2023_family_1288	Unclassified_LowCopy	314	Upstream
10STGB035	Europe	2148	2512	+	1669	1834	ZymTri_2023_family_1288	Unclassified_LowCopy	314	Upstream
10STF241	Europe	2148	2512	+	1669	1834	ZymTri_2023_family_1288	Unclassified_LowCopy	314	Upstream
09STF112	Europe	3447	3811	+	2968	3133	ZymTri_2023_family_1288	Unclassified_LowCopy	314	Upstream
09STF014	Europe	2120	2484	+	1641	1806	ZymTri_2023_family_1288	Unclassified_LowCopy	314	Upstream
09STD071	Europe	2148	2512	+	1669	1834	ZymTri_2023_family_1288	Unclassified_LowCopy	314	Upstream
09STD004	Europe	2138	2502	+	1659	1824	ZymTri_2023_family_1288	Unclassified_LowCopy	314	Upstream
07STF104	Europe	2229	2593	+	1750	1915	ZymTri_2023_family_1288	Unclassified_LowCopy	314	Upstream
07STF051	Europe	2010	2374	+	1531	1696	ZymTri_2023_family_1288	Unclassified_LowCopy	314	Upstream
Tunisia_2008_ST08TN_33_8_7	MEA_North-Africa	1347	1711	+	868	1033	ZymTri_2023_family_1288	Unclassified_LowCopy	314	Upstream
ST99CH_3D3	Europe	1147	1511	+	668	833	ZymTri_2023_family_1288	Unclassified_LowCopy	314	Upstream
ST01AUS_1A9	OC_Australia	1209	1573	+	730	895	ZymTri_2023_family_1288	Unclassified_LowCopy	314	Upstream
ST95CH_5A1a	SA_West	2548	2184	-	2862	2981	ZymTri_2023_family_1288	Unclassified_LowCopy	314	Upstream
ST95CH_3B2a	SA_West	5170	4806	-	5484	5649	ZymTri_2023_family_1288	Unclassified_LowCopy	314	Upstream
ST16CH_3V30	Europe	3181	2817	-	3495	3614	ZymTri_2023_family_1288	Unclassified_LowCopy	314	Upstream
ST10FR_Biog_G62	Europe	5478	5114	-	5792	5957	ZymTri_2023_family_1288	Unclassified_LowCopy	314	Upstream
ST10FR_Biog_G61	Europe	3005	2641	-	3319	3484	ZymTri_2023_family_1288	Unclassified_LowCopy	314	Upstream
ST09FR_Biog_I24	Europe	2520	2156	-	2834	2999	ZymTri_2023_family_1288	Unclassified_LowCopy	314	Upstream
ST09FR_Biog_G49	Europe	22585	22221	-	22899	23064	ZymTri_2023_family_1288	Unclassified_LowCopy	314	Upstream
ST09FR_Biog_G42	Europe	3193	2829	-	3507	3672	ZymTri_2023_family_1288	Unclassified_LowCopy	314	Upstream
ST09FR_Biog_G14	Europe	2519	2155	-	2833	2998	ZymTri_2023_family_1288	Unclassified_LowCopy	314	Upstream
ST09FR_Biog_G11	Europe	2518	2154	-	2832	2997	ZymTri_2023_family_1288	Unclassified_LowCopy	314	Upstream
ST09FR_Biog_G05	Europe	14459	14095	-	14773	14938	ZymTri_2023_family_1288	Unclassified_LowCopy	314	Upstream
Chile_1995_STCH95_3E4a	SA_West	2738	2374	-	3052	3217	ZymTri_2023_family_1288	Unclassified_LowCopy	314	Upstream
Chile_1995_STCH95_3A3a	SA_West	2759	2395	-	3073	3238	ZymTri_2023_family_1288	Unclassified_LowCopy	314	Upstream
10STF058	Europe	5282	4918	-	5596	5761	ZymTri_2023_family_1288	Unclassified_LowCopy	314	Upstream
09STF103	Europe	5192	4828	-	5506	5671	ZymTri_2023_family_1288	Unclassified_LowCopy	314	Upstream
09STF099	Europe	2751	2387	-	3065	3230	ZymTri_2023_family_1288	Unclassified_LowCopy	314	Upstream
09STF037	Europe	3635	3271	-	3949	4114	ZymTri_2023_family_1288	Unclassified_LowCopy	314	Upstream
08STF106	Europe	5718	5354	-	6032	6197	ZymTri_2023_family_1288	Unclassified_LowCopy	314	Upstream
08STF105	Europe	6591	6227	-	6905	7070	ZymTri_2023_family_1288	Unclassified_LowCopy	314	Upstream
07STF146	Europe	3915	3551	-	4229	4394	ZymTri_2023_family_1288	Unclassified_LowCopy	314	Upstream
05STCH008_1	Europe	2627	2263	-	2941	3106	ZymTri_2023_family_1288	Unclassified_LowCopy	314	Upstream
ST01AUS_1G5	OC_Australia	2574	2210	-	2888	3053	ZymTri_2023_family_1288	Unclassified_LowCopy	314	Upstream
ST10FR_Biog_G69	Europe	2595	2231	-	2909	3074	ZymTri_2023_family_1288	Unclassified_LowCopy	314	Upstream
10ST_Syn_D005	Europe	4308	3944	-	4622	4787	ZymTri_2023_family_1288	Unclassified_LowCopy	314	Upstream
10ST_Syn_D003	Europe	13081	12717	-	13395	13560	ZymTri_2023_family_1288	Unclassified_LowCopy	314	Upstream
09STIR022_4	Europe	32685	32321	-	32999	33164	ZymTri_2023_family_1288	Unclassified_LowCopy	314	Upstream
08STD018	Europe	5055	4691	-	5369	5534	ZymTri_2023_family_1288	Unclassified_LowCopy	314	Upstream
Switzerland_1999_ST99CH_3B6	Europe	1730	1366	-	2044	2209	ZymTri_2023_family_1288	Unclassified_LowCopy	314	Upstream
ST92ISR_Ar_17e	MEA_Israel	2749	2385	-	3063	3182	ZymTri_2023_family_1288	Unclassified_LowCopy	314	Upstream
ST90ORE_a15_4A_4	NA_UA	2574	2210	-	2888	3053	ZymTri_2023_family_1288	Unclassified_LowCopy	314	Upstream
ST90ORE_a15_3B_3	NA_UA	2574	2210	-	2888	3053	ZymTri_2023_family_1288	Unclassified_LowCopy	314	Upstream
ST90ORE_a15_3B_13	NA_UA	2574	2210	-	2888	3053	ZymTri_2023_family_1288	Unclassified_LowCopy	314	Upstream
ST90ORE_a15_2A_8	NA_UA	2574	2210	-	2888	3053	ZymTri_2023_family_1288	Unclassified_LowCopy	314	Upstream
ST90ORE_a15_2A_16	NA_UA	2574	2210	-	2888	3053	ZymTri_2023_family_1288	Unclassified_LowCopy	314	Upstream
ST90ORE_a12_4A_10	NA_UA	589	225	-	903	1068	ZymTri_2023_family_1288	Unclassified_LowCopy	314	Upstream
ST16CH_3V43	Europe	1446	1082	-	1760	1925	ZymTri_2023_family_1288	Unclassified_LowCopy	314	Upstream
ST16CH_3D7	Europe	1503	1139	-	1817	1982	ZymTri_2023_family_1288	Unclassified_LowCopy	314	Upstream
ST15ORE_Ste_B3	NA_UA	6612	6248	-	6926	7091	ZymTri_2023_family_1288	Unclassified_LowCopy	314	Upstream
ST15ORE_Ste_A6	NA_UA	4529	4165	-	4843	5008	ZymTri_2023_family_1288	Unclassified_LowCopy	314	Upstream
ST15ORE_Ste_A25	NA_UA	15166	14802	-	15480	15645	ZymTri_2023_family_1288	Unclassified_LowCopy	314	Upstream
ST15ORE_Ste_A21	NA_UA	13616	13252	-	13930	14095	ZymTri_2023_family_1288	Unclassified_LowCopy	314	Upstream
ST15ORE_Ste_A12	NA_UA	2718	2354	-	3032	3197	ZymTri_2023_family_1288	Unclassified_LowCopy	314	Upstream
ST15ORE_Mad_H2	NA_UA	2680	2316	-	2994	3159	ZymTri_2023_family_1288	Unclassified_LowCopy	314	Upstream
ST15ORE_Mad_H1	NA_UA	2718	2354	-	3032	3197	ZymTri_2023_family_1288	Unclassified_LowCopy	314	Upstream
ST15ORE_Mad_F6	NA_UA	869	505	-	1183	1348	ZymTri_2023_family_1288	Unclassified_LowCopy	314	Upstream
ST15ORE_Mad_F1	NA_UA	9692	9328	-	10006	10171	ZymTri_2023_family_1288	Unclassified_LowCopy	314	Upstream
ST15ORE_Mad_D4	NA_UA	8994	8630	-	9308	9473	ZymTri_2023_family_1288	Unclassified_LowCopy	314	Upstream
ST15ORE_Mad_C3	NA_UA	2894	2530	-	3208	3373	ZymTri_2023_family_1288	Unclassified_LowCopy	314	Upstream
ST15ORE_Mad_A5	NA_UA	2680	2316	-	2994	3159	ZymTri_2023_family_1288	Unclassified_LowCopy	314	Upstream
ST15ORE_Mad_A1	NA_UA	7500	7136	-	7814	7979	ZymTri_2023_family_1288	Unclassified_LowCopy	314	Upstream
ST09FR_Biog_G54	Europe	2040	1676	-	2354	2519	ZymTri_2023_family_1288	Unclassified_LowCopy	314	Upstream
Missouri_1994_ST94MO2a_1	NA_UA	2680	2316	-	2994	3159	ZymTri_2023_family_1288	Unclassified_LowCopy	314	Upstream
Missouri_1994_ST94MO19a_1	NA_UA	2680	2316	-	2994	3159	ZymTri_2023_family_1288	Unclassified_LowCopy	314	Upstream
California_1989_CH33C_ST97	NA_UA	4410	4046	-	4724	4889	ZymTri_2023_family_1288	Unclassified_LowCopy	314	Upstream
California_1989_CF11A_ST44	NA_UA	3760	3396	-	4074	4239	ZymTri_2023_family_1288	Unclassified_LowCopy	314	Upstream
California_1989_CE31B_ST42	NA_UA	5007	4643	-	5321	5486	ZymTri_2023_family_1288	Unclassified_LowCopy	314	Upstream
09STF058	Europe	636	272	-	950	1115	ZymTri_2023_family_1288	Unclassified_LowCopy	314	Upstream
08STGB001	Europe	963	599	-	1277	1442	ZymTri_2023_family_1288	Unclassified_LowCopy	314	Upstream
08STF082	Europe	4494	4130	-	4808	4973	ZymTri_2023_family_1288	Unclassified_LowCopy	314	Upstream
07STF011	Europe	4387	4023	-	4701	4866	ZymTri_2023_family_1288	Unclassified_LowCopy	314	Upstream
ST99CH_3G3	Europe	579	215	-	893	1015	ZymTri_2023_family_1288	Unclassified_LowCopy	314	Upstream
ST16CH_1A11	Europe	6523	6159	-	6837	7002	ZymTri_2023_family_1288	Unclassified_LowCopy	314	Upstream
ST13NZ_St13_7_3	OC_New-Zealand	1816	1452	-	2130	2295	ZymTri_2023_family_1288	Unclassified_LowCopy	314	Upstream
09STD044	Europe	6636	6272	-	6950	7115	ZymTri_2023_family_1288	Unclassified_LowCopy	314	Upstream
05STCH004_1	Europe	2192	1828	-	2506	2671	ZymTri_2023_family_1288	Unclassified_LowCopy	314	Upstream
ST15NZ_St_15642_9	OC_New-Zealand	1816	1452	-	2130	2295	ZymTri_2023_family_1288	Unclassified_LowCopy	314	Upstream
ST15NZ_St_15642_8	OC_New-Zealand	2170	1806	-	2484	2649	ZymTri_2023_family_1288	Unclassified_LowCopy	314	Upstream
ST13NZ_St13_8_3	OC_New-Zealand	4472	4108	-	4786	4951	ZymTri_2023_family_1288	Unclassified_LowCopy	314	Upstream
ST13NZ_St13_5_2	OC_New-Zealand	1816	1452	-	2130	2295	ZymTri_2023_family_1288	Unclassified_LowCopy	314	Upstream
ST01AUS_1E5	OC_Australia	536	172	-	850	969	ZymTri_2023_family_1288	Unclassified_LowCopy	314	Upstream
ST01AUS_1E1	OC_Australia	536	172	-	850	1015	ZymTri_2023_family_1288	Unclassified_LowCopy	314	Upstream
ST01AUS_1C1	OC_Australia	1816	1452	-	2130	2295	ZymTri_2023_family_1288	Unclassified_LowCopy	314	Upstream
STnnJGI_SRR4235079	Europe	5334	4970	-	5648	5813	ZymTri_2023_family_1288	Unclassified_LowCopy	314	Upstream
ST16CH_3H33	Europe	2618	2254	-	2932	3051	ZymTri_2023_family_1288	Unclassified_LowCopy	314	Upstream
ST16CH_1H32	Europe	2738	2374	-	3052	3217	ZymTri_2023_family_1288	Unclassified_LowCopy	314	Upstream
ST16CH_1B31	Europe	2585	2221	-	2899	3064	ZymTri_2023_family_1288	Unclassified_LowCopy	314	Upstream
ST15NZ_St_15642_3	OC_New-Zealand	3594	3230	-	3908	4073	ZymTri_2023_family_1288	Unclassified_LowCopy	314	Upstream
ST15NZ_St_15642_23	OC_New-Zealand	2599	2235	-	2913	3078	ZymTri_2023_family_1288	Unclassified_LowCopy	314	Upstream
ST15NZ_St_15601_20	OC_New-Zealand	2708	2344	-	3022	3187	ZymTri_2023_family_1288	Unclassified_LowCopy	314	Upstream
ST14TAS_WAI2232	OC_Tasmania	2574	2210	-	2888	3053	ZymTri_2023_family_1288	Unclassified_LowCopy	314	Upstream
ST14TAS_WAI2230	OC_Tasmania	6641	6277	-	6955	7120	ZymTri_2023_family_1288	Unclassified_LowCopy	314	Upstream
ST14TAS_WAI1993	OC_Tasmania	2748	2384	-	3062	3227	ZymTri_2023_family_1288	Unclassified_LowCopy	314	Upstream
ST14TAS_WAI1965	OC_Tasmania	2618	2254	-	2932	3097	ZymTri_2023_family_1288	Unclassified_LowCopy	314	Upstream
ST14TAS_WAI1919	OC_Tasmania	2574	2210	-	2888	3053	ZymTri_2023_family_1288	Unclassified_LowCopy	314	Upstream
ST13NZ_St13_9_4	OC_New-Zealand	2708	2344	-	3022	3187	ZymTri_2023_family_1288	Unclassified_LowCopy	314	Upstream
ST13NZ_St13_9_1	OC_New-Zealand	3312	2948	-	3626	3791	ZymTri_2023_family_1288	Unclassified_LowCopy	314	Upstream
ST13NZ_St13_8_4	OC_New-Zealand	3312	2948	-	3626	3791	ZymTri_2023_family_1288	Unclassified_LowCopy	314	Upstream
ST10FR_Biog_G90	Europe	2574	2210	-	2888	3053	ZymTri_2023_family_1288	Unclassified_LowCopy	314	Upstream
ST10FR_Biog_G100	Europe	2565	2201	-	2879	3044	ZymTri_2023_family_1288	Unclassified_LowCopy	314	Upstream
ST09FR_Biog_I05	Europe	2565	2201	-	2879	3044	ZymTri_2023_family_1288	Unclassified_LowCopy	314	Upstream
ST09FR_Biog_G46	Europe	4180	3816	-	4494	4659	ZymTri_2023_family_1288	Unclassified_LowCopy	314	Upstream
ST09FR_Biog_G40	Europe	2401	2037	-	2715	2880	ZymTri_2023_family_1288	Unclassified_LowCopy	314	Upstream
ST01AUS_1H6	OC_Australia	2730	2366	-	3044	3209	ZymTri_2023_family_1288	Unclassified_LowCopy	314	Upstream
ST01AUS_1F8	OC_Australia	2574	2210	-	2888	3053	ZymTri_2023_family_1288	Unclassified_LowCopy	314	Upstream
ST01AUS_1F3	OC_Australia	3388	3024	-	3702	3867	ZymTri_2023_family_1288	Unclassified_LowCopy	314	Upstream
ST01AUS_1E4	OC_Australia	2744	2380	-	3058	3223	ZymTri_2023_family_1288	Unclassified_LowCopy	314	Upstream
ST01AUS_1D8	OC_Australia	2574	2210	-	2888	3053	ZymTri_2023_family_1288	Unclassified_LowCopy	314	Upstream
ST01AUS_1C6	OC_Australia	2745	2381	-	3059	3224	ZymTri_2023_family_1288	Unclassified_LowCopy	314	Upstream
ST01AUS_1B7	OC_Australia	2574	2210	-	2888	3053	ZymTri_2023_family_1288	Unclassified_LowCopy	314	Upstream
ST01AUS_1B1	OC_Australia	2574	2210	-	2888	3053	ZymTri_2023_family_1288	Unclassified_LowCopy	314	Upstream
ST01AUS_1A5	OC_Australia	2574	2210	-	2888	3053	ZymTri_2023_family_1288	Unclassified_LowCopy	314	Upstream
ST01AUS_1A4	OC_Australia	2574	2210	-	2888	3053	ZymTri_2023_family_1288	Unclassified_LowCopy	314	Upstream
10STGB031	Europe	2900	2536	-	3214	3379	ZymTri_2023_family_1288	Unclassified_LowCopy	314	Upstream
09STIR005_2	Europe	20833	20469	-	21147	21312	ZymTri_2023_family_1288	Unclassified_LowCopy	314	Upstream
09STGB001	Europe	31824	31460	-	32138	32303	ZymTri_2023_family_1288	Unclassified_LowCopy	314	Upstream
09STF114	Europe	7775	7411	-	8089	8254	ZymTri_2023_family_1288	Unclassified_LowCopy	314	Upstream
09STF015	Europe	2621	2257	-	2935	3100	ZymTri_2023_family_1288	Unclassified_LowCopy	314	Upstream
08STGB003	Europe	3719	3355	-	4033	4198	ZymTri_2023_family_1288	Unclassified_LowCopy	314	Upstream
08STF175	Europe	8914	8550	-	9228	9393	ZymTri_2023_family_1288	Unclassified_LowCopy	314	Upstream
08STD020	Europe	4534	4170	-	4848	5013	ZymTri_2023_family_1288	Unclassified_LowCopy	314	Upstream
06STIR001	Europe	3900	3536	-	4214	4379	ZymTri_2023_family_1288	Unclassified_LowCopy	314	Upstream
06STGB006	Europe	21250	20886	-	21564	21729	ZymTri_2023_family_1288	Unclassified_LowCopy	314	Upstream
06STGB003	Europe	54701	54337	-	55015	55180	ZymTri_2023_family_1288	Unclassified_LowCopy	314	Upstream
05STPL003_1	Europe	4077	3713	-	4391	4556	ZymTri_2023_family_1288	Unclassified_LowCopy	314	Upstream
05STD031_1	Europe	4865	4501	-	5179	5344	ZymTri_2023_family_1288	Unclassified_LowCopy	314	Upstream
STnnJGI_SRR6447858	Europe	8436	8072	-	8750	8915	ZymTri_2023_family_1288	Unclassified_LowCopy	314	Upstream
STnnJGI_SRR5829643	Europe	2756	2392	-	3070	3235	ZymTri_2023_family_1288	Unclassified_LowCopy	314	Upstream
STnnJGI_SRR5194482	Europe	2752	2388	-	3066	3231	ZymTri_2023_family_1288	Unclassified_LowCopy	314	Upstream
STnnJGI_SRR5194481	Europe	8203	7839	-	8517	8682	ZymTri_2023_family_1288	Unclassified_LowCopy	314	Upstream
STnnJGI_SRR4235095	Europe	14890	14526	-	15204	15369	ZymTri_2023_family_1288	Unclassified_LowCopy	314	Upstream
STnnJGI_SRR4235069	Europe	2621	2257	-	2935	3100	ZymTri_2023_family_1288	Unclassified_LowCopy	314	Upstream
STnnJGI_SRR4235068	Europe	2596	2232	-	2910	3051	ZymTri_2023_family_1288	Unclassified_LowCopy	314	Upstream
ST99CH_SW5	Europe	2548	2184	-	2862	3027	ZymTri_2023_family_1288	Unclassified_LowCopy	314	Upstream
ST99CH_3F3	Europe	2413	2049	-	2727	2892	ZymTri_2023_family_1288	Unclassified_LowCopy	314	Upstream
ST99CH_3F1	Europe	2599	2235	-	2913	3032	ZymTri_2023_family_1288	Unclassified_LowCopy	314	Upstream
ST99CH_3D7	Europe	4327	3963	-	4641	4806	ZymTri_2023_family_1288	Unclassified_LowCopy	314	Upstream
ST99CH_3C7	Europe	2599	2235	-	2913	3078	ZymTri_2023_family_1288	Unclassified_LowCopy	314	Upstream
ST99CH_3A9	Europe	2416	2052	-	2730	2895	ZymTri_2023_family_1288	Unclassified_LowCopy	314	Upstream
ST99CH_3A8	Europe	3353	2989	-	3667	3832	ZymTri_2023_family_1288	Unclassified_LowCopy	314	Upstream
ST99CH_3A2	Europe	2417	2053	-	2731	2896	ZymTri_2023_family_1288	Unclassified_LowCopy	314	Upstream
ST99CH_3A10	Europe	2599	2235	-	2913	3078	ZymTri_2023_family_1288	Unclassified_LowCopy	314	Upstream
ST92ISR_Ar_12d	MEA_Israel	3038	2674	-	3352	3517	ZymTri_2023_family_1288	Unclassified_LowCopy	314	Upstream
ST16LE_Biog_L1	Europe	2739	2375	-	3053	3218	ZymTri_2023_family_1288	Unclassified_LowCopy	314	Upstream
ST16CH_3W3	Europe	11961	11597	-	12275	12394	ZymTri_2023_family_1288	Unclassified_LowCopy	314	Upstream
ST16CH_3U55	Europe	7755	7391	-	8069	8223	ZymTri_2023_family_1288	Unclassified_LowCopy	314	Upstream
ST16CH_3T39	Europe	8714	8350	-	9028	9193	ZymTri_2023_family_1288	Unclassified_LowCopy	314	Upstream
ST16CH_3R39	Europe	2418	2054	-	2732	2897	ZymTri_2023_family_1288	Unclassified_LowCopy	314	Upstream
ST16CH_3Q9	Europe	2417	2053	-	2731	2853	ZymTri_2023_family_1288	Unclassified_LowCopy	314	Upstream
ST16CH_3N48	Europe	3614	3250	-	3928	4047	ZymTri_2023_family_1288	Unclassified_LowCopy	314	Upstream
ST16CH_3N27	Europe	2418	2054	-	2732	2897	ZymTri_2023_family_1288	Unclassified_LowCopy	314	Upstream
ST16CH_3G6	Europe	8502	8138	-	8816	8935	ZymTri_2023_family_1288	Unclassified_LowCopy	314	Upstream
ST16CH_3G26	Europe	6041	5677	-	6355	6474	ZymTri_2023_family_1288	Unclassified_LowCopy	314	Upstream
ST16CH_3F4	Europe	11711	11347	-	12025	12190	ZymTri_2023_family_1288	Unclassified_LowCopy	314	Upstream
ST16CH_3F2	Europe	2418	2054	-	2732	2897	ZymTri_2023_family_1288	Unclassified_LowCopy	314	Upstream
ST16CH_3E9	Europe	2708	2344	-	3022	3187	ZymTri_2023_family_1288	Unclassified_LowCopy	314	Upstream
ST16CH_2P3	Europe	2419	2055	-	2733	2852	ZymTri_2023_family_1288	Unclassified_LowCopy	314	Upstream
ST16CH_2C7	Europe	2730	2366	-	3044	3209	ZymTri_2023_family_1288	Unclassified_LowCopy	314	Upstream
ST16CH_1X23	Europe	2416	2052	-	2730	2895	ZymTri_2023_family_1288	Unclassified_LowCopy	314	Upstream
ST16CH_1P35	Europe	2417	2053	-	2731	2896	ZymTri_2023_family_1288	Unclassified_LowCopy	314	Upstream
ST16CH_1O40	Europe	2737	2373	-	3051	3216	ZymTri_2023_family_1288	Unclassified_LowCopy	314	Upstream
ST16CH_1O25	Europe	2417	2053	-	2731	2896	ZymTri_2023_family_1288	Unclassified_LowCopy	314	Upstream
ST16CH_1I10	Europe	2598	2234	-	2912	3077	ZymTri_2023_family_1288	Unclassified_LowCopy	314	Upstream
ST16CH_1G30	Europe	2418	2054	-	2732	2897	ZymTri_2023_family_1288	Unclassified_LowCopy	314	Upstream
ST16CH_1F1	Europe	2418	2054	-	2732	2897	ZymTri_2023_family_1288	Unclassified_LowCopy	314	Upstream
ST16CH_1C31	Europe	10958	10594	-	11272	11437	ZymTri_2023_family_1288	Unclassified_LowCopy	314	Upstream
ST16CH_1A57	Europe	2524	2160	-	2838	3003	ZymTri_2023_family_1288	Unclassified_LowCopy	314	Upstream
ST14TAS_WAI2208	OC_Tasmania	10521	10157	-	10835	11000	ZymTri_2023_family_1288	Unclassified_LowCopy	314	Upstream
ST14TAS_WAI2206	OC_Tasmania	14863	14499	-	15177	15342	ZymTri_2023_family_1288	Unclassified_LowCopy	314	Upstream
ST14TAS_WAI2204	OC_Tasmania	10521	10157	-	10835	11000	ZymTri_2023_family_1288	Unclassified_LowCopy	314	Upstream
ST14TAS_WAI2203	OC_Tasmania	14868	14504	-	15182	15347	ZymTri_2023_family_1288	Unclassified_LowCopy	314	Upstream
ST14TAS_WAI2077	OC_Tasmania	10585	10221	-	10899	11064	ZymTri_2023_family_1288	Unclassified_LowCopy	314	Upstream
ST14TAS_WAI2059	OC_Tasmania	14868	14504	-	15182	15347	ZymTri_2023_family_1288	Unclassified_LowCopy	314	Upstream
ST14TAS_WAI2047	OC_Tasmania	14972	14608	-	15286	15451	ZymTri_2023_family_1288	Unclassified_LowCopy	314	Upstream
ST14TAS_WAI2029	OC_Tasmania	14944	14580	-	15258	15423	ZymTri_2023_family_1288	Unclassified_LowCopy	314	Upstream
ST14TAS_WAI2000	OC_Tasmania	14868	14504	-	15182	15347	ZymTri_2023_family_1288	Unclassified_LowCopy	314	Upstream
ST14TAS_WAI1968	OC_Tasmania	14863	14499	-	15177	15342	ZymTri_2023_family_1288	Unclassified_LowCopy	314	Upstream
ST14TAS_WAI1957	OC_Tasmania	14868	14504	-	15182	15347	ZymTri_2023_family_1288	Unclassified_LowCopy	314	Upstream
ST14TAS_WAI1939	OC_Tasmania	13850	13486	-	14164	14329	ZymTri_2023_family_1288	Unclassified_LowCopy	314	Upstream
ST14TAS_WAI1922	OC_Tasmania	8532	8168	-	8846	9011	ZymTri_2023_family_1288	Unclassified_LowCopy	314	Upstream
ST14TAS_WAI1903	OC_Tasmania	12073	11709	-	12387	12552	ZymTri_2023_family_1288	Unclassified_LowCopy	314	Upstream
ST14TAS_WAI1895	OC_Tasmania	954	590	-	1268	1433	ZymTri_2023_family_1288	Unclassified_LowCopy	314	Upstream
ST14TAS_WAI1880	OC_Tasmania	14868	14504	-	15182	15347	ZymTri_2023_family_1288	Unclassified_LowCopy	314	Upstream
ST14TAS_WAI1876	OC_Tasmania	14632	14268	-	14946	15111	ZymTri_2023_family_1288	Unclassified_LowCopy	314	Upstream
ST14TAS_WAI1875	OC_Tasmania	9889	9525	-	10203	10368	ZymTri_2023_family_1288	Unclassified_LowCopy	314	Upstream
ST14TAS_WAI1850	OC_Tasmania	14868	14504	-	15182	15347	ZymTri_2023_family_1288	Unclassified_LowCopy	314	Upstream
ST14TAS_WAI1849	OC_Tasmania	14868	14504	-	15182	15347	ZymTri_2023_family_1288	Unclassified_LowCopy	314	Upstream
ST14TAS_WAI1848	OC_Tasmania	14867	14503	-	15181	15346	ZymTri_2023_family_1288	Unclassified_LowCopy	314	Upstream
ST14TAS_WAI1820	OC_Tasmania	10521	10157	-	10835	11000	ZymTri_2023_family_1288	Unclassified_LowCopy	314	Upstream
ST13NZ_St13_8_2	OC_New-Zealand	3213	2849	-	3527	3692	ZymTri_2023_family_1288	Unclassified_LowCopy	314	Upstream
ST13NZ_St13_8_1	OC_New-Zealand	3211	2847	-	3525	3690	ZymTri_2023_family_1288	Unclassified_LowCopy	314	Upstream
ST13NZ_St13_6_3	OC_New-Zealand	3213	2849	-	3527	3692	ZymTri_2023_family_1288	Unclassified_LowCopy	314	Upstream
ST13NZ_St13_6_2	OC_New-Zealand	3211	2847	-	3525	3690	ZymTri_2023_family_1288	Unclassified_LowCopy	314	Upstream
ST13NZ_St13_4_2	OC_New-Zealand	2738	2374	-	3052	3217	ZymTri_2023_family_1288	Unclassified_LowCopy	314	Upstream
ST13NZ_St13_4_1	OC_New-Zealand	3213	2849	-	3527	3692	ZymTri_2023_family_1288	Unclassified_LowCopy	314	Upstream
ST10FR_Biog_G74	Europe	4954	4590	-	5268	5433	ZymTri_2023_family_1288	Unclassified_LowCopy	314	Upstream
ST10FR_Biog_G70	Europe	2618	2254	-	2932	3097	ZymTri_2023_family_1288	Unclassified_LowCopy	314	Upstream
ST10FR_Biog_G63	Europe	5075	4711	-	5389	5554	ZymTri_2023_family_1288	Unclassified_LowCopy	314	Upstream
ST10FR_Biog_G101	Europe	3723	3359	-	4037	4202	ZymTri_2023_family_1288	Unclassified_LowCopy	314	Upstream
ST09FR_Biog_I28	Europe	2977	2613	-	3291	3456	ZymTri_2023_family_1288	Unclassified_LowCopy	314	Upstream
ST09FR_Biog_I07	Europe	2740	2376	-	3054	3219	ZymTri_2023_family_1288	Unclassified_LowCopy	314	Upstream
ST09FR_Biog_G56	Europe	7714	7350	-	8028	8193	ZymTri_2023_family_1288	Unclassified_LowCopy	314	Upstream
ST09FR_Biog_G55	Europe	2599	2235	-	2913	3078	ZymTri_2023_family_1288	Unclassified_LowCopy	314	Upstream
ST09FR_Biog_G53	Europe	3338	2974	-	3652	3817	ZymTri_2023_family_1288	Unclassified_LowCopy	314	Upstream
ST09FR_Biog_G48	Europe	3909	3545	-	4223	4388	ZymTri_2023_family_1288	Unclassified_LowCopy	314	Upstream
ST09FR_Biog_G45	Europe	2996	2632	-	3310	3475	ZymTri_2023_family_1288	Unclassified_LowCopy	314	Upstream
ST09FR_Biog_G39	Europe	12140	11776	-	12454	12619	ZymTri_2023_family_1288	Unclassified_LowCopy	314	Upstream
ST09FR_Biog_G38	Europe	2924	2560	-	3238	3403	ZymTri_2023_family_1288	Unclassified_LowCopy	314	Upstream
ST09FR_Biog_G36	Europe	3299	2935	-	3613	3778	ZymTri_2023_family_1288	Unclassified_LowCopy	314	Upstream
ST09FR_Biog_G34	Europe	2777	2413	-	3091	3256	ZymTri_2023_family_1288	Unclassified_LowCopy	314	Upstream
ST09FR_Biog_G30	Europe	2758	2394	-	3072	3237	ZymTri_2023_family_1288	Unclassified_LowCopy	314	Upstream
ST09FR_Biog_G27	Europe	6683	6319	-	6997	7162	ZymTri_2023_family_1288	Unclassified_LowCopy	314	Upstream
ST09FR_Biog_G25	Europe	2737	2373	-	3051	3216	ZymTri_2023_family_1288	Unclassified_LowCopy	314	Upstream
ST09FR_Biog_G22	Europe	3110	2746	-	3424	3589	ZymTri_2023_family_1288	Unclassified_LowCopy	314	Upstream
ST09FR_Biog_G18	Europe	2599	2235	-	2913	3078	ZymTri_2023_family_1288	Unclassified_LowCopy	314	Upstream
ST09FR_Biog_G16	Europe	5976	5612	-	6290	6455	ZymTri_2023_family_1288	Unclassified_LowCopy	314	Upstream
ST09FR_Biog_G15	Europe	3133	2769	-	3447	3612	ZymTri_2023_family_1288	Unclassified_LowCopy	314	Upstream
ST09FR_Biog_G12	Europe	2750	2386	-	3064	3229	ZymTri_2023_family_1288	Unclassified_LowCopy	314	Upstream
ST09FR_Biog_G10	Europe	5398	5034	-	5712	5877	ZymTri_2023_family_1288	Unclassified_LowCopy	314	Upstream
ST09FR_Biog_G07	Europe	7471	7107	-	7785	7950	ZymTri_2023_family_1288	Unclassified_LowCopy	314	Upstream
ST09FR_Biog_G06	Europe	13050	12686	-	13364	13529	ZymTri_2023_family_1288	Unclassified_LowCopy	314	Upstream
ST09FR_Biog_G02	Europe	4575	4211	-	4889	5054	ZymTri_2023_family_1288	Unclassified_LowCopy	314	Upstream
ST05DK_01B5	Europe	2417	2053	-	2731	2896	ZymTri_2023_family_1288	Unclassified_LowCopy	314	Upstream
10STGB037	Europe	7915	7551	-	8229	8394	ZymTri_2023_family_1288	Unclassified_LowCopy	314	Upstream
10STGB036	Europe	9633	9269	-	9947	10112	ZymTri_2023_family_1288	Unclassified_LowCopy	314	Upstream
10STGB015	Europe	11505	11141	-	11819	11984	ZymTri_2023_family_1288	Unclassified_LowCopy	314	Upstream
10STF261	Europe	6814	6450	-	7128	7293	ZymTri_2023_family_1288	Unclassified_LowCopy	314	Upstream
10STF231	Europe	6241	5877	-	6555	6720	ZymTri_2023_family_1288	Unclassified_LowCopy	314	Upstream
10STF227	Europe	6072	5708	-	6386	6551	ZymTri_2023_family_1288	Unclassified_LowCopy	314	Upstream
10STF202	Europe	6384	6020	-	6698	6863	ZymTri_2023_family_1288	Unclassified_LowCopy	314	Upstream
10STF178	Europe	2570	2206	-	2884	3049	ZymTri_2023_family_1288	Unclassified_LowCopy	314	Upstream
10STF164	Europe	14619	14255	-	14933	15098	ZymTri_2023_family_1288	Unclassified_LowCopy	314	Upstream
10STF163	Europe	5511	5147	-	5825	5990	ZymTri_2023_family_1288	Unclassified_LowCopy	314	Upstream
10STF082	Europe	3527	3163	-	3841	4006	ZymTri_2023_family_1288	Unclassified_LowCopy	314	Upstream
10STDK003	Europe	9179	8815	-	9493	9658	ZymTri_2023_family_1288	Unclassified_LowCopy	314	Upstream
09STIR022_1	Europe	16229	15865	-	16543	16708	ZymTri_2023_family_1288	Unclassified_LowCopy	314	Upstream
09STIR017_5	Europe	13418	13054	-	13732	13897	ZymTri_2023_family_1288	Unclassified_LowCopy	314	Upstream
09STIR016_3	Europe	13493	13129	-	13807	13972	ZymTri_2023_family_1288	Unclassified_LowCopy	314	Upstream
09STIR009_5	Europe	5029	4665	-	5343	5508	ZymTri_2023_family_1288	Unclassified_LowCopy	314	Upstream
09STIR004_2	Europe	15984	15620	-	16298	16463	ZymTri_2023_family_1288	Unclassified_LowCopy	314	Upstream
09STGB004	Europe	20641	20277	-	20955	21120	ZymTri_2023_family_1288	Unclassified_LowCopy	314	Upstream
09STGB002	Europe	15390	15026	-	15704	15869	ZymTri_2023_family_1288	Unclassified_LowCopy	314	Upstream
09STF109	Europe	3092	2728	-	3406	3571	ZymTri_2023_family_1288	Unclassified_LowCopy	314	Upstream
09STF082	Europe	12095	11731	-	12409	12574	ZymTri_2023_family_1288	Unclassified_LowCopy	314	Upstream
09STF079	Europe	3109	2745	-	3423	3588	ZymTri_2023_family_1288	Unclassified_LowCopy	314	Upstream
09STF068	Europe	9605	9241	-	9919	10084	ZymTri_2023_family_1288	Unclassified_LowCopy	314	Upstream
09STF063	Europe	6552	6188	-	6866	7031	ZymTri_2023_family_1288	Unclassified_LowCopy	314	Upstream
09STF056	Europe	14007	13643	-	14321	14486	ZymTri_2023_family_1288	Unclassified_LowCopy	314	Upstream
09STF036	Europe	3072	2708	-	3386	3551	ZymTri_2023_family_1288	Unclassified_LowCopy	314	Upstream
09STF031	Europe	14469	14105	-	14783	14948	ZymTri_2023_family_1288	Unclassified_LowCopy	314	Upstream
09STF028	Europe	3546	3182	-	3860	4025	ZymTri_2023_family_1288	Unclassified_LowCopy	314	Upstream
09STF005	Europe	14887	14523	-	15201	15366	ZymTri_2023_family_1288	Unclassified_LowCopy	314	Upstream
09STE002	MEA_North-Africa	12311	11947	-	12625	12790	ZymTri_2023_family_1288	Unclassified_LowCopy	314	Upstream
09STD076	Europe	11606	11242	-	11920	12085	ZymTri_2023_family_1288	Unclassified_LowCopy	314	Upstream
09STD073	Europe	27510	27146	-	27824	27989	ZymTri_2023_family_1288	Unclassified_LowCopy	314	Upstream
09STD072	Europe	6196	5832	-	6510	6675	ZymTri_2023_family_1288	Unclassified_LowCopy	314	Upstream
09STD041	Europe	4651	4287	-	4965	5130	ZymTri_2023_family_1288	Unclassified_LowCopy	314	Upstream
09STD031	Europe	14160	13796	-	14474	14639	ZymTri_2023_family_1288	Unclassified_LowCopy	314	Upstream
09STD007	Europe	21919	21555	-	22233	22398	ZymTri_2023_family_1288	Unclassified_LowCopy	314	Upstream
08STF196	Europe	8488	8124	-	8802	8967	ZymTri_2023_family_1288	Unclassified_LowCopy	314	Upstream
08STF183	Europe	4713	4349	-	5027	5192	ZymTri_2023_family_1288	Unclassified_LowCopy	314	Upstream
08STF131	Europe	5545	5181	-	5859	6024	ZymTri_2023_family_1288	Unclassified_LowCopy	314	Upstream
08STF108	Europe	8478	8114	-	8792	8957	ZymTri_2023_family_1288	Unclassified_LowCopy	314	Upstream
08STF089	Europe	2749	2385	-	3063	3228	ZymTri_2023_family_1288	Unclassified_LowCopy	314	Upstream
08STF078	Europe	3358	2994	-	3672	3837	ZymTri_2023_family_1288	Unclassified_LowCopy	314	Upstream
08STF076	Europe	6826	6462	-	7140	7305	ZymTri_2023_family_1288	Unclassified_LowCopy	314	Upstream
08STF070	Europe	13754	13390	-	14068	14233	ZymTri_2023_family_1288	Unclassified_LowCopy	314	Upstream
08STF056	Europe	2784	2420	-	3098	3263	ZymTri_2023_family_1288	Unclassified_LowCopy	314	Upstream
08STF052	Europe	5495	5131	-	5809	5974	ZymTri_2023_family_1288	Unclassified_LowCopy	314	Upstream
08STF040	Europe	4909	4545	-	5223	5388	ZymTri_2023_family_1288	Unclassified_LowCopy	314	Upstream
08STF029	Europe	8109	7745	-	8423	8588	ZymTri_2023_family_1288	Unclassified_LowCopy	314	Upstream
08STD046	Europe	12766	12402	-	13080	13245	ZymTri_2023_family_1288	Unclassified_LowCopy	314	Upstream
08STD045	Europe	3132	2768	-	3446	3611	ZymTri_2023_family_1288	Unclassified_LowCopy	314	Upstream
08STCZ015	Europe	3613	3249	-	3927	4092	ZymTri_2023_family_1288	Unclassified_LowCopy	314	Upstream
08STCZ004	Europe	14915	14551	-	15229	15394	ZymTri_2023_family_1288	Unclassified_LowCopy	314	Upstream
07STF190	Europe	3218	2854	-	3532	3697	ZymTri_2023_family_1288	Unclassified_LowCopy	314	Upstream
07STF160	Europe	5947	5583	-	6261	6426	ZymTri_2023_family_1288	Unclassified_LowCopy	314	Upstream
07STF094	Europe	2704	2340	-	3018	3183	ZymTri_2023_family_1288	Unclassified_LowCopy	314	Upstream
07STF041	Europe	10363	9999	-	10677	10842	ZymTri_2023_family_1288	Unclassified_LowCopy	314	Upstream
07STF031	Europe	14003	13639	-	14317	14482	ZymTri_2023_family_1288	Unclassified_LowCopy	314	Upstream
06STIR004	Europe	3092	2728	-	3406	3571	ZymTri_2023_family_1288	Unclassified_LowCopy	314	Upstream
06STIR002	Europe	11386	11022	-	11700	11865	ZymTri_2023_family_1288	Unclassified_LowCopy	314	Upstream
06STGB015	Europe	10027	9663	-	10341	10506	ZymTri_2023_family_1288	Unclassified_LowCopy	314	Upstream
06STGB013	Europe	17686	17322	-	18000	18165	ZymTri_2023_family_1288	Unclassified_LowCopy	314	Upstream
06STCZ045	Europe	6647	6283	-	6961	7126	ZymTri_2023_family_1288	Unclassified_LowCopy	314	Upstream
06STCZ020	Europe	10485	10121	-	10799	10964	ZymTri_2023_family_1288	Unclassified_LowCopy	314	Upstream
06STCZ001	Europe	12963	12599	-	13277	13442	ZymTri_2023_family_1288	Unclassified_LowCopy	314	Upstream
05STNL002_1	Europe	8508	8144	-	8822	8987	ZymTri_2023_family_1288	Unclassified_LowCopy	314	Upstream
05STD138_1	Europe	12802	12438	-	13116	13281	ZymTri_2023_family_1288	Unclassified_LowCopy	314	Upstream
05STD104_1	Europe	4944	4580	-	5258	5423	ZymTri_2023_family_1288	Unclassified_LowCopy	314	Upstream
05STD069_1	Europe	2594	2230	-	2908	3073	ZymTri_2023_family_1288	Unclassified_LowCopy	314	Upstream
05STD040_1	Europe	7314	6950	-	7628	7793	ZymTri_2023_family_1288	Unclassified_LowCopy	314	Upstream
05STCH003_1	Europe	2730	2366	-	3044	3209	ZymTri_2023_family_1288	Unclassified_LowCopy	314	Upstream
05STB017_1	Europe	3591	3227	-	3905	4070	ZymTri_2023_family_1288	Unclassified_LowCopy	314	Upstream
05STB012_1	Europe	24709	24345	-	25023	25188	ZymTri_2023_family_1288	Unclassified_LowCopy	314	Upstream
05STB003_1	Europe	3086	2722	-	3400	3565	ZymTri_2023_family_1288	Unclassified_LowCopy	314	Upstream
05STB001_1	Europe	25900	25536	-	26214	26379	ZymTri_2023_family_1288	Unclassified_LowCopy	314	Upstream
Tunisia_2008_ST08TN_33_9_6	MEA_North-Africa	3848	3484	-	4162	4327	ZymTri_2023_family_1288	Unclassified_LowCopy	314	Upstream
Tunisia_2008_ST08TN_33_8_9	MEA_North-Africa	3172	2808	-	3486	3651	ZymTri_2023_family_1288	Unclassified_LowCopy	314	Upstream
Tunisia_2008_ST08TN_33_8_4	MEA_North-Africa	2618	2254	-	2932	3097	ZymTri_2023_family_1288	Unclassified_LowCopy	314	Upstream
Tunisia_2008_ST08TN_33_7_4	MEA_North-Africa	3693	3329	-	4007	4172	ZymTri_2023_family_1288	Unclassified_LowCopy	314	Upstream
Tunisia_2008_ST08TN_33_6_2	MEA_North-Africa	3848	3484	-	4162	4327	ZymTri_2023_family_1288	Unclassified_LowCopy	314	Upstream
Switzerland_1999_ST99CH_3C9	Europe	8213	7849	-	8527	8692	ZymTri_2023_family_1288	Unclassified_LowCopy	314	Upstream
STnnJGI_SRR6831004	MEA_North-Africa	4325	3961	-	4639	4804	ZymTri_2023_family_1288	Unclassified_LowCopy	314	Upstream
STnnJGI_SRR4235070	Europe	2733	2369	-	3047	3212	ZymTri_2023_family_1288	Unclassified_LowCopy	314	Upstream
ST16CH_3V27	Europe	15157	14793	-	15471	15636	ZymTri_2023_family_1288	Unclassified_LowCopy	314	Upstream
ST16CH_3E45	Europe	1088	724	-	1402	1567	ZymTri_2023_family_1288	Unclassified_LowCopy	314	Upstream
ST16CH_3D10	Europe	2708	2344	-	3022	3187	ZymTri_2023_family_1288	Unclassified_LowCopy	314	Upstream
ST16CH_2U24	Europe	2417	2053	-	2731	2896	ZymTri_2023_family_1288	Unclassified_LowCopy	314	Upstream
ST16CH_1C52	Europe	2576	2212	-	2890	3055	ZymTri_2023_family_1288	Unclassified_LowCopy	314	Upstream
ST16ALG_Biog_Alg74	MEA_North-Africa	2618	2254	-	2932	3051	ZymTri_2023_family_1288	Unclassified_LowCopy	314	Upstream
ST14TAS_WAI2210	OC_Tasmania	2730	2366	-	3044	3209	ZymTri_2023_family_1288	Unclassified_LowCopy	314	Upstream
ST09FR_Biog_G57	Europe	3437	3073	-	3751	3916	ZymTri_2023_family_1288	Unclassified_LowCopy	314	Upstream
ST09FR_Biog_G47	Europe	5175	4811	-	5489	5654	ZymTri_2023_family_1288	Unclassified_LowCopy	314	Upstream
ST09FR_Biog_G43	Europe	5701	5337	-	6015	6180	ZymTri_2023_family_1288	Unclassified_LowCopy	314	Upstream
08STCH008	Europe	3347	2983	-	3661	3826	ZymTri_2023_family_1288	Unclassified_LowCopy	314	Upstream
06STCZ044	Europe	6569	6205	-	6883	7048	ZymTri_2023_family_1288	Unclassified_LowCopy	314	Upstream
06STCZ023	Europe	4503	4139	-	4817	4982	ZymTri_2023_family_1288	Unclassified_LowCopy	314	Upstream
05STPL005_1	Europe	4032	3668	-	4346	4511	ZymTri_2023_family_1288	Unclassified_LowCopy	314	Upstream
ST14TAS_WAI2060	OC_Tasmania	713	349	-	1027	1192	ZymTri_2023_family_1288	Unclassified_LowCopy	314	Upstream
ST14TAS_WAI1822	OC_Tasmania	713	349	-	1027	1192	ZymTri_2023_family_1288	Unclassified_LowCopy	314	Upstream
09STIR024_2	Europe	6401	6037	-	6715	6880	ZymTri_2023_family_1288	Unclassified_LowCopy	314	Upstream
ST01AUS_1D5	OC_Australia	2571	2210	-	2885	3050	ZymTri_2023_family_1288	Unclassified_LowCopy	314	Upstream
ST16CH_1M33	Europe	2422	2058	-	2736	2893	ZymTri_2023_family_1288	Unclassified_LowCopy	314	Upstream
05STD108_1	Europe	14884	14522	-	15198	15363	ZymTri_2023_family_1288	Unclassified_LowCopy	314	Upstream
09STIR018_1	Europe	455	819	+	1	142	ZymTri_2023_family_1288	Unclassified_LowCopy	313	Upstream
STnnJGI_SRR4235078	Europe	455	819	+	1	142	ZymTri_2023_family_1288	Unclassified_LowCopy	313	Upstream
STnnJGI_SRR4235072	Europe	4934	5298	+	4456	4621	ZymTri_2023_family_1288	Unclassified_LowCopy	313	Upstream
ST16IRE_Biog_IR32	Europe	436	800	+	1	123	ZymTri_2023_family_1288	Unclassified_LowCopy	313	Upstream
ST16CH_3M36	Europe	438	802	+	1	125	ZymTri_2023_family_1288	Unclassified_LowCopy	313	Upstream
ST16CH_3A51	Europe	433	797	+	1	120	ZymTri_2023_family_1288	Unclassified_LowCopy	313	Upstream
ST09FR_Biog_G17	Europe	2125	2489	+	1647	1812	ZymTri_2023_family_1288	Unclassified_LowCopy	313	Upstream
ST09FR_Biog_G08	Europe	433	797	+	1	120	ZymTri_2023_family_1288	Unclassified_LowCopy	313	Upstream
ST08TN_26_5_4	Europe	433	797	+	1	120	ZymTri_2023_family_1288	Unclassified_LowCopy	313	Upstream
10STF190	Europe	6431	6795	+	5953	6118	ZymTri_2023_family_1288	Unclassified_LowCopy	313	Upstream
10STF078	Europe	5347	5711	+	4869	5034	ZymTri_2023_family_1288	Unclassified_LowCopy	313	Upstream
09STF054	Europe	7425	7789	+	6947	7112	ZymTri_2023_family_1288	Unclassified_LowCopy	313	Upstream
09STD078	Europe	5983	6347	+	5505	5670	ZymTri_2023_family_1288	Unclassified_LowCopy	313	Upstream
09STD077	Europe	5373	5737	+	4895	5060	ZymTri_2023_family_1288	Unclassified_LowCopy	313	Upstream
08STGB006	Europe	5976	6340	+	5498	5663	ZymTri_2023_family_1288	Unclassified_LowCopy	313	Upstream
08STGB004	Europe	7604	7968	+	7126	7291	ZymTri_2023_family_1288	Unclassified_LowCopy	313	Upstream
08STF077	Europe	455	819	+	1	142	ZymTri_2023_family_1288	Unclassified_LowCopy	313	Upstream
05STD098_1	Europe	5355	5719	+	4877	5042	ZymTri_2023_family_1288	Unclassified_LowCopy	313	Upstream
Chile_1995_STCH95_1H2a	SA_West	5976	6340	+	5498	5663	ZymTri_2023_family_1288	Unclassified_LowCopy	313	Upstream
Chile_1995_STCH95_1C3a	SA_West	754	1118	+	276	441	ZymTri_2023_family_1288	Unclassified_LowCopy	313	Upstream
Chile_1995_STCH95_1A2a	SA_West	7425	7789	+	6947	7112	ZymTri_2023_family_1288	Unclassified_LowCopy	313	Upstream
STnnJGI_SRR5194591	Europe	3491	3127	-	3804	3969	ZymTri_2023_family_1288	Unclassified_LowCopy	313	Upstream
STnnJGI_SRR5194475	Europe	2672	2308	-	2985	3150	ZymTri_2023_family_1288	Unclassified_LowCopy	313	Upstream
STnnJGI_SRR4235100	Europe	3116	2752	-	3429	3570	ZymTri_2023_family_1288	Unclassified_LowCopy	313	Upstream
ST16CH_3B36	Europe	623	259	-	936	1042	ZymTri_2023_family_1288	Unclassified_LowCopy	313	Upstream
ST10FR_Biog_G95	Europe	2553	2189	-	2866	3031	ZymTri_2023_family_1288	Unclassified_LowCopy	313	Upstream
ST09FR_Biog_G82	Europe	2632	2268	-	2945	3110	ZymTri_2023_family_1288	Unclassified_LowCopy	313	Upstream
ST09FR_Biog_G33	Europe	2658	2294	-	2971	3136	ZymTri_2023_family_1288	Unclassified_LowCopy	313	Upstream
ST09FR_Biog_G03	Europe	2591	2227	-	2904	3069	ZymTri_2023_family_1288	Unclassified_LowCopy	313	Upstream
10STGB025	Europe	2596	2232	-	2909	3074	ZymTri_2023_family_1288	Unclassified_LowCopy	313	Upstream
09STIR021_2	Europe	8897	8533	-	9210	9375	ZymTri_2023_family_1288	Unclassified_LowCopy	313	Upstream
09STF105	Europe	3204	2840	-	3517	3682	ZymTri_2023_family_1288	Unclassified_LowCopy	313	Upstream
09STD070	Europe	2596	2232	-	2909	3074	ZymTri_2023_family_1288	Unclassified_LowCopy	313	Upstream
08STGB007	Europe	11907	11543	-	12220	12385	ZymTri_2023_family_1288	Unclassified_LowCopy	313	Upstream
08STD021	Europe	68987	68623	-	69300	69465	ZymTri_2023_family_1288	Unclassified_LowCopy	313	Upstream
08STD019	Europe	3882	3518	-	4195	4360	ZymTri_2023_family_1288	Unclassified_LowCopy	313	Upstream
08STB011	Europe	7290	6926	-	7603	7768	ZymTri_2023_family_1288	Unclassified_LowCopy	313	Upstream
07STF148	Europe	11982	11618	-	12295	12460	ZymTri_2023_family_1288	Unclassified_LowCopy	313	Upstream
06STGB018	Europe	4781	4417	-	5094	5259	ZymTri_2023_family_1288	Unclassified_LowCopy	313	Upstream
05STD093_1	Europe	2602	2238	-	2915	3080	ZymTri_2023_family_1288	Unclassified_LowCopy	313	Upstream
05STD042_1	Europe	3457	3093	-	3770	3935	ZymTri_2023_family_1288	Unclassified_LowCopy	313	Upstream
Chile_1995_STCH95_1H1a	SA_West	3028	2664	-	3341	3506	ZymTri_2023_family_1288	Unclassified_LowCopy	313	Upstream
Chile_1995_STCH95_1G3a	SA_West	5947	5583	-	6260	6425	ZymTri_2023_family_1288	Unclassified_LowCopy	313	Upstream
Chile_1995_STCH95_1F3a	SA_West	6348	5984	-	6661	6826	ZymTri_2023_family_1288	Unclassified_LowCopy	313	Upstream
Chile_1995_STCH95_1B2a	SA_West	3752	3388	-	4065	4230	ZymTri_2023_family_1288	Unclassified_LowCopy	313	Upstream
Chile_1995_STCH95_1B1a	SA_West	4908	4544	-	5221	5386	ZymTri_2023_family_1288	Unclassified_LowCopy	313	Upstream
Chile_1995_STCH95_10B4a	SA_West	2782	2418	-	3095	3260	ZymTri_2023_family_1288	Unclassified_LowCopy	313	Upstream
STnnJGI_SRR4235088	Europe	3643	4007	+	3166	3331	ZymTri_2023_family_1288	Unclassified_LowCopy	312	Upstream
09STF025	Europe	8252	7888	-	8558	8723	ZymTri_2023_family_1288	Unclassified_LowCopy	306	Upstream
08STF083	Europe	8253	7889	-	8559	8724	ZymTri_2023_family_1288	Unclassified_LowCopy	306	Upstream
ST16CH_3P39	Europe	1392	1756	+	924	1089	ZymTri_2023_family_1288	Unclassified_LowCopy	303	Upstream
Yemen_1992_YEQ2	MEA_Israel	808	1172	+	354	515	ZymTri_2023_family_1288	Unclassified_LowCopy	293	Upstream
ST92ISR_Ar_5g	MEA_Israel	757	1121	+	303	464	ZymTri_2023_family_1288	Unclassified_LowCopy	293	Upstream
ST92ISR_Ar_5a	MEA_Israel	412	776	+	1	119	ZymTri_2023_family_1288	Unclassified_LowCopy	293	Upstream
ST92ISR_Ar_1b	MEA_Israel	3108	2744	-	3401	3519	ZymTri_2023_family_1288	Unclassified_LowCopy	293	Upstream
ST92ISR_Ar_17d	MEA_Israel	2934	2570	-	3227	3345	ZymTri_2023_family_1288	Unclassified_LowCopy	293	Upstream
ST92ISR_Ar_22f	MEA_Israel	2658	2294	-	2848	2909	ZymTri_2023_family_1288	Unclassified_LowCopy	190	Upstream
ST92ISR_Ar_21a	MEA_Israel	2860	2496	-	3050	3111	ZymTri_2023_family_1288	Unclassified_LowCopy	190	Upstream
ST92ISR_Ar_1j	MEA_Israel	2696	2332	-	2886	2947	ZymTri_2023_family_1288	Unclassified_LowCopy	190	Upstream
STnnJGI_SRR5194587	MEA_Iran	79622	79986	+	79295	79459	ZymTri_2023_family_1310	MITE	163	Upstream
ST92ISR_Ar_2f	MEA_Israel	36044	36408	+	35717	35881	ZymTri_2023_family_1310	MITE	163	Upstream
ST92ISR_Ar_11g	MEA_Israel	15281	15645	+	14954	15118	ZymTri_2023_family_1310	MITE	163	Upstream
ST15ORE_Ste_B7	NA_UA	1597	1961	+	1270	1434	ZymTri_2023_family_1310	MITE	163	Upstream
ST15ORE_Ste_B6	NA_UA	1597	1961	+	1270	1434	ZymTri_2023_family_1310	MITE	163	Upstream
ST15ORE_Ste_B2	NA_UA	1226	1590	+	899	1063	ZymTri_2023_family_1310	MITE	163	Upstream
ST15ORE_Ste_B21	NA_UA	1597	1961	+	1270	1434	ZymTri_2023_family_1310	MITE	163	Upstream
ST15ORE_Ste_B15	NA_UA	1597	1961	+	1270	1434	ZymTri_2023_family_1310	MITE	163	Upstream
ST15ORE_Ste_A3	NA_UA	1530	1894	+	1203	1367	ZymTri_2023_family_1310	MITE	163	Upstream
ST15ORE_Ste_A22	NA_UA	1210	1574	+	883	1047	ZymTri_2023_family_1310	MITE	163	Upstream
ST15ORE_Ste_A19	NA_UA	1597	1961	+	1270	1434	ZymTri_2023_family_1310	MITE	163	Upstream
ST15ORE_Mad_H4	NA_UA	332	696	+	76	169	ZymTri_2023_family_1310	MITE	163	Upstream
ST15ORE_Mad_G2	NA_UA	1226	1590	+	899	1063	ZymTri_2023_family_1310	MITE	163	Upstream
ST15ORE_Mad_F5	NA_UA	1597	1961	+	1270	1434	ZymTri_2023_family_1310	MITE	163	Upstream
ST15ORE_Mad_F4	NA_UA	13214	13578	+	12887	13051	ZymTri_2023_family_1310	MITE	163	Upstream
ST15ORE_Mad_F3	NA_UA	1597	1961	+	1270	1434	ZymTri_2023_family_1310	MITE	163	Upstream
ST15ORE_Mad_F2	NA_UA	1627	1991	+	1300	1464	ZymTri_2023_family_1310	MITE	163	Upstream
ST15ORE_Mad_D3	NA_UA	1593	1957	+	1266	1430	ZymTri_2023_family_1310	MITE	163	Upstream
ST15ORE_Mad_C7	NA_UA	1217	1581	+	890	1054	ZymTri_2023_family_1310	MITE	163	Upstream
ST15ORE_Mad_B4	NA_UA	1597	1961	+	1270	1434	ZymTri_2023_family_1310	MITE	163	Upstream
ST15ORE_Mad_A6	NA_UA	1597	1961	+	1270	1434	ZymTri_2023_family_1310	MITE	163	Upstream
Uruguay_1993_STUR93_LH4a_1	SA_East	34357	34721	+	34030	34194	ZymTri_2023_family_1310	MITE	163	Upstream
Uruguay_1993_STUR93_LF2b_1	SA_East	1506	1870	+	1179	1343	ZymTri_2023_family_1310	MITE	163	Upstream
Uruguay_1993_STUR93_LA4a_1	SA_East	1273	1637	+	946	1110	ZymTri_2023_family_1310	MITE	163	Upstream
Uruguay_1993_STUR93_EC3d_1	SA_East	34292	34656	+	33965	34129	ZymTri_2023_family_1310	MITE	163	Upstream
Uruguay_1993_STUR93_EC2b_1	SA_East	1310	1674	+	983	1147	ZymTri_2023_family_1310	MITE	163	Upstream
Uruguay_1993_STUR93_EC1c_1	SA_East	1217	1581	+	890	1054	ZymTri_2023_family_1310	MITE	163	Upstream
STnnJGI_SRR6831009	SA_East	1316	1680	+	989	1153	ZymTri_2023_family_1310	MITE	163	Upstream
STnnJGI_SRR5194593	MEA_Iran	4409	4773	+	4082	4246	ZymTri_2023_family_1310	MITE	163	Upstream
STnnJGI_SRR5194535	MEA_Iran	86746	87110	+	86419	86583	ZymTri_2023_family_1310	MITE	163	Upstream
STnnJGI_SRR5194532	MEA_Iran	1255	1619	+	928	1092	ZymTri_2023_family_1310	MITE	163	Upstream
STnnJGI_SRR4235097	SA_East	40650	41014	+	40323	40487	ZymTri_2023_family_1310	MITE	163	Upstream
STnnJGI_SRR4235091	SA_East	1226	1590	+	899	1063	ZymTri_2023_family_1310	MITE	163	Upstream
ST93URU_EE4a_1	SA_East	34247	34611	+	33920	34084	ZymTri_2023_family_1310	MITE	163	Upstream
ST92ISR_Ar_4f	MEA_Israel	1274	1638	+	947	1111	ZymTri_2023_family_1310	MITE	163	Upstream
ST92ISR_Ar_4b	MEA_Israel	1195	1559	+	868	1032	ZymTri_2023_family_1310	MITE	163	Upstream
ST92ISR_Ar_2b	MEA_Israel	201984	202348	+	201657	201821	ZymTri_2023_family_1310	MITE	163	Upstream
ST92ISR_Ar_19e	MEA_Israel	1195	1559	+	868	1032	ZymTri_2023_family_1310	MITE	163	Upstream
ST92ISR_Ar_17i	MEA_Israel	1348	1712	+	1021	1185	ZymTri_2023_family_1310	MITE	163	Upstream
ST92ISR_Ar_16h	MEA_Israel	1278	1642	+	951	1115	ZymTri_2023_family_1310	MITE	163	Upstream
ST92ISR_Ar_15a	MEA_Israel	1278	1642	+	951	1115	ZymTri_2023_family_1310	MITE	163	Upstream
ST90ORE_a12_3B_2	NA_UA	1376	1740	+	1049	1213	ZymTri_2023_family_1310	MITE	163	Upstream
ST90ORE_a12_3B_19	NA_UA	1182	1546	+	855	1019	ZymTri_2023_family_1310	MITE	163	Upstream
ST16CH_1S10	Europe	10640	11004	+	10313	10477	ZymTri_2023_family_1310	MITE	163	Upstream
ST16CH_1L32	Europe	2164	2528	+	1837	2001	ZymTri_2023_family_1310	MITE	163	Upstream
ST15ORE_Ste_B5	NA_UA	2472	2836	+	2145	2309	ZymTri_2023_family_1310	MITE	163	Upstream
ST15ORE_Ste_B19	NA_UA	2216	2580	+	1889	2053	ZymTri_2023_family_1310	MITE	163	Upstream
ST15ORE_Ste_B18	NA_UA	2216	2580	+	1889	2053	ZymTri_2023_family_1310	MITE	163	Upstream
ST15ORE_Ste_B17	NA_UA	2216	2580	+	1889	2053	ZymTri_2023_family_1310	MITE	163	Upstream
ST15ORE_Ste_B16	NA_UA	2286	2650	+	1959	2123	ZymTri_2023_family_1310	MITE	163	Upstream
ST15ORE_Ste_B14	NA_UA	1217	1581	+	890	1054	ZymTri_2023_family_1310	MITE	163	Upstream
ST15ORE_Ste_B11	NA_UA	2216	2580	+	1889	2053	ZymTri_2023_family_1310	MITE	163	Upstream
ST15ORE_Ste_A9	NA_UA	2137	2501	+	1810	1974	ZymTri_2023_family_1310	MITE	163	Upstream
ST15ORE_Ste_A2	NA_UA	1226	1590	+	899	1063	ZymTri_2023_family_1310	MITE	163	Upstream
ST15ORE_Ste_A27	NA_UA	2216	2580	+	1889	2053	ZymTri_2023_family_1310	MITE	163	Upstream
ST15ORE_Ste_A26	NA_UA	2180	2544	+	1853	2017	ZymTri_2023_family_1310	MITE	163	Upstream
ST15ORE_Ste_A23	NA_UA	2216	2580	+	1889	2053	ZymTri_2023_family_1310	MITE	163	Upstream
ST15ORE_Ste_A16	NA_UA	1366	1730	+	1039	1203	ZymTri_2023_family_1310	MITE	163	Upstream
ST15ORE_Ste_A14	NA_UA	1226	1590	+	899	1063	ZymTri_2023_family_1310	MITE	163	Upstream
ST15ORE_Ste_A11	NA_UA	2218	2582	+	1891	2055	ZymTri_2023_family_1310	MITE	163	Upstream
ST15ORE_Mad_H7	NA_UA	2218	2582	+	1891	2055	ZymTri_2023_family_1310	MITE	163	Upstream
ST15ORE_Mad_H3	NA_UA	2216	2580	+	1889	2053	ZymTri_2023_family_1310	MITE	163	Upstream
ST15ORE_Mad_E2	NA_UA	1226	1590	+	899	1063	ZymTri_2023_family_1310	MITE	163	Upstream
ST15ORE_Mad_C5	NA_UA	310	674	+	75	147	ZymTri_2023_family_1310	MITE	163	Upstream
ST15ORE_Mad_C4	NA_UA	2281	2645	+	1954	2118	ZymTri_2023_family_1310	MITE	163	Upstream
ST15ORE_Mad_B1	NA_UA	2186	2550	+	1859	2023	ZymTri_2023_family_1310	MITE	163	Upstream
ST15ORE_Mad_A7	NA_UA	2115	2479	+	1788	1952	ZymTri_2023_family_1310	MITE	163	Upstream
ST09FR_Biog_G23	Europe	1188	1552	+	861	1025	ZymTri_2023_family_1310	MITE	163	Upstream
Israel_1993_ISXBetH3a_4	MEA_Israel	1270	1634	+	943	1107	ZymTri_2023_family_1310	MITE	163	Upstream
Israel_1993_ISXBetD4a_1	MEA_Israel	1210	1574	+	883	1047	ZymTri_2023_family_1310	MITE	163	Upstream
Israel_1992_ISZB3a_1	MEA_Israel	1220	1584	+	893	1057	ZymTri_2023_family_1310	MITE	163	Upstream
Israel_1992_ISYH1a	MEA_Israel	1293	1657	+	966	1130	ZymTri_2023_family_1310	MITE	163	Upstream
Iran_2001_STIR01A78b	MEA_Iran	1351	1715	+	1024	1188	ZymTri_2023_family_1310	MITE	163	Upstream
Iran_2001_STIR01A48b	MEA_Iran	1357	1721	+	1030	1194	ZymTri_2023_family_1310	MITE	163	Upstream
Iran_2001_STIR01A32a	MEA_Iran	4509	4873	+	4182	4346	ZymTri_2023_family_1310	MITE	163	Upstream
Iran_2001_STIR01A18b	MEA_Iran	1328	1692	+	1001	1165	ZymTri_2023_family_1310	MITE	163	Upstream
Chile_1995_STCH95_1F2a	SA_West	1278	1642	+	951	1115	ZymTri_2023_family_1310	MITE	163	Upstream
Argentina_2000_BOO71_EI1a2p	SA_East	19319	19683	+	18992	19156	ZymTri_2023_family_1310	MITE	163	Upstream
Argentina_2000_BOO59_C4a2	SA_East	34845	35209	+	34518	34682	ZymTri_2023_family_1310	MITE	163	Upstream
Argentina_2000_BOO54_F8b1	SA_East	44298	44662	+	43971	44135	ZymTri_2023_family_1310	MITE	163	Upstream
Argentina_2000_BOO36_B4a1	SA_East	20666	21030	+	20339	20503	ZymTri_2023_family_1310	MITE	163	Upstream
Argentina_2000_BOO28_F15b2	SA_East	1210	1574	+	883	1047	ZymTri_2023_family_1310	MITE	163	Upstream
Argentina_2000_BOO10_F9a2	SA_East	1317	1681	+	990	1154	ZymTri_2023_family_1310	MITE	163	Upstream
09STD059	Europe	2150	2514	+	1823	1987	ZymTri_2023_family_1310	MITE	163	Upstream
06STCZ036	Europe	1360	1724	+	1033	1197	ZymTri_2023_family_1310	MITE	163	Upstream
05STD026_1	Europe	1210	1574	+	883	1047	ZymTri_2023_family_1310	MITE	163	Upstream
Uruguay_1993_STUR93_EE2a_1	SA_East	1457	1821	+	1130	1294	ZymTri_2023_family_1310	MITE	163	Upstream
ST92ISR_Ar_17r	MEA_Israel	1623	1959	+	1325	1460	ZymTri_2023_family_1310	MITE	163	Upstream
STnnJGI_SRR4235111	SA_West	48172	48508	+	47874	48009	ZymTri_2023_family_1310	MITE	163	Upstream
STnnJGI_SRR6830971	MEA_Iran	1198	1534	+	871	1035	ZymTri_2023_family_1310	MITE	163	Upstream
Iran_2001_STIR01B74b	MEA_Iran	230286	230622	+	229959	230123	ZymTri_2023_family_1310	MITE	163	Upstream
STnnJGI_SRR7074626	NA_North	62954	63290	+	62627	62791	ZymTri_2023_family_1310	MITE	163	Upstream
STnnJGI_SRR7073614	NA_North	66142	66478	+	65815	65979	ZymTri_2023_family_1310	MITE	163	Upstream
STnnJGI_SRR4235061	NA_North	62827	63163	+	62500	62664	ZymTri_2023_family_1310	MITE	163	Upstream
Canada_1992_CNRG3a_1	NA_North	55588	55924	+	55261	55425	ZymTri_2023_family_1310	MITE	163	Upstream
Canada_1992_CNRE4b_1	NA_North	41933	42269	+	41606	41770	ZymTri_2023_family_1310	MITE	163	Upstream
Canada_1992_CNRD4a_2	NA_North	62948	63284	+	62621	62785	ZymTri_2023_family_1310	MITE	163	Upstream
STnnJGI_SRR5194588	Europe	5403	5039	-	5566	5730	ZymTri_2023_family_1310	MITE	163	Upstream
STnnJGI_SRR5194534	MEA_Iran	11551	11187	-	11714	11878	ZymTri_2023_family_1310	MITE	163	Upstream
ST92ISR_Ar_4g	MEA_Israel	1401	1037	-	1564	1728	ZymTri_2023_family_1310	MITE	163	Upstream
ST15ORE_Ste_B22	NA_UA	7777	7413	-	7940	8104	ZymTri_2023_family_1310	MITE	163	Upstream
ST15ORE_Ste_B12	NA_UA	7777	7413	-	7940	8104	ZymTri_2023_family_1310	MITE	163	Upstream
ST15ORE_Ste_A5	NA_UA	5990	5626	-	6153	6317	ZymTri_2023_family_1310	MITE	163	Upstream
ST15ORE_Ste_A1	NA_UA	8434	8070	-	8597	8761	ZymTri_2023_family_1310	MITE	163	Upstream
ST15ORE_Ste_A18	NA_UA	7778	7414	-	7941	8105	ZymTri_2023_family_1310	MITE	163	Upstream
ST15ORE_Ste_A15	NA_UA	7403	7039	-	7566	7730	ZymTri_2023_family_1310	MITE	163	Upstream
ST15ORE_Mad_G5	NA_UA	16860	16496	-	17023	17187	ZymTri_2023_family_1310	MITE	163	Upstream
Israel_1992_ISZC2a_2	MEA_Israel	19147	18783	-	19310	19474	ZymTri_2023_family_1310	MITE	163	Upstream
Uruguay_1993_STUR93_EG4c_1	SA_East	6482	6118	-	6645	6809	ZymTri_2023_family_1310	MITE	163	Upstream
Uruguay_1993_STUR93_EG4a_3	SA_East	5893	5529	-	6056	6220	ZymTri_2023_family_1310	MITE	163	Upstream
Uruguay_1993_STUR93_EE3a_1	SA_East	6912	6548	-	7075	7239	ZymTri_2023_family_1310	MITE	163	Upstream
Uruguay_1993_STUR93_EE1d_1	SA_East	6262	5898	-	6425	6589	ZymTri_2023_family_1310	MITE	163	Upstream
Uruguay_1993_STUR93_ED3b_1	SA_East	24350	23986	-	24513	24677	ZymTri_2023_family_1310	MITE	163	Upstream
Uruguay_1993_STUR93_EC1b_1	SA_East	5423	5059	-	5586	5750	ZymTri_2023_family_1310	MITE	163	Upstream
STnnJGI_SRR7073594	NA_North	6749	6385	-	6912	7076	ZymTri_2023_family_1310	MITE	163	Upstream
STnnJGI_SRR5194590	MEA_Iran	6902	6538	-	7065	7229	ZymTri_2023_family_1310	MITE	163	Upstream
STnnJGI_SRR5194533	MEA_Iran	13670	13306	-	13833	13997	ZymTri_2023_family_1310	MITE	163	Upstream
STnnJGI_SRR4235087	SA_East	6960	6596	-	7123	7287	ZymTri_2023_family_1310	MITE	163	Upstream
STnnJGI_SRR4235080	SA_East	6786	6422	-	6949	7113	ZymTri_2023_family_1310	MITE	163	Upstream
STnnJGI_SRR4235071	MEA_Iran	5454	5090	-	5617	5781	ZymTri_2023_family_1310	MITE	163	Upstream
ST92ISR_Ar_12f	MEA_Israel	5381	5017	-	5544	5708	ZymTri_2023_family_1310	MITE	163	Upstream
ST92ISR_Ar_12e	MEA_Israel	5482	5118	-	5645	5809	ZymTri_2023_family_1310	MITE	163	Upstream
ST92ISR_Ar_11i	MEA_Israel	5378	5014	-	5541	5705	ZymTri_2023_family_1310	MITE	163	Upstream
ST90ORE_a12_3B_17	NA_UA	6319	5955	-	6482	6646	ZymTri_2023_family_1310	MITE	163	Upstream
ST15ORE_Ste_B9	NA_UA	6340	5976	-	6503	6667	ZymTri_2023_family_1310	MITE	163	Upstream
ST15ORE_Ste_B23	NA_UA	6340	5976	-	6503	6667	ZymTri_2023_family_1310	MITE	163	Upstream
ST15ORE_Ste_B20	NA_UA	6340	5976	-	6503	6667	ZymTri_2023_family_1310	MITE	163	Upstream
ST15ORE_Ste_B1	NA_UA	6339	5975	-	6502	6666	ZymTri_2023_family_1310	MITE	163	Upstream
ST15ORE_Ste_B10	NA_UA	6339	5975	-	6502	6666	ZymTri_2023_family_1310	MITE	163	Upstream
ST15ORE_Ste_A8	NA_UA	6339	5975	-	6502	6666	ZymTri_2023_family_1310	MITE	163	Upstream
ST15ORE_Ste_A7	NA_UA	6341	5977	-	6504	6668	ZymTri_2023_family_1310	MITE	163	Upstream
ST15ORE_Ste_A4	NA_UA	6340	5976	-	6503	6667	ZymTri_2023_family_1310	MITE	163	Upstream
ST15ORE_Ste_A13	NA_UA	6340	5976	-	6503	6667	ZymTri_2023_family_1310	MITE	163	Upstream
ST15ORE_Mad_G3	NA_UA	6339	5975	-	6502	6666	ZymTri_2023_family_1310	MITE	163	Upstream
ST15ORE_Mad_G1	NA_UA	6340	5976	-	6503	6667	ZymTri_2023_family_1310	MITE	163	Upstream
ST15ORE_Mad_E5	NA_UA	6339	5975	-	6502	6666	ZymTri_2023_family_1310	MITE	163	Upstream
ST15ORE_Mad_E4	NA_UA	6379	6015	-	6542	6706	ZymTri_2023_family_1310	MITE	163	Upstream
ST15ORE_Mad_D6	NA_UA	6340	5976	-	6503	6667	ZymTri_2023_family_1310	MITE	163	Upstream
ST15ORE_Mad_D5	NA_UA	6339	5975	-	6502	6666	ZymTri_2023_family_1310	MITE	163	Upstream
ST15ORE_Mad_D1	NA_UA	6340	5976	-	6503	6667	ZymTri_2023_family_1310	MITE	163	Upstream
ST15ORE_Mad_C1	NA_UA	6341	5977	-	6504	6668	ZymTri_2023_family_1310	MITE	163	Upstream
Israel_1993_ISXBetC2a_1	MEA_Israel	5400	5036	-	5563	5727	ZymTri_2023_family_1310	MITE	163	Upstream
Israel_1992_ISZH2a	MEA_Israel	6919	6555	-	7082	7246	ZymTri_2023_family_1310	MITE	163	Upstream
Israel_1992_ISZF2a_1	MEA_Israel	7179	6815	-	7342	7506	ZymTri_2023_family_1310	MITE	163	Upstream
Israel_1992_ISZE1b_2	MEA_Israel	8061	7697	-	8224	8388	ZymTri_2023_family_1310	MITE	163	Upstream
Israel_1992_ISZC1a	MEA_Israel	6874	6510	-	7037	7201	ZymTri_2023_family_1310	MITE	163	Upstream
Israel_1992_ISZA1c	MEA_Israel	5423	5059	-	5586	5750	ZymTri_2023_family_1310	MITE	163	Upstream
Israel_1992_ISYD3a_1	MEA_Israel	11656	11292	-	11819	11983	ZymTri_2023_family_1310	MITE	163	Upstream
Israel_1992_ISYB1b	MEA_Israel	5454	5090	-	5617	5781	ZymTri_2023_family_1310	MITE	163	Upstream
Iran_2001_STIR01B83b	MEA_Iran	7994	7630	-	8157	8321	ZymTri_2023_family_1310	MITE	163	Upstream
Iran_2001_STIR01B76a	MEA_Iran	11990	11626	-	12153	12317	ZymTri_2023_family_1310	MITE	163	Upstream
Canada_1992_CNRA4b_1	NA_North	6340	5976	-	6503	6667	ZymTri_2023_family_1310	MITE	163	Upstream
Argentina_2000_BOO9_F15a2	SA_East	6437	6073	-	6600	6764	ZymTri_2023_family_1310	MITE	163	Upstream
Argentina_2000_BOO61_FI5b2p	SA_East	6940	6576	-	7103	7267	ZymTri_2023_family_1310	MITE	163	Upstream
Argentina_2000_BOO32_B5a1	SA_East	16499	16135	-	16662	16826	ZymTri_2023_family_1310	MITE	163	Upstream
09STD062	Europe	12025	11661	-	12188	12352	ZymTri_2023_family_1310	MITE	163	Upstream
09STD024	Europe	17728	17364	-	17891	18055	ZymTri_2023_family_1310	MITE	163	Upstream
06STCZ003	Europe	10654	10290	-	10817	10981	ZymTri_2023_family_1310	MITE	163	Upstream
ST16CH_1X1	Europe	5378	5014	-	5541	5705	ZymTri_2023_family_1310	MITE	163	Upstream
ST90ORE_a15_2A_14	NA_UA	6848	6512	-	7011	7146	ZymTri_2023_family_1310	MITE	163	Upstream
STnnJGI_SRR7074464	NA_North	60006	59670	-	60169	60333	ZymTri_2023_family_1310	MITE	163	Upstream
STnnJGI_SRR7073430	NA_North	40097	39761	-	40260	40424	ZymTri_2023_family_1310	MITE	163	Upstream
STnnJGI_SRR6830969	NA_North	37471	37135	-	37634	37798	ZymTri_2023_family_1310	MITE	163	Upstream
STnnJGI_SRR6830965	NA_North	43529	43193	-	43692	43856	ZymTri_2023_family_1310	MITE	163	Upstream
STnnJGI_SRR4235067	NA_North	40041	39705	-	40204	40368	ZymTri_2023_family_1310	MITE	163	Upstream
STnnJGI_SRR4235064	NA_North	40299	39963	-	40462	40626	ZymTri_2023_family_1310	MITE	163	Upstream
Canada_1992_CNRH3a_1	NA_North	37999	37663	-	38162	38326	ZymTri_2023_family_1310	MITE	163	Upstream
Canada_1992_CNRE2a_2	NA_North	8362	8026	-	8525	8689	ZymTri_2023_family_1310	MITE	163	Upstream
Canada_1992_CNRB2b_4	NA_North	7944	7608	-	8107	8271	ZymTri_2023_family_1310	MITE	163	Upstream
Canada_1992_CNRA1a_1	NA_North	21414	21078	-	21577	21741	ZymTri_2023_family_1310	MITE	163	Upstream
STnnJGI_SRR7073594	NA_North	6749	6385	-	5978	6377	ZymTri_2023_family_363	Unclassified	8	Downstream
08STCZ011	Europe	2120	2484	+	2665	2978	ZymTri_2023_family_1299	Unclassified	181	Downstream
ST90ORE_a12_3B_5	NA_UA	437	773	+	965	1019	ZymTri_2023_family_243	LTR/Gypsy	192	Downstream
05STNL015_1	Europe	43794	44158	+	44385	53821	ZymTri_2023_family_243	LTR/Gypsy	227	Downstream
ST01AUS_1A9	OC_Australia	1209	1573	+	1867	1919	ZymTri_2023_family_243	LTR/Gypsy	294	Downstream
ST14TAS_WAI2060	OC_Tasmania	713	349	-	1	55	ZymTri_2023_family_243	LTR/Gypsy	294	Downstream
ST14TAS_WAI1822	OC_Tasmania	713	349	-	1	55	ZymTri_2023_family_243	LTR/Gypsy	294	Downstream
09STIR027_3	Europe	3350	3014	-	1696	2624	ZymTri_2023_family_607	LTR/Gypsy	390	Downstream
ST13FR_Biog_LG0595	Europe	2097	2461	+	2878	3049	ZymTri_2023_family_981	LTR/Gypsy	417	Downstream
09STF097	Europe	2450	2814	+	3231	3401	ZymTri_2023_family_981	LTR/Gypsy	417	Downstream
08STB010	Europe	2010	2374	+	2791	7520	ZymTri_2023_family_981	LTR/Gypsy	417	Downstream
08STB003	Europe	3229	3593	+	4010	5037	ZymTri_2023_family_981	LTR/Gypsy	417	Downstream
05STD133_1	Europe	3190	3554	+	3971	4181	ZymTri_2023_family_981	LTR/Gypsy	417	Downstream
ST99CH_3D1	Europe	1710	2074	+	2491	2621	ZymTri_2023_family_981	LTR/Gypsy	417	Downstream
ST16CH_3K32	Europe	2110	2474	+	2891	3311	ZymTri_2023_family_981	LTR/Gypsy	417	Downstream
ST16CH_1K42	Europe	2101	2465	+	2882	3365	ZymTri_2023_family_981	LTR/Gypsy	417	Downstream
09STD019	Europe	5323	5687	+	6104	6309	ZymTri_2023_family_981	LTR/Gypsy	417	Downstream
Switzerland_1999_ST99CH_3B6	Europe	1730	1366	-	1	949	ZymTri_2023_family_981	LTR/Gypsy	417	Downstream
ST16CH_3V43	Europe	1446	1082	-	1	665	ZymTri_2023_family_981	LTR/Gypsy	417	Downstream
ST16CH_3D7	Europe	1503	1139	-	1	722	ZymTri_2023_family_981	LTR/Gypsy	417	Downstream
ST09FR_Biog_G54	Europe	2040	1676	-	56	1259	ZymTri_2023_family_981	LTR/Gypsy	417	Downstream
08STGB001	Europe	963	599	-	1	182	ZymTri_2023_family_981	LTR/Gypsy	417	Downstream
07STF011	Europe	4387	4023	-	1	3606	ZymTri_2023_family_981	LTR/Gypsy	417	Downstream
ST13FR_Biog_SeptoDur82	MEA_North-Africa	1309	945	-	1	184	ZymTri_2023_family_243	LTR/Gypsy	761	Downstream
05STNL024_1	Europe	3792	4156	+	4927	4997	ZymTri_2023_family_605	LINE	771	Downstream
09STF011	Europe	6937	7301	+	8561	9163	ZymTri_2023_family_243	LTR/Gypsy	1260	Downstream
ST90ORE_a15_4A_3	NA_UA	1876	2212	+	3526	3580	ZymTri_2023_family_243	LTR/Gypsy	1314	Downstream
ST90ORE_a15_2A_11	NA_UA	334	670	+	1998	2051	ZymTri_2023_family_243	LTR/Gypsy	1328	Downstream
10STF178	Europe	2570	2206	-	1	734	ZymTri_2023_family_243	LTR/Gypsy	1472	Downstream
ST92ISR_Ar_4f	MEA_Israel	1274	1638	+	3210	3264	ZymTri_2023_family_243	LTR/Gypsy	1572	Downstream
Tunisia_2008_ST08TN_33_4_3	MEA_North-Africa	46152	46516	+	48152	49485	ZymTri_2023_family_243	LTR/Gypsy	1636	Downstream
ST06FR_Biog_G84	Europe	1126	1490	+	3241	3322	ZymTri_2023_family_243	LTR/Gypsy	1751	Downstream
ST99CH_3A8	Europe	3353	2989	-	1	1171	ZymTri_2023_family_243	LTR/Gypsy	1818	Downstream
ST16CH_3Q36	Europe	434	798	+	2655	2707	ZymTri_2023_family_1473	Unclassified	1857	Downstream
08STF116	Europe	2148	2512	+	4369	4444	ZymTri_2023_family_1473	Unclassified	1857	Downstream
09STIR024_2	Europe	6401	6037	-	1	4165	ZymTri_2023_family_605	LINE	1872	Downstream
09STIR020_1	Europe	1531	1895	+	3849	7364	ZymTri_2023_family_250	Unclassified	1954	Downstream
08STCZ010	Europe	2130	2494	+	4452	4541	ZymTri_2023_family_243	LTR/Gypsy	1958	Downstream
ST16CH_1B73	Europe	2126	2490	+	4472	4658	ZymTri_2023_family_243	LTR/Gypsy	1982	Downstream
ST09FR_Biog_G40	Europe	2401	2037	-	1	55	ZymTri_2023_family_243	LTR/Gypsy	1982	Downstream
ST16CH_3O21	Europe	439	803	+	2787	3105	ZymTri_2023_family_795	Unclassified	1984	Downstream
STnnJGI_SRR4235070	Europe	2733	2369	-	82	372	ZymTri_2023_family_795	Unclassified	1997	Downstream
STnnJGI_SRR4235076	Europe	1148	1512	+	3511	3829	ZymTri_2023_family_795	Unclassified	1999	Downstream
ST99CH_3D8	Europe	2126	2490	+	4489	4807	ZymTri_2023_family_795	Unclassified	1999	Downstream
ST16DK_Biog_DK32	Europe	1393	1757	+	3756	4074	ZymTri_2023_family_795	Unclassified	1999	Downstream
ST16CH_3P39	Europe	1392	1756	+	3755	4073	ZymTri_2023_family_795	Unclassified	1999	Downstream
ST16CH_3O24	Europe	1746	2110	+	4109	4427	ZymTri_2023_family_795	Unclassified	1999	Downstream
ST16CH_2X2	Europe	2150	2514	+	4513	4831	ZymTri_2023_family_795	Unclassified	1999	Downstream
ST16CH_2X1xx	Europe	434	798	+	2797	3115	ZymTri_2023_family_795	Unclassified	1999	Downstream
ST16CH_1N1	Europe	1840	2204	+	4203	4521	ZymTri_2023_family_795	Unclassified	1999	Downstream
ST16CH_1B8	Europe	2126	2490	+	4489	4807	ZymTri_2023_family_795	Unclassified	1999	Downstream
ST14TAS_WAI2216	OC_Tasmania	1393	1757	+	3756	4074	ZymTri_2023_family_795	Unclassified	1999	Downstream
ST14TAS_WAI2073	OC_Tasmania	1154	1518	+	3517	3835	ZymTri_2023_family_795	Unclassified	1999	Downstream
ST14TAS_WAI1998	OC_Tasmania	1393	1757	+	3756	4074	ZymTri_2023_family_795	Unclassified	1999	Downstream
ST14TAS_WAI1971	OC_Tasmania	2295	2659	+	4658	4977	ZymTri_2023_family_795	Unclassified	1999	Downstream
ST14TAS_WAI1970	OC_Tasmania	1154	1518	+	3517	3835	ZymTri_2023_family_795	Unclassified	1999	Downstream
ST14TAS_WAI1967	OC_Tasmania	1154	1518	+	3517	3835	ZymTri_2023_family_795	Unclassified	1999	Downstream
ST14TAS_WAI1901	OC_Tasmania	1147	1511	+	3510	3828	ZymTri_2023_family_795	Unclassified	1999	Downstream
ST14TAS_WAI1877	OC_Tasmania	1154	1518	+	3517	3835	ZymTri_2023_family_795	Unclassified	1999	Downstream
ST10FR_Biog_G99	Europe	2150	2514	+	4513	4831	ZymTri_2023_family_795	Unclassified	1999	Downstream
ST10FR_Biog_G97	Europe	2126	2490	+	4489	4807	ZymTri_2023_family_795	Unclassified	1999	Downstream
ST10FR_Biog_G87	Europe	2126	2490	+	4489	4807	ZymTri_2023_family_795	Unclassified	1999	Downstream
ST10FR_Biog_G64	Europe	2126	2490	+	4489	4807	ZymTri_2023_family_795	Unclassified	1999	Downstream
ST09FR_Biog_I25	Europe	2126	2490	+	4489	4807	ZymTri_2023_family_795	Unclassified	1999	Downstream
ST09FR_Biog_G58	Europe	2428	2792	+	4791	5110	ZymTri_2023_family_795	Unclassified	1999	Downstream
ST09FR_Biog_G44	Europe	781	1145	+	3144	3462	ZymTri_2023_family_795	Unclassified	1999	Downstream
ST09FR_Biog_G41	Europe	8881	9245	+	11244	11562	ZymTri_2023_family_795	Unclassified	1999	Downstream
ST09FR_Biog_G21	Europe	434	798	+	2797	3116	ZymTri_2023_family_795	Unclassified	1999	Downstream
ST09FR_Biog_G20	Europe	1202	1566	+	3565	3883	ZymTri_2023_family_795	Unclassified	1999	Downstream
ST09FR_Biog_G17	Europe	2125	2489	+	4488	4806	ZymTri_2023_family_795	Unclassified	1999	Downstream
ST09FR_Biog_G13	Europe	2126	2490	+	4489	4807	ZymTri_2023_family_795	Unclassified	1999	Downstream
10STF036	Europe	2148	2512	+	4511	4829	ZymTri_2023_family_795	Unclassified	1999	Downstream
10STD002	Europe	1270	1634	+	3633	3951	ZymTri_2023_family_795	Unclassified	1999	Downstream
09STIR026_2	Europe	1148	1512	+	3511	3829	ZymTri_2023_family_795	Unclassified	1999	Downstream
09STIR019_4	Europe	1738	2102	+	4101	4419	ZymTri_2023_family_795	Unclassified	1999	Downstream
09STIR015_1	Europe	2148	2512	+	4511	4829	ZymTri_2023_family_795	Unclassified	1999	Downstream
09STIR010_4	Europe	2148	2512	+	4511	4829	ZymTri_2023_family_795	Unclassified	1999	Downstream
09STIR007_3	Europe	2148	2512	+	4511	4829	ZymTri_2023_family_795	Unclassified	1999	Downstream
09STIR003_1	Europe	1433	1797	+	3796	4114	ZymTri_2023_family_795	Unclassified	1999	Downstream
09STF106	Europe	2148	2512	+	4511	4829	ZymTri_2023_family_795	Unclassified	1999	Downstream
09STF048	Europe	5581	5945	+	7944	8262	ZymTri_2023_family_795	Unclassified	1999	Downstream
09STD074	Europe	2123	2487	+	4486	4804	ZymTri_2023_family_795	Unclassified	1999	Downstream
09STD054	Europe	1413	1777	+	3776	4094	ZymTri_2023_family_795	Unclassified	1999	Downstream
08STF155	Europe	81740	82104	+	84103	84421	ZymTri_2023_family_795	Unclassified	1999	Downstream
08STF147	Europe	2148	2512	+	4511	4830	ZymTri_2023_family_795	Unclassified	1999	Downstream
08STF079	Europe	2148	2512	+	4511	4829	ZymTri_2023_family_795	Unclassified	1999	Downstream
08STF035	Europe	5823	6187	+	8186	8504	ZymTri_2023_family_795	Unclassified	1999	Downstream
08STF030	Europe	1786	2150	+	4149	4467	ZymTri_2023_family_795	Unclassified	1999	Downstream
08STD022	Europe	2202	2566	+	4565	4883	ZymTri_2023_family_795	Unclassified	1999	Downstream
08STD016	Europe	1158	1522	+	3521	3839	ZymTri_2023_family_795	Unclassified	1999	Downstream
08STD013	Europe	2148	2512	+	4511	4829	ZymTri_2023_family_795	Unclassified	1999	Downstream
08STCZ003	Europe	2148	2512	+	4511	4829	ZymTri_2023_family_795	Unclassified	1999	Downstream
08STCH007	Europe	2130	2494	+	4493	4811	ZymTri_2023_family_795	Unclassified	1999	Downstream
07STGB009	Europe	5429	5793	+	7792	8110	ZymTri_2023_family_795	Unclassified	1999	Downstream
07STF021	Europe	2548	2912	+	4911	5229	ZymTri_2023_family_795	Unclassified	1999	Downstream
06STIR003	Europe	2148	2512	+	4511	4828	ZymTri_2023_family_795	Unclassified	1999	Downstream
06STGB002	Europe	2172	2536	+	4535	4854	ZymTri_2023_family_795	Unclassified	1999	Downstream
06STD024	Europe	2148	2512	+	4511	4829	ZymTri_2023_family_795	Unclassified	1999	Downstream
06STCZ028	Europe	2148	2512	+	4511	4829	ZymTri_2023_family_795	Unclassified	1999	Downstream
05STD059_1	Europe	1129	1493	+	3492	3810	ZymTri_2023_family_795	Unclassified	1999	Downstream
05STD041_1	Europe	1183	1547	+	3546	3864	ZymTri_2023_family_795	Unclassified	1999	Downstream
05STB026_1	Europe	1729	2093	+	4092	4410	ZymTri_2023_family_795	Unclassified	1999	Downstream
STnnJGI_SRR5194477	Europe	2148	2512	+	4511	4829	ZymTri_2023_family_795	Unclassified	1999	Downstream
ST16CH_1D1	Europe	2126	2490	+	4489	4807	ZymTri_2023_family_795	Unclassified	1999	Downstream
ST10FR_Biog_G67	Europe	2126	2490	+	4489	4807	ZymTri_2023_family_795	Unclassified	1999	Downstream
ST09FR_Biog_I04	Europe	1161	1525	+	3524	3842	ZymTri_2023_family_795	Unclassified	1999	Downstream
ST09FR_Biog_G24	Europe	1726	2090	+	4089	4407	ZymTri_2023_family_795	Unclassified	1999	Downstream
10STGB035	Europe	2148	2512	+	4511	4829	ZymTri_2023_family_795	Unclassified	1999	Downstream
10STF241	Europe	2148	2512	+	4511	4829	ZymTri_2023_family_795	Unclassified	1999	Downstream
09STF112	Europe	3447	3811	+	5810	6128	ZymTri_2023_family_795	Unclassified	1999	Downstream
09STD071	Europe	2148	2512	+	4511	4829	ZymTri_2023_family_795	Unclassified	1999	Downstream
09STD004	Europe	2138	2502	+	4501	4819	ZymTri_2023_family_795	Unclassified	1999	Downstream
07STF051	Europe	2010	2374	+	4373	4691	ZymTri_2023_family_795	Unclassified	1999	Downstream
ST09FR_Biog_G49	Europe	22585	22221	-	19904	20222	ZymTri_2023_family_795	Unclassified	1999	Downstream
09STF025	Europe	8252	7888	-	5571	5889	ZymTri_2023_family_795	Unclassified	1999	Downstream
08STF083	Europe	8253	7889	-	5572	5890	ZymTri_2023_family_795	Unclassified	1999	Downstream
STnnJGI_SRR5829643	Europe	2756	2392	-	107	393	ZymTri_2023_family_795	Unclassified	1999	Downstream
STnnJGI_SRR5194481	Europe	8203	7839	-	5522	5840	ZymTri_2023_family_795	Unclassified	1999	Downstream
STnnJGI_SRR4235095	Europe	14890	14526	-	12209	12527	ZymTri_2023_family_795	Unclassified	1999	Downstream
ST16LE_Biog_L1	Europe	2739	2375	-	57	376	ZymTri_2023_family_795	Unclassified	1999	Downstream
ST16CH_3W3	Europe	11961	11597	-	9280	9598	ZymTri_2023_family_795	Unclassified	1999	Downstream
ST16CH_3U55	Europe	7755	7391	-	5074	5392	ZymTri_2023_family_795	Unclassified	1999	Downstream
ST16CH_3T39	Europe	8714	8350	-	6033	6351	ZymTri_2023_family_795	Unclassified	1999	Downstream
ST16CH_3G26	Europe	6041	5677	-	3360	3678	ZymTri_2023_family_795	Unclassified	1999	Downstream
ST16CH_3F4	Europe	11711	11347	-	9030	9348	ZymTri_2023_family_795	Unclassified	1999	Downstream
ST16CH_1O40	Europe	2737	2373	-	55	374	ZymTri_2023_family_795	Unclassified	1999	Downstream
ST16CH_1C31	Europe	10958	10594	-	8277	8595	ZymTri_2023_family_795	Unclassified	1999	Downstream
ST14TAS_WAI2208	OC_Tasmania	10521	10157	-	7840	8158	ZymTri_2023_family_795	Unclassified	1999	Downstream
ST14TAS_WAI2206	OC_Tasmania	14863	14499	-	12182	12500	ZymTri_2023_family_795	Unclassified	1999	Downstream
ST14TAS_WAI2204	OC_Tasmania	10521	10157	-	7840	8158	ZymTri_2023_family_795	Unclassified	1999	Downstream
ST14TAS_WAI2203	OC_Tasmania	14868	14504	-	12187	12505	ZymTri_2023_family_795	Unclassified	1999	Downstream
ST14TAS_WAI2077	OC_Tasmania	10585	10221	-	7904	8222	ZymTri_2023_family_795	Unclassified	1999	Downstream
ST14TAS_WAI2059	OC_Tasmania	14868	14504	-	12187	12505	ZymTri_2023_family_795	Unclassified	1999	Downstream
ST14TAS_WAI2047	OC_Tasmania	14972	14608	-	12291	12609	ZymTri_2023_family_795	Unclassified	1999	Downstream
ST14TAS_WAI2029	OC_Tasmania	14944	14580	-	12263	12581	ZymTri_2023_family_795	Unclassified	1999	Downstream
ST14TAS_WAI2000	OC_Tasmania	14868	14504	-	12187	12505	ZymTri_2023_family_795	Unclassified	1999	Downstream
ST14TAS_WAI1968	OC_Tasmania	14863	14499	-	12182	12500	ZymTri_2023_family_795	Unclassified	1999	Downstream
ST14TAS_WAI1957	OC_Tasmania	14868	14504	-	12187	12505	ZymTri_2023_family_795	Unclassified	1999	Downstream
ST14TAS_WAI1939	OC_Tasmania	13850	13486	-	11169	11487	ZymTri_2023_family_795	Unclassified	1999	Downstream
ST14TAS_WAI1922	OC_Tasmania	8532	8168	-	5851	6169	ZymTri_2023_family_795	Unclassified	1999	Downstream
ST14TAS_WAI1903	OC_Tasmania	12073	11709	-	9392	9710	ZymTri_2023_family_795	Unclassified	1999	Downstream
ST14TAS_WAI1880	OC_Tasmania	14868	14504	-	12187	12505	ZymTri_2023_family_795	Unclassified	1999	Downstream
ST14TAS_WAI1876	OC_Tasmania	14632	14268	-	11951	12269	ZymTri_2023_family_795	Unclassified	1999	Downstream
ST14TAS_WAI1875	OC_Tasmania	9889	9525	-	7208	7526	ZymTri_2023_family_795	Unclassified	1999	Downstream
ST14TAS_WAI1850	OC_Tasmania	14868	14504	-	12187	12505	ZymTri_2023_family_795	Unclassified	1999	Downstream
ST14TAS_WAI1849	OC_Tasmania	14868	14504	-	12187	12505	ZymTri_2023_family_795	Unclassified	1999	Downstream
ST14TAS_WAI1848	OC_Tasmania	14867	14503	-	12186	12504	ZymTri_2023_family_795	Unclassified	1999	Downstream
ST14TAS_WAI1820	OC_Tasmania	10521	10157	-	7840	8158	ZymTri_2023_family_795	Unclassified	1999	Downstream
ST10FR_Biog_G74	Europe	4954	4590	-	2273	2591	ZymTri_2023_family_795	Unclassified	1999	Downstream
ST09FR_Biog_G56	Europe	7714	7350	-	5033	5351	ZymTri_2023_family_795	Unclassified	1999	Downstream
ST09FR_Biog_G48	Europe	3909	3545	-	1228	1546	ZymTri_2023_family_795	Unclassified	1999	Downstream
ST09FR_Biog_G39	Europe	12140	11776	-	9459	9777	ZymTri_2023_family_795	Unclassified	1999	Downstream
ST09FR_Biog_G36	Europe	3299	2935	-	618	936	ZymTri_2023_family_795	Unclassified	1999	Downstream
ST09FR_Biog_G30	Europe	2758	2394	-	55	395	ZymTri_2023_family_795	Unclassified	1999	Downstream
ST09FR_Biog_G27	Europe	6683	6319	-	4002	4320	ZymTri_2023_family_795	Unclassified	1999	Downstream
ST09FR_Biog_G06	Europe	13050	12686	-	10369	10687	ZymTri_2023_family_795	Unclassified	1999	Downstream
10STGB037	Europe	7915	7551	-	5234	5552	ZymTri_2023_family_795	Unclassified	1999	Downstream
10STGB036	Europe	9633	9269	-	6952	7270	ZymTri_2023_family_795	Unclassified	1999	Downstream
10STGB015	Europe	11505	11141	-	8824	9142	ZymTri_2023_family_795	Unclassified	1999	Downstream
10STF231	Europe	6241	5877	-	3559	3878	ZymTri_2023_family_795	Unclassified	1999	Downstream
10STF164	Europe	14619	14255	-	11938	12256	ZymTri_2023_family_795	Unclassified	1999	Downstream
10STDK003	Europe	9179	8815	-	6498	6816	ZymTri_2023_family_795	Unclassified	1999	Downstream
09STIR022_1	Europe	16229	15865	-	13548	13866	ZymTri_2023_family_795	Unclassified	1999	Downstream
09STIR017_5	Europe	13418	13054	-	10737	11055	ZymTri_2023_family_795	Unclassified	1999	Downstream
09STIR009_5	Europe	5029	4665	-	2348	2666	ZymTri_2023_family_795	Unclassified	1999	Downstream
09STIR004_2	Europe	15984	15620	-	13303	13621	ZymTri_2023_family_795	Unclassified	1999	Downstream
09STGB004	Europe	20641	20277	-	17960	18278	ZymTri_2023_family_795	Unclassified	1999	Downstream
09STGB002	Europe	15390	15026	-	12709	13027	ZymTri_2023_family_795	Unclassified	1999	Downstream
09STF063	Europe	6552	6188	-	3871	4189	ZymTri_2023_family_795	Unclassified	1999	Downstream
09STF005	Europe	14887	14523	-	12206	12524	ZymTri_2023_family_795	Unclassified	1999	Downstream
09STD073	Europe	27510	27146	-	24829	25147	ZymTri_2023_family_795	Unclassified	1999	Downstream
09STD031	Europe	14160	13796	-	11479	11797	ZymTri_2023_family_795	Unclassified	1999	Downstream
09STD007	Europe	21919	21555	-	19238	19556	ZymTri_2023_family_795	Unclassified	1999	Downstream
08STF196	Europe	8488	8124	-	5807	6125	ZymTri_2023_family_795	Unclassified	1999	Downstream
08STF108	Europe	8478	8114	-	5797	6115	ZymTri_2023_family_795	Unclassified	1999	Downstream
08STF078	Europe	3358	2994	-	677	995	ZymTri_2023_family_795	Unclassified	1999	Downstream
08STF076	Europe	6826	6462	-	4145	4463	ZymTri_2023_family_795	Unclassified	1999	Downstream
08STF040	Europe	4909	4545	-	2228	2546	ZymTri_2023_family_795	Unclassified	1999	Downstream
07STF190	Europe	3218	2854	-	537	855	ZymTri_2023_family_795	Unclassified	1999	Downstream
07STF160	Europe	5947	5583	-	3266	3584	ZymTri_2023_family_795	Unclassified	1999	Downstream
07STF031	Europe	14003	13639	-	11322	11640	ZymTri_2023_family_795	Unclassified	1999	Downstream
06STIR002	Europe	11386	11022	-	8705	9023	ZymTri_2023_family_795	Unclassified	1999	Downstream
06STGB015	Europe	10027	9663	-	7346	7664	ZymTri_2023_family_795	Unclassified	1999	Downstream
06STGB013	Europe	17686	17322	-	15005	15323	ZymTri_2023_family_795	Unclassified	1999	Downstream
06STCZ020	Europe	10485	10121	-	7804	8122	ZymTri_2023_family_795	Unclassified	1999	Downstream
06STCZ001	Europe	12963	12599	-	10282	10600	ZymTri_2023_family_795	Unclassified	1999	Downstream
05STNL002_1	Europe	8508	8144	-	5827	6145	ZymTri_2023_family_795	Unclassified	1999	Downstream
05STD138_1	Europe	12802	12438	-	10121	10439	ZymTri_2023_family_795	Unclassified	1999	Downstream
05STD104_1	Europe	4944	4580	-	2263	2581	ZymTri_2023_family_795	Unclassified	1999	Downstream
05STB001_1	Europe	25900	25536	-	23219	23537	ZymTri_2023_family_795	Unclassified	1999	Downstream
Switzerland_1999_ST99CH_3C9	Europe	8213	7849	-	5532	5850	ZymTri_2023_family_795	Unclassified	1999	Downstream
ST16CH_3V27	Europe	15157	14793	-	12476	12794	ZymTri_2023_family_795	Unclassified	1999	Downstream
ST16CH_3I23_2	Europe	1099	1463	+	3463	3782	ZymTri_2023_family_795	Unclassified	2000	Downstream
ST16CH_1C12	Europe	1633	1997	+	3997	4315	ZymTri_2023_family_795	Unclassified	2000	Downstream
ST09FR_Biog_G60	Europe	2126	2490	+	4490	4809	ZymTri_2023_family_795	Unclassified	2000	Downstream
ST09FR_Biog_G26	Europe	1382	1746	+	3746	4065	ZymTri_2023_family_795	Unclassified	2000	Downstream
10STD001	Europe	2123	2487	+	4487	4805	ZymTri_2023_family_795	Unclassified	2000	Downstream
09STIR027_5	Europe	1420	1784	+	3784	4102	ZymTri_2023_family_795	Unclassified	2000	Downstream
09STD053	Europe	2034	2398	+	4398	4716	ZymTri_2023_family_795	Unclassified	2000	Downstream
08STF187	Europe	3329	3693	+	5693	6011	ZymTri_2023_family_795	Unclassified	2000	Downstream
08STF153	Europe	2148	2512	+	4512	4830	ZymTri_2023_family_795	Unclassified	2000	Downstream
08STB009	Europe	2166	2530	+	4530	4848	ZymTri_2023_family_795	Unclassified	2000	Downstream
06STGB020	Europe	2123	2487	+	4487	4805	ZymTri_2023_family_795	Unclassified	2000	Downstream
06STCZ016	Europe	52083	52447	+	54447	54765	ZymTri_2023_family_795	Unclassified	2000	Downstream
05STPL008_1	Europe	2148	2512	+	4512	4831	ZymTri_2023_family_795	Unclassified	2000	Downstream
05STB023_1	Europe	1383	1747	+	3747	4065	ZymTri_2023_family_795	Unclassified	2000	Downstream
05STB015_1	Europe	1732	2096	+	4096	4172	ZymTri_2023_family_795	Unclassified	2000	Downstream
05STB013_1	Europe	5483	5847	+	7847	8165	ZymTri_2023_family_795	Unclassified	2000	Downstream
07STF104	Europe	2229	2593	+	4593	4911	ZymTri_2023_family_795	Unclassified	2000	Downstream
ST09FR_Biog_I28	Europe	2977	2613	-	295	613	ZymTri_2023_family_795	Unclassified	2000	Downstream
ST09FR_Biog_I07	Europe	2740	2376	-	57	376	ZymTri_2023_family_795	Unclassified	2000	Downstream
ST09FR_Biog_G45	Europe	2996	2632	-	314	632	ZymTri_2023_family_795	Unclassified	2000	Downstream
ST09FR_Biog_G34	Europe	2777	2413	-	94	413	ZymTri_2023_family_795	Unclassified	2000	Downstream
ST09FR_Biog_G25	Europe	2737	2373	-	54	373	ZymTri_2023_family_795	Unclassified	2000	Downstream
ST09FR_Biog_G22	Europe	3110	2746	-	629	746	ZymTri_2023_family_795	Unclassified	2000	Downstream
ST09FR_Biog_G15	Europe	3133	2769	-	451	769	ZymTri_2023_family_795	Unclassified	2000	Downstream
10STF261	Europe	6814	6450	-	4132	4450	ZymTri_2023_family_795	Unclassified	2000	Downstream
10STF227	Europe	6072	5708	-	3390	3708	ZymTri_2023_family_795	Unclassified	2000	Downstream
09STIR016_3	Europe	13493	13129	-	10811	11129	ZymTri_2023_family_795	Unclassified	2000	Downstream
09STF082	Europe	12095	11731	-	9413	9731	ZymTri_2023_family_795	Unclassified	2000	Downstream
09STF036	Europe	3072	2708	-	390	708	ZymTri_2023_family_795	Unclassified	2000	Downstream
09STD076	Europe	11606	11242	-	8924	9242	ZymTri_2023_family_795	Unclassified	2000	Downstream
08STF183	Europe	4713	4349	-	2031	2349	ZymTri_2023_family_795	Unclassified	2000	Downstream
08STF070	Europe	13754	13390	-	11072	11390	ZymTri_2023_family_795	Unclassified	2000	Downstream
08STF056	Europe	2784	2420	-	101	420	ZymTri_2023_family_795	Unclassified	2000	Downstream
08STF029	Europe	8109	7745	-	5427	5745	ZymTri_2023_family_795	Unclassified	2000	Downstream
08STD045	Europe	3132	2768	-	449	768	ZymTri_2023_family_795	Unclassified	2000	Downstream
06STIR004	Europe	3092	2728	-	410	728	ZymTri_2023_family_795	Unclassified	2000	Downstream
05STD040_1	Europe	7314	6950	-	4632	4950	ZymTri_2023_family_795	Unclassified	2000	Downstream
05STB017_1	Europe	3591	3227	-	909	1227	ZymTri_2023_family_795	Unclassified	2000	Downstream
05STB012_1	Europe	24709	24345	-	22027	22345	ZymTri_2023_family_795	Unclassified	2000	Downstream
05STB003_1	Europe	3086	2722	-	404	722	ZymTri_2023_family_795	Unclassified	2000	Downstream
ST09FR_Biog_G43	Europe	5701	5337	-	3019	3337	ZymTri_2023_family_795	Unclassified	2000	Downstream
08STCH008	Europe	3347	2983	-	665	983	ZymTri_2023_family_795	Unclassified	2000	Downstream
ST16CH_1M33	Europe	2422	2058	-	1	58	ZymTri_2023_family_795	Unclassified	2000	Downstream
05STB028_1	Europe	1732	2096	+	4097	4189	ZymTri_2023_family_243	LTR/Gypsy	2001	Downstream
05STD108_1	Europe	14884	14522	-	12203	12521	ZymTri_2023_family_795	Unclassified	2001	Downstream
ST16CH_3G6	Europe	8502	8138	-	5814	6132	ZymTri_2023_family_795	Unclassified	2006	Downstream
STnnJGI_SRR5194483	Europe	3247	3611	+	5672	15101	ZymTri_2023_family_243	LTR/Gypsy	2061	Downstream
08STD021	Europe	68987	68623	-	65632	66552	ZymTri_2023_family_250	Unclassified	2071	Downstream
ST92ISR_Ar_17e	MEA_Israel	2749	2385	-	1	310	ZymTri_2023_family_250	Unclassified	2075	Downstream
ST14TAS_WAI1993	OC_Tasmania	2748	2384	-	1	287	ZymTri_2023_family_250	Unclassified	2097	Downstream
ST09FR_Biog_G10	Europe	5398	5034	-	56	2936	ZymTri_2023_family_250	Unclassified	2098	Downstream
05STD006_1	Europe	3217	3581	+	5680	5810	ZymTri_2023_family_250	Unclassified	2099	Downstream
Chile_1995_STCH95_1A2a	SA_West	7425	7789	+	9888	10035	ZymTri_2023_family_250	Unclassified	2099	Downstream
ST16CH_1A57	Europe	2524	2160	-	1	61	ZymTri_2023_family_605	LINE	2099	Downstream
ST09FR_Biog_G16	Europe	5976	5612	-	1	3513	ZymTri_2023_family_250	Unclassified	2099	Downstream
ST93IND_28a1	NA_UA	2572	2208	-	1	108	ZymTri_2023_family_250	Unclassified	2100	Downstream
ST05DK_01a1	Europe	2573	2209	-	1	109	ZymTri_2023_family_250	Unclassified	2100	Downstream
STnnJGI_SRR6831010	Europe	5902	6266	+	8367	9389	ZymTri_2023_family_250	Unclassified	2101	Downstream
STnnJGI_SRR5194476	Europe	2271	2635	+	4736	4973	ZymTri_2023_family_250	Unclassified	2101	Downstream
ST99CH_SW39	Europe	1297	1661	+	3762	3816	ZymTri_2023_family_250	Unclassified	2101	Downstream
ST16FR_Biog_FR5	Europe	434	798	+	2899	6387	ZymTri_2023_family_250	Unclassified	2101	Downstream
ST16CH_3W21	Europe	2119	2483	+	4584	4847	ZymTri_2023_family_250	Unclassified	2101	Downstream
ST10FR_Biog_G96	Europe	2119	2483	+	4584	4799	ZymTri_2023_family_250	Unclassified	2101	Downstream
ST10FR_Biog_G68	Europe	2130	2494	+	4595	4979	ZymTri_2023_family_250	Unclassified	2101	Downstream
ST10FR_Biog_G66	Europe	2312	2676	+	4777	6775	ZymTri_2023_family_250	Unclassified	2101	Downstream
ST10FR_Biog_G65	Europe	1775	2139	+	4240	4379	ZymTri_2023_family_250	Unclassified	2101	Downstream
ST09FR_Biog_G59	Europe	2118	2482	+	4583	6484	ZymTri_2023_family_250	Unclassified	2101	Downstream
ST09FR_Biog_G51	Europe	2131	2495	+	4596	5892	ZymTri_2023_family_250	Unclassified	2101	Downstream
ST09FR_Biog_G50	Europe	2181	2545	+	4646	4700	ZymTri_2023_family_250	Unclassified	2101	Downstream
10STF023	Europe	2334	2698	+	4799	5012	ZymTri_2023_family_250	Unclassified	2101	Downstream
09STF077	Europe	2293	2657	+	4758	4915	ZymTri_2023_family_250	Unclassified	2101	Downstream
09STF045	Europe	2152	2516	+	4617	4847	ZymTri_2023_family_250	Unclassified	2101	Downstream
08STF185	Europe	6000	6364	+	8465	12494	ZymTri_2023_family_250	Unclassified	2101	Downstream
08STF098	Europe	2507	2871	+	4972	6568	ZymTri_2023_family_250	Unclassified	2101	Downstream
08STF034	Europe	1485	1849	+	3950	4026	ZymTri_2023_family_250	Unclassified	2101	Downstream
08STCH015	Europe	1420	1784	+	3885	7914	ZymTri_2023_family_250	Unclassified	2101	Downstream
07STF145	Europe	1661	2025	+	4126	8155	ZymTri_2023_family_250	Unclassified	2101	Downstream
ST01AUS_1B2	OC_Australia	1325	1689	+	3790	3874	ZymTri_2023_family_250	Unclassified	2101	Downstream
Algeria_1992_ALG1d	MEA_North-Africa	478	842	+	2943	3792	ZymTri_2023_family_250	Unclassified	2101	Downstream
ST01AUS_1D4	OC_Australia	4024	4388	+	6489	6562	ZymTri_2023_family_250	Unclassified	2101	Downstream
ST14TAS_WAI2228	OC_Tasmania	2873	3237	+	5338	5446	ZymTri_2023_family_250	Unclassified	2101	Downstream
ST09FR_Biog_G37	Europe	18308	18672	+	20773	21001	ZymTri_2023_family_250	Unclassified	2101	Downstream
ST01AUS_1H8	OC_Australia	439	803	+	2904	3012	ZymTri_2023_family_250	Unclassified	2101	Downstream
ST01AUS_1G2	OC_Australia	434	798	+	2899	2972	ZymTri_2023_family_250	Unclassified	2101	Downstream
ST01AUS_1C8	OC_Australia	3913	4277	+	6378	6486	ZymTri_2023_family_250	Unclassified	2101	Downstream
ST01AUS_1C3	OC_Australia	3830	4194	+	6295	7209	ZymTri_2023_family_250	Unclassified	2101	Downstream
ST01AUS_1C2	OC_Australia	1196	1560	+	3661	3791	ZymTri_2023_family_250	Unclassified	2101	Downstream
ST01AUS_1A6	OC_Australia	3881	4245	+	6346	7260	ZymTri_2023_family_250	Unclassified	2101	Downstream
09STIR018_1	Europe	455	819	+	2920	3834	ZymTri_2023_family_250	Unclassified	2101	Downstream
09STD061	Europe	509	873	+	2974	3104	ZymTri_2023_family_250	Unclassified	2101	Downstream
08STF128	Europe	208010	208374	+	210475	215928	ZymTri_2023_family_250	Unclassified	2101	Downstream
05STD127_1	Europe	88862	89226	+	91327	92241	ZymTri_2023_family_250	Unclassified	2101	Downstream
05STD046_1	Europe	3131	3495	+	5596	6510	ZymTri_2023_family_250	Unclassified	2101	Downstream
STnnJGI_SRR6830966	Europe	1099	1463	+	3564	4214	ZymTri_2023_family_250	Unclassified	2101	Downstream
STnnJGI_SRR4235078	Europe	455	819	+	2920	3834	ZymTri_2023_family_250	Unclassified	2101	Downstream
STnnJGI_SRR4235072	Europe	4934	5298	+	7399	8313	ZymTri_2023_family_250	Unclassified	2101	Downstream
ST16IRE_Biog_IR32	Europe	436	800	+	2901	3009	ZymTri_2023_family_250	Unclassified	2101	Downstream
ST16CH_3M36	Europe	438	802	+	2903	2990	ZymTri_2023_family_250	Unclassified	2101	Downstream
ST16CH_3A51	Europe	433	797	+	2898	3818	ZymTri_2023_family_250	Unclassified	2101	Downstream
ST16CH_1S9	Europe	434	798	+	2899	2986	ZymTri_2023_family_250	Unclassified	2101	Downstream
ST09FR_Biog_G29	Europe	2100	2464	+	4565	4710	ZymTri_2023_family_250	Unclassified	2101	Downstream
ST09FR_Biog_G08	Europe	433	797	+	2898	3201	ZymTri_2023_family_250	Unclassified	2101	Downstream
ST08TN_26_5_4	Europe	433	797	+	2898	3006	ZymTri_2023_family_250	Unclassified	2101	Downstream
10STF078	Europe	5347	5711	+	7812	8732	ZymTri_2023_family_250	Unclassified	2101	Downstream
10STD019	Europe	5249	5613	+	7714	8628	ZymTri_2023_family_250	Unclassified	2101	Downstream
09STIR026_4	Europe	1399	1763	+	3864	4784	ZymTri_2023_family_250	Unclassified	2101	Downstream
09STIR016_2	Europe	2571	2935	+	5036	5258	ZymTri_2023_family_250	Unclassified	2101	Downstream
09STF054	Europe	7425	7789	+	9890	10804	ZymTri_2023_family_250	Unclassified	2101	Downstream
09STF024	Europe	16800	17164	+	19265	20185	ZymTri_2023_family_250	Unclassified	2101	Downstream
09STD078	Europe	5983	6347	+	8448	9362	ZymTri_2023_family_250	Unclassified	2101	Downstream
09STD077	Europe	5373	5737	+	7838	8218	ZymTri_2023_family_250	Unclassified	2101	Downstream
08STGB006	Europe	5976	6340	+	8441	8571	ZymTri_2023_family_250	Unclassified	2101	Downstream
08STGB004	Europe	7604	7968	+	10069	10983	ZymTri_2023_family_250	Unclassified	2101	Downstream
08STF109	Europe	2173	2537	+	4638	4860	ZymTri_2023_family_250	Unclassified	2101	Downstream
08STF077	Europe	455	819	+	2920	3840	ZymTri_2023_family_250	Unclassified	2101	Downstream
05STD098_1	Europe	5355	5719	+	7820	8740	ZymTri_2023_family_250	Unclassified	2101	Downstream
05STD094_1	Europe	1476	1840	+	3941	4163	ZymTri_2023_family_250	Unclassified	2101	Downstream
ST14TAS_WAI2226	OC_Tasmania	1393	1757	+	3858	4010	ZymTri_2023_family_250	Unclassified	2101	Downstream
Chile_1995_STCH95_1H2a	SA_West	5976	6340	+	8441	9361	ZymTri_2023_family_250	Unclassified	2101	Downstream
Chile_1995_STCH95_1C3a	SA_West	754	1118	+	3219	4139	ZymTri_2023_family_250	Unclassified	2101	Downstream
ST95CH_5A1a	SA_West	2548	2184	-	1	83	ZymTri_2023_family_250	Unclassified	2101	Downstream
ST95CH_3B2a	SA_West	5170	4806	-	1	2705	ZymTri_2023_family_250	Unclassified	2101	Downstream
ST16CH_3V30	Europe	3181	2817	-	1	716	ZymTri_2023_family_250	Unclassified	2101	Downstream
ST10FR_Biog_G62	Europe	5478	5114	-	1	3013	ZymTri_2023_family_250	Unclassified	2101	Downstream
ST10FR_Biog_G61	Europe	3005	2641	-	1	540	ZymTri_2023_family_250	Unclassified	2101	Downstream
ST09FR_Biog_I24	Europe	2520	2156	-	1	55	ZymTri_2023_family_250	Unclassified	2101	Downstream
ST09FR_Biog_G42	Europe	3193	2829	-	1	728	ZymTri_2023_family_250	Unclassified	2101	Downstream
ST09FR_Biog_G14	Europe	2519	2155	-	1	54	ZymTri_2023_family_250	Unclassified	2101	Downstream
ST09FR_Biog_G11	Europe	2518	2154	-	1	53	ZymTri_2023_family_250	Unclassified	2101	Downstream
ST09FR_Biog_G05	Europe	14459	14095	-	11889	11994	ZymTri_2023_family_250	Unclassified	2101	Downstream
Chile_1995_STCH95_3E4a	SA_West	2738	2374	-	1	273	ZymTri_2023_family_250	Unclassified	2101	Downstream
Chile_1995_STCH95_3A3a	SA_West	2759	2395	-	1	294	ZymTri_2023_family_250	Unclassified	2101	Downstream
10STF058	Europe	5282	4918	-	1	2817	ZymTri_2023_family_250	Unclassified	2101	Downstream
09STF103	Europe	5192	4828	-	1	2727	ZymTri_2023_family_250	Unclassified	2101	Downstream
09STF099	Europe	2751	2387	-	1	286	ZymTri_2023_family_250	Unclassified	2101	Downstream
09STF037	Europe	3635	3271	-	154	1170	ZymTri_2023_family_250	Unclassified	2101	Downstream
08STF106	Europe	5718	5354	-	1	3253	ZymTri_2023_family_250	Unclassified	2101	Downstream
08STF105	Europe	6591	6227	-	97	4126	ZymTri_2023_family_250	Unclassified	2101	Downstream
07STF146	Europe	3915	3551	-	131	1450	ZymTri_2023_family_250	Unclassified	2101	Downstream
05STCH008_1	Europe	2627	2263	-	1	162	ZymTri_2023_family_250	Unclassified	2101	Downstream
ST01AUS_1G5	OC_Australia	2574	2210	-	1	109	ZymTri_2023_family_250	Unclassified	2101	Downstream
ST10FR_Biog_G69	Europe	2595	2231	-	1	130	ZymTri_2023_family_250	Unclassified	2101	Downstream
Turkey_1992_TKA2c	MEA_North-Africa	2674	2310	-	7	209	ZymTri_2023_family_250	Unclassified	2101	Downstream
STnnJGI_SRR4235102	MEA_North-Africa	3457	3093	-	72	992	ZymTri_2023_family_250	Unclassified	2101	Downstream
ST16CH_3H33	Europe	2618	2254	-	1	153	ZymTri_2023_family_250	Unclassified	2101	Downstream
ST16CH_3H33_2	Europe	3118	2754	-	1	653	ZymTri_2023_family_250	Unclassified	2101	Downstream
ST16CH_1H32	Europe	2738	2374	-	1	273	ZymTri_2023_family_250	Unclassified	2101	Downstream
ST16CH_1B31	Europe	2585	2221	-	1	120	ZymTri_2023_family_250	Unclassified	2101	Downstream
ST14TAS_WAI2232	OC_Tasmania	2574	2210	-	1	109	ZymTri_2023_family_250	Unclassified	2101	Downstream
ST14TAS_WAI1965	OC_Tasmania	2618	2254	-	1	153	ZymTri_2023_family_250	Unclassified	2101	Downstream
ST14TAS_WAI1919	OC_Tasmania	2574	2210	-	1	109	ZymTri_2023_family_250	Unclassified	2101	Downstream
ST10FR_Biog_G90	Europe	2574	2210	-	1	109	ZymTri_2023_family_250	Unclassified	2101	Downstream
ST10FR_Biog_G100	Europe	2565	2201	-	1	100	ZymTri_2023_family_250	Unclassified	2101	Downstream
ST09FR_Biog_I05	Europe	2565	2201	-	1	100	ZymTri_2023_family_250	Unclassified	2101	Downstream
ST09FR_Biog_G46	Europe	4180	3816	-	801	1715	ZymTri_2023_family_250	Unclassified	2101	Downstream
ST01AUS_1H6	OC_Australia	2730	2366	-	1	265	ZymTri_2023_family_250	Unclassified	2101	Downstream
ST01AUS_1F8	OC_Australia	2574	2210	-	1	109	ZymTri_2023_family_250	Unclassified	2101	Downstream
ST01AUS_1F3	OC_Australia	3388	3024	-	1	923	ZymTri_2023_family_250	Unclassified	2101	Downstream
ST01AUS_1E4	OC_Australia	2744	2380	-	1	279	ZymTri_2023_family_250	Unclassified	2101	Downstream
ST01AUS_1D8	OC_Australia	2574	2210	-	1	109	ZymTri_2023_family_250	Unclassified	2101	Downstream
ST01AUS_1C6	OC_Australia	2745	2381	-	1	280	ZymTri_2023_family_250	Unclassified	2101	Downstream
ST01AUS_1B7	OC_Australia	2574	2210	-	1	109	ZymTri_2023_family_250	Unclassified	2101	Downstream
ST01AUS_1B1	OC_Australia	2574	2210	-	1	109	ZymTri_2023_family_250	Unclassified	2101	Downstream
ST01AUS_1A5	OC_Australia	2574	2210	-	1	109	ZymTri_2023_family_250	Unclassified	2101	Downstream
ST01AUS_1A4	OC_Australia	2574	2210	-	1	109	ZymTri_2023_family_250	Unclassified	2101	Downstream
09STIR005_2	Europe	20833	20469	-	17454	18368	ZymTri_2023_family_250	Unclassified	2101	Downstream
09STGB001	Europe	31824	31460	-	28445	29359	ZymTri_2023_family_250	Unclassified	2101	Downstream
09STF114	Europe	7775	7411	-	4702	5310	ZymTri_2023_family_250	Unclassified	2101	Downstream
08STF175	Europe	8914	8550	-	5535	6449	ZymTri_2023_family_250	Unclassified	2101	Downstream
08STD020	Europe	4534	4170	-	1155	2069	ZymTri_2023_family_250	Unclassified	2101	Downstream
06STIR001	Europe	3900	3536	-	521	1435	ZymTri_2023_family_250	Unclassified	2101	Downstream
06STGB006	Europe	21250	20886	-	17871	18785	ZymTri_2023_family_250	Unclassified	2101	Downstream
06STGB003	Europe	54701	54337	-	51322	52236	ZymTri_2023_family_250	Unclassified	2101	Downstream
STnnJGI_SRR5194591	Europe	3491	3127	-	106	1026	ZymTri_2023_family_250	Unclassified	2101	Downstream
STnnJGI_SRR5194475	Europe	2672	2308	-	5	207	ZymTri_2023_family_250	Unclassified	2101	Downstream
STnnJGI_SRR4235100	Europe	3116	2752	-	1	651	ZymTri_2023_family_250	Unclassified	2101	Downstream
STnnJGI_SRR4235068	Europe	2596	2232	-	1	131	ZymTri_2023_family_250	Unclassified	2101	Downstream
ST99CH_3D7	Europe	4327	3963	-	948	1862	ZymTri_2023_family_250	Unclassified	2101	Downstream
ST16CH_3E9	Europe	2708	2344	-	1	243	ZymTri_2023_family_250	Unclassified	2101	Downstream
ST16CH_1I10	Europe	2598	2234	-	1	133	ZymTri_2023_family_250	Unclassified	2101	Downstream
ST10FR_Biog_G95	Europe	2553	2189	-	1	88	ZymTri_2023_family_250	Unclassified	2101	Downstream
ST10FR_Biog_G63	Europe	5075	4711	-	1696	2610	ZymTri_2023_family_250	Unclassified	2101	Downstream
ST09FR_Biog_G82	Europe	2632	2268	-	1	167	ZymTri_2023_family_250	Unclassified	2101	Downstream
ST09FR_Biog_G38	Europe	2924	2560	-	1	459	ZymTri_2023_family_250	Unclassified	2101	Downstream
ST09FR_Biog_G33	Europe	2658	2294	-	1	193	ZymTri_2023_family_250	Unclassified	2101	Downstream
ST09FR_Biog_G12	Europe	2750	2386	-	63	285	ZymTri_2023_family_250	Unclassified	2101	Downstream
ST09FR_Biog_G03	Europe	2591	2227	-	1	126	ZymTri_2023_family_250	Unclassified	2101	Downstream
ST09FR_Biog_G02	Europe	4575	4211	-	1	2110	ZymTri_2023_family_250	Unclassified	2101	Downstream
10STGB025	Europe	2596	2232	-	1	131	ZymTri_2023_family_250	Unclassified	2101	Downstream
09STIR021_2	Europe	8897	8533	-	5518	6432	ZymTri_2023_family_250	Unclassified	2101	Downstream
09STF105	Europe	3204	2840	-	1	739	ZymTri_2023_family_250	Unclassified	2101	Downstream
09STD072	Europe	6196	5832	-	3530	3731	ZymTri_2023_family_250	Unclassified	2101	Downstream
09STD070	Europe	2596	2232	-	1	131	ZymTri_2023_family_250	Unclassified	2101	Downstream
08STD046	Europe	12766	12402	-	10079	10301	ZymTri_2023_family_250	Unclassified	2101	Downstream
08STD019	Europe	3882	3518	-	503	1417	ZymTri_2023_family_250	Unclassified	2101	Downstream
07STF148	Europe	11982	11618	-	8603	9517	ZymTri_2023_family_250	Unclassified	2101	Downstream
06STGB018	Europe	4781	4417	-	1402	2316	ZymTri_2023_family_250	Unclassified	2101	Downstream
05STD093_1	Europe	2602	2238	-	1	137	ZymTri_2023_family_250	Unclassified	2101	Downstream
05STD042_1	Europe	3457	3093	-	72	992	ZymTri_2023_family_250	Unclassified	2101	Downstream
ST14TAS_WAI2210	OC_Tasmania	2730	2366	-	1	265	ZymTri_2023_family_250	Unclassified	2101	Downstream
Chile_1995_STCH95_1H1a	SA_West	3028	2664	-	1	563	ZymTri_2023_family_250	Unclassified	2101	Downstream
Chile_1995_STCH95_1G3a	SA_West	5947	5583	-	2568	3482	ZymTri_2023_family_250	Unclassified	2101	Downstream
Chile_1995_STCH95_1F3a	SA_West	6348	5984	-	2969	3883	ZymTri_2023_family_250	Unclassified	2101	Downstream
Chile_1995_STCH95_1B2a	SA_West	3752	3388	-	373	1287	ZymTri_2023_family_250	Unclassified	2101	Downstream
Chile_1995_STCH95_1B1a	SA_West	4908	4544	-	1529	2443	ZymTri_2023_family_250	Unclassified	2101	Downstream
Chile_1995_STCH95_10B4a	SA_West	2782	2418	-	1	317	ZymTri_2023_family_250	Unclassified	2101	Downstream
ST01AUS_1D5	OC_Australia	2571	2210	-	1	109	ZymTri_2023_family_250	Unclassified	2101	Downstream
Kenya_1994_STKE94ML1a	Europe	15327	15691	+	17793	18252	ZymTri_2023_family_250	Unclassified	2102	Downstream
10STF146	Europe	43396	43760	+	45862	46321	ZymTri_2023_family_250	Unclassified	2102	Downstream
10STD017	Europe	5656	6020	+	8122	8581	ZymTri_2023_family_250	Unclassified	2102	Downstream
09STIR013_1	Europe	104022	104386	+	106488	106947	ZymTri_2023_family_250	Unclassified	2102	Downstream
09STF029	Europe	110382	110746	+	112848	113307	ZymTri_2023_family_250	Unclassified	2102	Downstream
09STF019	Europe	20989	21353	+	23455	23914	ZymTri_2023_family_250	Unclassified	2102	Downstream
06STIR005	Europe	49386	49750	+	51852	52311	ZymTri_2023_family_250	Unclassified	2102	Downstream
05STPL007_1	Europe	41976	42340	+	44442	44901	ZymTri_2023_family_250	Unclassified	2102	Downstream
05STD087_1	Europe	2080	2444	+	4546	5005	ZymTri_2023_family_250	Unclassified	2102	Downstream
05STB011_1	Europe	55621	55985	+	58087	58546	ZymTri_2023_family_250	Unclassified	2102	Downstream
Texas_1994_ST94TX_PD4a_1	NA_UA	2130	2494	+	4596	5023	ZymTri_2023_family_250	Unclassified	2102	Downstream
Texas_1994_ST94TX_PC3a_1	NA_UA	2123	2487	+	4589	5238	ZymTri_2023_family_250	Unclassified	2102	Downstream
Texas_1994_ST94TX_PB4a_1	NA_UA	22838	23202	+	25304	25731	ZymTri_2023_family_250	Unclassified	2102	Downstream
Texas_1994_ST94TX_PB3a_1	NA_UA	2123	2487	+	4589	7612	ZymTri_2023_family_250	Unclassified	2102	Downstream
Texas_1994_ST94TX_PB2a_1	NA_UA	1531	1895	+	3997	7020	ZymTri_2023_family_250	Unclassified	2102	Downstream
STnnJGI_SRR6831056	NA_UA	2509	2873	+	4975	5402	ZymTri_2023_family_250	Unclassified	2102	Downstream
STnnJGI_SRR4235098	NA_UA	1121	1485	+	3587	4014	ZymTri_2023_family_250	Unclassified	2102	Downstream
STnnJGI_SRR4235077	NA_UA	2123	2487	+	4589	8609	ZymTri_2023_family_250	Unclassified	2102	Downstream
STnnJGI_SRR4235073	NA_UA	2134	2498	+	4600	8644	ZymTri_2023_family_250	Unclassified	2102	Downstream
ST90ORE_a15_2A_20	NA_UA	1166	1530	+	3632	3819	ZymTri_2023_family_250	Unclassified	2102	Downstream
ST90ORE_a12_4A_4	NA_UA	219	583	+	2685	2792	ZymTri_2023_family_250	Unclassified	2102	Downstream
ST90ORE_a12_4A_11	NA_UA	1154	1518	+	3620	3727	ZymTri_2023_family_250	Unclassified	2102	Downstream
ST15ORE_Ste_B8	NA_UA	2134	2498	+	4600	8644	ZymTri_2023_family_250	Unclassified	2102	Downstream
ST15ORE_Ste_B4	NA_UA	1960	2324	+	4426	4639	ZymTri_2023_family_250	Unclassified	2102	Downstream
ST15ORE_Ste_B24	NA_UA	2123	2487	+	4589	4802	ZymTri_2023_family_250	Unclassified	2102	Downstream
ST15ORE_Ste_A24	NA_UA	1176	1540	+	3642	6620	ZymTri_2023_family_250	Unclassified	2102	Downstream
ST15ORE_Ste_A17	NA_UA	2123	2487	+	4589	7612	ZymTri_2023_family_250	Unclassified	2102	Downstream
ST15ORE_Ste_A10	NA_UA	1404	1768	+	3870	6644	ZymTri_2023_family_250	Unclassified	2102	Downstream
ST15ORE_Mad_E6	NA_UA	2123	2487	+	4589	6390	ZymTri_2023_family_250	Unclassified	2102	Downstream
ST15ORE_Mad_D2	NA_UA	2134	2498	+	4600	6004	ZymTri_2023_family_250	Unclassified	2102	Downstream
ST15ORE_Mad_C6	NA_UA	1404	1768	+	3870	7914	ZymTri_2023_family_250	Unclassified	2102	Downstream
ST15ORE_Mad_B3	NA_UA	2134	2498	+	4600	7117	ZymTri_2023_family_250	Unclassified	2102	Downstream
Missouri_1994_ST94MO35a_1	NA_UA	2123	2487	+	4589	4840	ZymTri_2023_family_250	Unclassified	2102	Downstream
Missouri_1994_ST94Mo31a_1	NA_UA	3122	3486	+	5588	5825	ZymTri_2023_family_250	Unclassified	2102	Downstream
Missouri_1994_ST94MO24a_1	NA_UA	2121	2485	+	4587	4800	ZymTri_2023_family_250	Unclassified	2102	Downstream
Missouri_1994_ST94MO17a_1	NA_UA	1655	2019	+	4121	4548	ZymTri_2023_family_250	Unclassified	2102	Downstream
Indiana_1993_I22a_1	NA_UA	2488	2852	+	4954	5155	ZymTri_2023_family_250	Unclassified	2102	Downstream
California_1989_CF31C_ST52	NA_UA	3147	3511	+	5613	5850	ZymTri_2023_family_250	Unclassified	2102	Downstream
California_1989_CC22C_ST16	NA_UA	3614	3978	+	6080	6343	ZymTri_2023_family_250	Unclassified	2102	Downstream
California_1989_CB11A_ST1	NA_UA	2130	2494	+	4596	4847	ZymTri_2023_family_250	Unclassified	2102	Downstream
ST99CH_3H4	Europe	1138	1502	+	3604	4510	ZymTri_2023_family_250	Unclassified	2102	Downstream
ST15NZ_St_15642_22	OC_New-Zealand	1563	1927	+	4029	4161	ZymTri_2023_family_250	Unclassified	2102	Downstream
ST15NZ_St_15642_15	OC_New-Zealand	1563	1927	+	4029	5095	ZymTri_2023_family_250	Unclassified	2102	Downstream
ST15NZ_St_15601_9	OC_New-Zealand	1120	1484	+	3586	4652	ZymTri_2023_family_250	Unclassified	2102	Downstream
ST13NZ_St13_4_3	OC_New-Zealand	1154	1518	+	3620	3891	ZymTri_2023_family_250	Unclassified	2102	Downstream
ST10FR_Biog_G94	Europe	1398	1762	+	3864	4086	ZymTri_2023_family_250	Unclassified	2102	Downstream
ST10CRI_0616	Europe	434	798	+	2900	3966	ZymTri_2023_family_250	Unclassified	2102	Downstream
ST09FR_Biog_G52	Europe	1403	1767	+	3869	4935	ZymTri_2023_family_250	Unclassified	2102	Downstream
09STF081	Europe	213984	214348	+	216450	216569	ZymTri_2023_family_250	Unclassified	2102	Downstream
09STF007	Europe	1585	1949	+	4051	5117	ZymTri_2023_family_250	Unclassified	2102	Downstream
09STD003	Europe	4624	4988	+	7090	8003	ZymTri_2023_family_250	Unclassified	2102	Downstream
08STF063	Europe	7995	8359	+	10461	10867	ZymTri_2023_family_250	Unclassified	2102	Downstream
ST99CH_3F5	Europe	2101	2465	+	4567	4699	ZymTri_2023_family_250	Unclassified	2102	Downstream
ST99CH_3F4	Europe	2141	2505	+	4607	4739	ZymTri_2023_family_250	Unclassified	2102	Downstream
ST99CH_3D5	Europe	2131	2495	+	4597	4729	ZymTri_2023_family_250	Unclassified	2102	Downstream
ST16CH_3N8	Europe	5309	5673	+	7775	7907	ZymTri_2023_family_250	Unclassified	2102	Downstream
ST16CH_3E23	Europe	2101	2465	+	4567	4782	ZymTri_2023_family_250	Unclassified	2102	Downstream
ST16CH_3B8	Europe	1988	2352	+	4454	4586	ZymTri_2023_family_250	Unclassified	2102	Downstream
ST16CH_2P7	Europe	1297	1661	+	3763	7792	ZymTri_2023_family_250	Unclassified	2102	Downstream
ST16CH_2C1	Europe	1879	2243	+	4345	4542	ZymTri_2023_family_250	Unclassified	2102	Downstream
ST16CH_1I3	Europe	1154	1518	+	3620	4190	ZymTri_2023_family_250	Unclassified	2102	Downstream
ST16CH_1F19	Europe	437	801	+	2903	3071	ZymTri_2023_family_250	Unclassified	2102	Downstream
ST15NZ_St_15642_2	OC_New-Zealand	1713	2077	+	4179	4450	ZymTri_2023_family_250	Unclassified	2102	Downstream
ST15NZ_St_15601_6	OC_New-Zealand	1393	1757	+	3859	4130	ZymTri_2023_family_250	Unclassified	2102	Downstream
ST15NZ_St_15601_13	OC_New-Zealand	1750	2114	+	4216	4464	ZymTri_2023_family_250	Unclassified	2102	Downstream
ST13NZ_St13_9_2	OC_New-Zealand	1713	2077	+	4179	4872	ZymTri_2023_family_250	Unclassified	2102	Downstream
ST13NZ_St13_7_2	OC_New-Zealand	1120	1484	+	3586	3857	ZymTri_2023_family_250	Unclassified	2102	Downstream
ST13NZ_St13_7_1	OC_New-Zealand	1120	1484	+	3586	3640	ZymTri_2023_family_250	Unclassified	2102	Downstream
ST13NZ_St13_5_3	OC_New-Zealand	1393	1757	+	3859	4107	ZymTri_2023_family_250	Unclassified	2102	Downstream
ST10FR_Biog_G103	Europe	2101	2465	+	4567	4699	ZymTri_2023_family_250	Unclassified	2102	Downstream
ST10FR_Biog_G098	Europe	2110	2474	+	4576	5778	ZymTri_2023_family_250	Unclassified	2102	Downstream
ST10FR_Biog_G093	Europe	1482	1846	+	3948	6715	ZymTri_2023_family_250	Unclassified	2102	Downstream
ST09FR_Biog_I03	Europe	2101	2465	+	4567	4699	ZymTri_2023_family_250	Unclassified	2102	Downstream
ST09FR_Biog_G35	Europe	2101	2465	+	4567	4699	ZymTri_2023_family_250	Unclassified	2102	Downstream
10STF253	Europe	2010	2374	+	4476	6933	ZymTri_2023_family_250	Unclassified	2102	Downstream
10STF248	Europe	1121	1485	+	3587	7555	ZymTri_2023_family_250	Unclassified	2102	Downstream
09STF098	Europe	9090	9454	+	11556	15585	ZymTri_2023_family_250	Unclassified	2102	Downstream
09STF094	Europe	2120	2484	+	4586	5195	ZymTri_2023_family_250	Unclassified	2102	Downstream
09STF032	Europe	1099	1463	+	3565	4701	ZymTri_2023_family_250	Unclassified	2102	Downstream
09STF027	Europe	2125	2489	+	4591	4997	ZymTri_2023_family_250	Unclassified	2102	Downstream
09STF013	Europe	1850	2214	+	4316	4509	ZymTri_2023_family_250	Unclassified	2102	Downstream
09STD079	Europe	2123	2487	+	4589	5201	ZymTri_2023_family_250	Unclassified	2102	Downstream
08STF048	Europe	2126	2490	+	4592	10044	ZymTri_2023_family_250	Unclassified	2102	Downstream
08STF036	Europe	2562	2926	+	5028	5182	ZymTri_2023_family_250	Unclassified	2102	Downstream
06STCZ007	Europe	2010	2374	+	4476	4630	ZymTri_2023_family_250	Unclassified	2102	Downstream
05STIR001	Europe	2123	2487	+	4589	7617	ZymTri_2023_family_250	Unclassified	2102	Downstream
05STD001_1	Europe	2123	2487	+	4589	5655	ZymTri_2023_family_250	Unclassified	2102	Downstream
05STCH001_1	Europe	2123	2487	+	4589	4867	ZymTri_2023_family_250	Unclassified	2102	Downstream
Tunisia_2008_ST08TN_33_6_6	MEA_North-Africa	1803	2167	+	4269	4743	ZymTri_2023_family_250	Unclassified	2102	Downstream
Tunisia_2008_ST08TN_33_5_8	MEA_North-Africa	74001	74365	+	76467	77386	ZymTri_2023_family_250	Unclassified	2102	Downstream
Tunisia_2008_ST08TN_33_4_9	MEA_North-Africa	1648	2012	+	4114	5033	ZymTri_2023_family_250	Unclassified	2102	Downstream
STnnJGI_SRR4235104	MEA_North-Africa	1218	1582	+	3684	3804	ZymTri_2023_family_250	Unclassified	2102	Downstream
ST16CH_1N25	Europe	434	798	+	2900	3385	ZymTri_2023_family_250	Unclassified	2102	Downstream
ST13FR_Biog_SeptoDur88	MEA_North-Africa	45263	45627	+	47729	48648	ZymTri_2023_family_250	Unclassified	2102	Downstream
ST10FR_Biog_G83	Europe	2108	2472	+	4574	6203	ZymTri_2023_family_250	Unclassified	2102	Downstream
ST09FR_Biog_G31	Europe	2098	2462	+	4564	6476	ZymTri_2023_family_250	Unclassified	2102	Downstream
09STF014	Europe	2120	2484	+	4586	8615	ZymTri_2023_family_250	Unclassified	2102	Downstream
Tunisia_2008_ST08TN_33_8_7	MEA_North-Africa	1347	1711	+	3813	4732	ZymTri_2023_family_250	Unclassified	2102	Downstream
ST99CH_3D3	Europe	1147	1511	+	3613	3745	ZymTri_2023_family_250	Unclassified	2102	Downstream
10ST_Syn_D005	Europe	4308	3944	-	1383	1842	ZymTri_2023_family_250	Unclassified	2102	Downstream
10ST_Syn_D003	Europe	13081	12717	-	10156	10615	ZymTri_2023_family_250	Unclassified	2102	Downstream
09STIR022_4	Europe	32685	32321	-	29760	30219	ZymTri_2023_family_250	Unclassified	2102	Downstream
08STD018	Europe	5055	4691	-	2130	2589	ZymTri_2023_family_250	Unclassified	2102	Downstream
Texas_1995_ST94TX_PG3a_1	NA_UA	4822	4458	-	2	2356	ZymTri_2023_family_250	Unclassified	2102	Downstream
Texas_1994_ST94TX_PA2a_1	NA_UA	3726	3362	-	1	1260	ZymTri_2023_family_250	Unclassified	2102	Downstream
STnnJGI_SRR7073431	NA_UA	2718	2354	-	1	252	ZymTri_2023_family_250	Unclassified	2102	Downstream
STnnJGI_SRR7073427	NA_UA	8626	8262	-	3137	6160	ZymTri_2023_family_250	Unclassified	2102	Downstream
STnnJGI_SRR7073288	NA_UA	10124	9760	-	7047	7658	ZymTri_2023_family_250	Unclassified	2102	Downstream
STnnJGI_SRR7073263	NA_UA	10940	10576	-	5451	8474	ZymTri_2023_family_250	Unclassified	2102	Downstream
ST92ISR_Ar_22f	MEA_Israel	2658	2294	-	1	192	ZymTri_2023_family_250	Unclassified	2102	Downstream
ST92ISR_Ar_21a	MEA_Israel	2860	2496	-	1	394	ZymTri_2023_family_250	Unclassified	2102	Downstream
ST92ISR_Ar_1j	MEA_Israel	2696	2332	-	1	230	ZymTri_2023_family_250	Unclassified	2102	Downstream
ST90ORE_a15_4A_4	NA_UA	2574	2210	-	1	108	ZymTri_2023_family_250	Unclassified	2102	Downstream
ST90ORE_a15_3B_3	NA_UA	2574	2210	-	1	108	ZymTri_2023_family_250	Unclassified	2102	Downstream
ST90ORE_a15_3B_13	NA_UA	2574	2210	-	1	108	ZymTri_2023_family_250	Unclassified	2102	Downstream
ST90ORE_a15_2A_8	NA_UA	2574	2210	-	1	108	ZymTri_2023_family_250	Unclassified	2102	Downstream
ST90ORE_a15_2A_16	NA_UA	2574	2210	-	1	108	ZymTri_2023_family_250	Unclassified	2102	Downstream
ST15ORE_Ste_B3	NA_UA	6612	6248	-	102	4146	ZymTri_2023_family_250	Unclassified	2102	Downstream
ST15ORE_Ste_A6	NA_UA	4529	4165	-	1	2063	ZymTri_2023_family_250	Unclassified	2102	Downstream
ST15ORE_Ste_A21	NA_UA	13616	13252	-	7121	11150	ZymTri_2023_family_250	Unclassified	2102	Downstream
ST15ORE_Ste_A12	NA_UA	2718	2354	-	1	252	ZymTri_2023_family_250	Unclassified	2102	Downstream
ST15ORE_Mad_H2	NA_UA	2680	2316	-	1	214	ZymTri_2023_family_250	Unclassified	2102	Downstream
ST15ORE_Mad_H1	NA_UA	2718	2354	-	1	252	ZymTri_2023_family_250	Unclassified	2102	Downstream
ST15ORE_Mad_F1	NA_UA	9692	9328	-	3182	7226	ZymTri_2023_family_250	Unclassified	2102	Downstream
ST15ORE_Mad_E1	NA_UA	3871	3507	-	1	1405	ZymTri_2023_family_250	Unclassified	2102	Downstream
ST15ORE_Mad_C3	NA_UA	2894	2530	-	1	428	ZymTri_2023_family_250	Unclassified	2102	Downstream
ST15ORE_Mad_B5	NA_UA	4063	3699	-	1	1597	ZymTri_2023_family_250	Unclassified	2102	Downstream
ST15ORE_Mad_A5	NA_UA	2680	2316	-	1	214	ZymTri_2023_family_250	Unclassified	2102	Downstream
ST15ORE_Mad_A1	NA_UA	7500	7136	-	2675	5034	ZymTri_2023_family_250	Unclassified	2102	Downstream
Missouri_1994_ST94MO8a_1	NA_UA	2894	2530	-	1	428	ZymTri_2023_family_250	Unclassified	2102	Downstream
Missouri_1994_ST94MO2a_1	NA_UA	2680	2316	-	1	214	ZymTri_2023_family_250	Unclassified	2102	Downstream
Missouri_1994_ST94MO19a_1	NA_UA	2680	2316	-	1	214	ZymTri_2023_family_250	Unclassified	2102	Downstream
Indiana_1993_I33a_1	NA_UA	5102	4738	-	1	2636	ZymTri_2023_family_250	Unclassified	2102	Downstream
Indiana_1993_I31a_1	NA_UA	2680	2316	-	1	214	ZymTri_2023_family_250	Unclassified	2102	Downstream
California_1989_CH33C_ST97	NA_UA	4410	4046	-	1	1944	ZymTri_2023_family_250	Unclassified	2102	Downstream
California_1989_CF11A_ST44	NA_UA	3760	3396	-	1	1294	ZymTri_2023_family_250	Unclassified	2102	Downstream
California_1989_CE31B_ST42	NA_UA	5007	4643	-	1	2541	ZymTri_2023_family_250	Unclassified	2102	Downstream
08STF082	Europe	4494	4130	-	76	2028	ZymTri_2023_family_250	Unclassified	2102	Downstream
Tunisia_2008_ST08TN_33_6_9	MEA_North-Africa	4720	4356	-	1335	2254	ZymTri_2023_family_250	Unclassified	2102	Downstream
09STE001	MEA_North-Africa	3670	3306	-	285	1204	ZymTri_2023_family_250	Unclassified	2102	Downstream
STnnJGI_SRR4235079	Europe	5334	4970	-	1955	2868	ZymTri_2023_family_250	Unclassified	2102	Downstream
ST15NZ_St_15642_3	OC_New-Zealand	3594	3230	-	62	1128	ZymTri_2023_family_250	Unclassified	2102	Downstream
ST15NZ_St_15642_23	OC_New-Zealand	2599	2235	-	1	133	ZymTri_2023_family_250	Unclassified	2102	Downstream
ST15NZ_St_15601_20	OC_New-Zealand	2708	2344	-	1	242	ZymTri_2023_family_250	Unclassified	2102	Downstream
ST13NZ_St13_9_4	OC_New-Zealand	2708	2344	-	1	242	ZymTri_2023_family_250	Unclassified	2102	Downstream
ST13NZ_St13_9_1	OC_New-Zealand	3312	2948	-	1	846	ZymTri_2023_family_250	Unclassified	2102	Downstream
ST13NZ_St13_8_4	OC_New-Zealand	3312	2948	-	1	846	ZymTri_2023_family_250	Unclassified	2102	Downstream
10STGB031	Europe	2900	2536	-	327	434	ZymTri_2023_family_250	Unclassified	2102	Downstream
09STF015	Europe	2621	2257	-	1	155	ZymTri_2023_family_250	Unclassified	2102	Downstream
08STGB003	Europe	3719	3355	-	187	1253	ZymTri_2023_family_250	Unclassified	2102	Downstream
05STPL003_1	Europe	4077	3713	-	698	1611	ZymTri_2023_family_250	Unclassified	2102	Downstream
05STD031_1	Europe	4865	4501	-	1486	2399	ZymTri_2023_family_250	Unclassified	2102	Downstream
STnnJGI_SRR6447858	Europe	8436	8072	-	1941	5970	ZymTri_2023_family_250	Unclassified	2102	Downstream
STnnJGI_SRR5194482	Europe	2752	2388	-	1	286	ZymTri_2023_family_250	Unclassified	2102	Downstream
STnnJGI_SRR4235069	Europe	2621	2257	-	1	155	ZymTri_2023_family_250	Unclassified	2102	Downstream
ST99CH_3F1	Europe	2599	2235	-	1	133	ZymTri_2023_family_250	Unclassified	2102	Downstream
ST99CH_3C7	Europe	2599	2235	-	1	133	ZymTri_2023_family_250	Unclassified	2102	Downstream
ST99CH_3A10	Europe	2599	2235	-	1	133	ZymTri_2023_family_250	Unclassified	2102	Downstream
ST92ISR_Ar_12d	MEA_Israel	3038	2674	-	1	572	ZymTri_2023_family_250	Unclassified	2102	Downstream
ST16CH_3N48	Europe	3614	3250	-	2	1148	ZymTri_2023_family_250	Unclassified	2102	Downstream
ST16CH_2C7	Europe	2730	2366	-	1	264	ZymTri_2023_family_250	Unclassified	2102	Downstream
ST13NZ_St13_8_2	OC_New-Zealand	3213	2849	-	54	747	ZymTri_2023_family_250	Unclassified	2102	Downstream
ST13NZ_St13_8_1	OC_New-Zealand	3211	2847	-	52	745	ZymTri_2023_family_250	Unclassified	2102	Downstream
ST13NZ_St13_6_3	OC_New-Zealand	3213	2849	-	54	747	ZymTri_2023_family_250	Unclassified	2102	Downstream
ST13NZ_St13_6_2	OC_New-Zealand	3211	2847	-	52	745	ZymTri_2023_family_250	Unclassified	2102	Downstream
ST13NZ_St13_4_2	OC_New-Zealand	2738	2374	-	1	272	ZymTri_2023_family_250	Unclassified	2102	Downstream
ST13NZ_St13_4_1	OC_New-Zealand	3213	2849	-	54	747	ZymTri_2023_family_250	Unclassified	2102	Downstream
ST10FR_Biog_G70	Europe	2618	2254	-	1	152	ZymTri_2023_family_250	Unclassified	2102	Downstream
ST10FR_Biog_G101	Europe	3723	3359	-	1	1257	ZymTri_2023_family_250	Unclassified	2102	Downstream
ST09FR_Biog_G55	Europe	2599	2235	-	1	133	ZymTri_2023_family_250	Unclassified	2102	Downstream
ST09FR_Biog_G53	Europe	3338	2974	-	1	872	ZymTri_2023_family_250	Unclassified	2102	Downstream
ST09FR_Biog_G18	Europe	2599	2235	-	1	133	ZymTri_2023_family_250	Unclassified	2102	Downstream
ST09FR_Biog_G07	Europe	7471	7107	-	976	5005	ZymTri_2023_family_250	Unclassified	2102	Downstream
10STF202	Europe	6384	6020	-	1	3918	ZymTri_2023_family_250	Unclassified	2102	Downstream
10STF163	Europe	5511	5147	-	1773	3045	ZymTri_2023_family_250	Unclassified	2102	Downstream
10STF082	Europe	3527	3163	-	1	1061	ZymTri_2023_family_250	Unclassified	2102	Downstream
09STF109	Europe	3092	2728	-	221	626	ZymTri_2023_family_250	Unclassified	2102	Downstream
09STF079	Europe	3109	2745	-	87	643	ZymTri_2023_family_250	Unclassified	2102	Downstream
09STF068	Europe	9605	9241	-	4546	7139	ZymTri_2023_family_250	Unclassified	2102	Downstream
09STF056	Europe	14007	13643	-	7512	11541	ZymTri_2023_family_250	Unclassified	2102	Downstream
09STF031	Europe	14469	14105	-	7974	12003	ZymTri_2023_family_250	Unclassified	2102	Downstream
09STF028	Europe	3546	3182	-	141	1080	ZymTri_2023_family_250	Unclassified	2102	Downstream
09STE002	MEA_North-Africa	12311	11947	-	9757	9845	ZymTri_2023_family_250	Unclassified	2102	Downstream
09STD041	Europe	4651	4287	-	876	2185	ZymTri_2023_family_250	Unclassified	2102	Downstream
08STF089	Europe	2749	2385	-	122	283	ZymTri_2023_family_250	Unclassified	2102	Downstream
08STF052	Europe	5495	5131	-	92	3029	ZymTri_2023_family_250	Unclassified	2102	Downstream
08STCZ015	Europe	3613	3249	-	1	1147	ZymTri_2023_family_250	Unclassified	2102	Downstream
07STF041	Europe	10363	9999	-	3868	7897	ZymTri_2023_family_250	Unclassified	2102	Downstream
06STCZ045	Europe	6647	6283	-	152	4181	ZymTri_2023_family_250	Unclassified	2102	Downstream
05STPL002_1	Europe	2794	2430	-	1	328	ZymTri_2023_family_250	Unclassified	2102	Downstream
05STCH003_1	Europe	2730	2366	-	1	264	ZymTri_2023_family_250	Unclassified	2102	Downstream
Tunisia_2008_ST08TN_33_9_6	MEA_North-Africa	3848	3484	-	463	1382	ZymTri_2023_family_250	Unclassified	2102	Downstream
Tunisia_2008_ST08TN_33_7_4	MEA_North-Africa	3693	3329	-	308	1227	ZymTri_2023_family_250	Unclassified	2102	Downstream
Tunisia_2008_ST08TN_33_6_2	MEA_North-Africa	3848	3484	-	463	1382	ZymTri_2023_family_250	Unclassified	2102	Downstream
STnnJGI_SRR6831004	MEA_North-Africa	4325	3961	-	940	1859	ZymTri_2023_family_250	Unclassified	2102	Downstream
ST16CH_3D10	Europe	2708	2344	-	1	242	ZymTri_2023_family_250	Unclassified	2102	Downstream
ST16ALG_Biog_Alg74	MEA_North-Africa	2618	2254	-	1	152	ZymTri_2023_family_250	Unclassified	2102	Downstream
ST09FR_Biog_G47	Europe	5175	4811	-	190	2709	ZymTri_2023_family_250	Unclassified	2102	Downstream
ST16CH_3A16	Europe	1718	2082	+	4185	4376	ZymTri_2023_family_250	Unclassified	2103	Downstream
08STB011	Europe	7290	6926	-	3909	4823	ZymTri_2023_family_250	Unclassified	2103	Downstream
ST16CH_1C52	Europe	2576	2212	-	1	109	ZymTri_2023_family_250	Unclassified	2103	Downstream
ST09FR_Biog_G57	Europe	3437	3073	-	56	970	ZymTri_2023_family_250	Unclassified	2103	Downstream
06STCZ044	Europe	6569	6205	-	3188	4102	ZymTri_2023_family_250	Unclassified	2103	Downstream
06STCZ023	Europe	4503	4139	-	1122	2036	ZymTri_2023_family_250	Unclassified	2103	Downstream
05STPL005_1	Europe	4032	3668	-	651	1565	ZymTri_2023_family_250	Unclassified	2103	Downstream
STnnJGI_SRR4235062	NA_UA	2896	2532	-	1	428	ZymTri_2023_family_250	Unclassified	2104	Downstream
Tunisia_2008_ST08TN_33_8_9	MEA_North-Africa	3172	2808	-	269	703	ZymTri_2023_family_250	Unclassified	2105	Downstream
06STIR008	Europe	7816	8180	+	10286	11030	ZymTri_2023_family_1222	LINE	2106	Downstream
Tunisia_2008_ST08TN_33_8_4	MEA_North-Africa	2618	2254	-	1	142	ZymTri_2023_family_243	LTR/Gypsy	2112	Downstream
ST15ORE_Mad_E3	NA_UA	2590	2254	-	1	131	ZymTri_2023_family_250	Unclassified	2123	Downstream
ST92UK_XB16_1	Europe	2488	2824	+	4948	5056	ZymTri_2023_family_250	Unclassified	2124	Downstream
ST90ORE_a15_4A_7	NA_UA	1362	1698	+	3822	3916	ZymTri_2023_family_250	Unclassified	2124	Downstream
ST90ORE_a15_4A_15	NA_UA	437	773	+	2897	3005	ZymTri_2023_family_250	Unclassified	2124	Downstream
ST90ORE_a15_4A_13	NA_UA	437	773	+	2897	3022	ZymTri_2023_family_250	Unclassified	2124	Downstream
ST90ORE_a15_4A_10	NA_UA	437	773	+	2897	3005	ZymTri_2023_family_250	Unclassified	2124	Downstream
ST90ORE_a15_3B_18	NA_UA	437	773	+	2897	2950	ZymTri_2023_family_250	Unclassified	2124	Downstream
ST90ORE_a12_4A_5	NA_UA	1246	1582	+	3706	3904	ZymTri_2023_family_250	Unclassified	2124	Downstream
ST90ORE_a12_4A_2	NA_UA	442	778	+	2902	3897	ZymTri_2023_family_250	Unclassified	2124	Downstream
ST90ORE_a12_3B_9	NA_UA	1350	1686	+	3810	3918	ZymTri_2023_family_250	Unclassified	2124	Downstream
ST90ORE_a12_3B_7	NA_UA	1446	1782	+	3906	4014	ZymTri_2023_family_250	Unclassified	2124	Downstream
ST90ORE_a12_3B_6	NA_UA	1116	1452	+	3576	3684	ZymTri_2023_family_250	Unclassified	2124	Downstream
ST90ORE_a12_3B_21	NA_UA	442	778	+	2902	3010	ZymTri_2023_family_250	Unclassified	2124	Downstream
ST90ORE_a12_3B_18	NA_UA	2051	2387	+	4511	4619	ZymTri_2023_family_250	Unclassified	2124	Downstream
ST90ORE_a12_3B_15	NA_UA	437	773	+	2897	3005	ZymTri_2023_family_250	Unclassified	2124	Downstream
ST15ORE_Mad_A4	NA_UA	459	795	+	2919	3205	ZymTri_2023_family_250	Unclassified	2124	Downstream
ST10FR_Biog_G73	Europe	1531	1867	+	3991	4099	ZymTri_2023_family_250	Unclassified	2124	Downstream
Indiana_1993_I1a_1	NA_UA	2077	2413	+	4537	4667	ZymTri_2023_family_250	Unclassified	2124	Downstream
08STCH005	Europe	2073	2409	+	4533	4663	ZymTri_2023_family_250	Unclassified	2124	Downstream
ST90ORE_a12_4A_1	NA_UA	1326	1662	+	3786	3911	ZymTri_2023_family_250	Unclassified	2124	Downstream
STnnJGI_SRR4235099	NA_UA	2747	2411	-	1	287	ZymTri_2023_family_250	Unclassified	2124	Downstream
ST99CH_3C4	Europe	3363	3027	-	1	903	ZymTri_2023_family_250	Unclassified	2124	Downstream
ST92UK_Pla2	Europe	3007	2671	-	1	547	ZymTri_2023_family_250	Unclassified	2124	Downstream
ST90ORE_a15_4A_2	NA_UA	2569	2233	-	1	109	ZymTri_2023_family_250	Unclassified	2124	Downstream
ST90ORE_a15_4A_17	NA_UA	2569	2233	-	1	109	ZymTri_2023_family_250	Unclassified	2124	Downstream
ST90ORE_a15_4A_11	NA_UA	2613	2277	-	1	153	ZymTri_2023_family_250	Unclassified	2124	Downstream
ST90ORE_a15_3B_9	NA_UA	2569	2233	-	1	109	ZymTri_2023_family_250	Unclassified	2124	Downstream
ST90ORE_a15_3B_6	NA_UA	2882	2546	-	1	422	ZymTri_2023_family_250	Unclassified	2124	Downstream
ST90ORE_a15_3B_5	NA_UA	2569	2233	-	1	109	ZymTri_2023_family_250	Unclassified	2124	Downstream
ST90ORE_a15_3B_19	NA_UA	2569	2233	-	1	109	ZymTri_2023_family_250	Unclassified	2124	Downstream
ST90ORE_a15_3B_15	NA_UA	3078	2742	-	1	618	ZymTri_2023_family_250	Unclassified	2124	Downstream
ST90ORE_a15_3B_10	NA_UA	2569	2233	-	1	109	ZymTri_2023_family_250	Unclassified	2124	Downstream
ST90ORE_a12_3B_3	NA_UA	2569	2233	-	1	109	ZymTri_2023_family_250	Unclassified	2124	Downstream
ST90ORE_a12_3B_14	NA_UA	2586	2250	-	1	126	ZymTri_2023_family_250	Unclassified	2124	Downstream
ST90ORE_a12_3B_11	NA_UA	3076	2740	-	1	616	ZymTri_2023_family_250	Unclassified	2124	Downstream
ST15ORE_Ste_A20	NA_UA	3080	2744	-	91	620	ZymTri_2023_family_250	Unclassified	2124	Downstream
09STF004	Europe	12593	12257	-	6756	10133	ZymTri_2023_family_250	Unclassified	2124	Downstream
ST99CH_SW5	Europe	2548	2184	-	1	55	ZymTri_2023_family_1222	LINE	2129	Downstream
05STD069_1	Europe	2594	2230	-	1	101	ZymTri_2023_family_1222	LINE	2129	Downstream
STnnJGI_SRR4235088	Europe	3643	4007	+	6158	6208	ZymTri_2023_family_1222	LINE	2151	Downstream
Iran_2001_STIR01A48b	MEA_Iran	1357	1721	+	4002	4167	ZymTri_2023_family_605	LINE	2281	Downstream
Yemen_1992_YEQ2	MEA_Israel	808	1172	+	3631	3853	ZymTri_2023_family_250	Unclassified	2459	Downstream
ST92ISR_Ar_5g	MEA_Israel	757	1121	+	3580	3688	ZymTri_2023_family_250	Unclassified	2459	Downstream
ST92ISR_Ar_1b	MEA_Israel	3108	2744	-	63	285	ZymTri_2023_family_250	Unclassified	2459	Downstream
ST92ISR_Ar_5a	MEA_Israel	412	776	+	3236	3343	ZymTri_2023_family_250	Unclassified	2460	Downstream
ST92ISR_Ar_17d	MEA_Israel	2934	2570	-	1	108	ZymTri_2023_family_250	Unclassified	2462	Downstream
STnnJGI_SRR5194535	MEA_Iran	86746	87110	+	91136	92103	ZymTri_2023_family_607	LTR/Gypsy	4026	Downstream
STnnJGI_SRR5194533	MEA_Iran	13670	13306	-	8313	9280	ZymTri_2023_family_607	LTR/Gypsy	4026	Downstream
Uruguay_1993_STUR93_LH4a_1	SA_East	34357	34721	+	39677	39779	ZymTri_2023_family_605	LINE	4956	Downstream
Uruguay_1993_STUR93_LF2b_1	SA_East	1506	1870	+	6826	8315	ZymTri_2023_family_605	LINE	4956	Downstream
Uruguay_1993_STUR93_LA4a_1	SA_East	1273	1637	+	6593	8081	ZymTri_2023_family_605	LINE	4956	Downstream
Uruguay_1993_STUR93_EC3d_1	SA_East	34292	34656	+	39612	39745	ZymTri_2023_family_605	LINE	4956	Downstream
Uruguay_1993_STUR93_EC2b_1	SA_East	1310	1674	+	6630	8111	ZymTri_2023_family_605	LINE	4956	Downstream
Uruguay_1993_STUR93_EC1c_1	SA_East	1217	1581	+	6537	7566	ZymTri_2023_family_605	LINE	4956	Downstream
STnnJGI_SRR6831009	SA_East	1316	1680	+	6636	8125	ZymTri_2023_family_605	LINE	4956	Downstream
STnnJGI_SRR5194606	Europe	27642	28006	+	32962	36060	ZymTri_2023_family_605	LINE	4956	Downstream
STnnJGI_SRR4235097	SA_East	40650	41014	+	45970	46571	ZymTri_2023_family_605	LINE	4956	Downstream
STnnJGI_SRR4235091	SA_East	1226	1590	+	6546	6776	ZymTri_2023_family_605	LINE	4956	Downstream
ST93URU_EE4a_1	SA_East	34247	34611	+	39567	39677	ZymTri_2023_family_605	LINE	4956	Downstream
ST92ISR_Ar_4b	MEA_Israel	1195	1559	+	6515	6667	ZymTri_2023_family_605	LINE	4956	Downstream
ST92ISR_Ar_2b	MEA_Israel	201984	202348	+	207304	207598	ZymTri_2023_family_605	LINE	4956	Downstream
ST92ISR_Ar_19e	MEA_Israel	1195	1559	+	6515	6591	ZymTri_2023_family_605	LINE	4956	Downstream
ST92ISR_Ar_17i	MEA_Israel	1348	1712	+	6668	6821	ZymTri_2023_family_605	LINE	4956	Downstream
ST92ISR_Ar_16h	MEA_Israel	1278	1642	+	6598	6655	ZymTri_2023_family_605	LINE	4956	Downstream
ST92ISR_Ar_15a	MEA_Israel	1278	1642	+	6598	6655	ZymTri_2023_family_605	LINE	4956	Downstream
ST09FR_Biog_G23	Europe	1188	1552	+	6508	6565	ZymTri_2023_family_605	LINE	4956	Downstream
Israel_1993_ISXBetD4a_1	MEA_Israel	1210	1574	+	6530	7097	ZymTri_2023_family_605	LINE	4956	Downstream
Israel_1992_ISZB3a_1	MEA_Israel	1220	1584	+	6540	8139	ZymTri_2023_family_605	LINE	4956	Downstream
Iran_2001_STIR01A18b	MEA_Iran	1328	1692	+	6648	8229	ZymTri_2023_family_605	LINE	4956	Downstream
Argentina_2000_BOO71_EI1a2p	SA_East	19319	19683	+	24639	24741	ZymTri_2023_family_605	LINE	4956	Downstream
Argentina_2000_BOO59_C4a2	SA_East	34845	35209	+	40165	45907	ZymTri_2023_family_605	LINE	4956	Downstream
Argentina_2000_BOO54_F8b1	SA_East	44298	44662	+	49618	49720	ZymTri_2023_family_605	LINE	4956	Downstream
Argentina_2000_BOO36_B4a1	SA_East	20666	21030	+	25986	29400	ZymTri_2023_family_605	LINE	4956	Downstream
Argentina_2000_BOO28_F15b2	SA_East	1210	1574	+	6530	9632	ZymTri_2023_family_605	LINE	4956	Downstream
Argentina_2000_BOO10_F9a2	SA_East	1317	1681	+	6637	7798	ZymTri_2023_family_605	LINE	4956	Downstream
09STD059	Europe	2150	2514	+	7470	10568	ZymTri_2023_family_605	LINE	4956	Downstream
06STCZ036	Europe	1360	1724	+	6680	6788	ZymTri_2023_family_605	LINE	4956	Downstream
Uruguay_1993_STUR93_EE2a_1	SA_East	1457	1821	+	6777	7476	ZymTri_2023_family_605	LINE	4956	Downstream
STnnJGI_SRR5194588	Europe	5403	5039	-	2	83	ZymTri_2023_family_605	LINE	4956	Downstream
Uruguay_1993_STUR93_EG4c_1	SA_East	6482	6118	-	1	1162	ZymTri_2023_family_605	LINE	4956	Downstream
Uruguay_1993_STUR93_EG4a_3	SA_East	5893	5529	-	1	573	ZymTri_2023_family_605	LINE	4956	Downstream
Uruguay_1993_STUR93_EE3a_1	SA_East	6912	6548	-	1	1592	ZymTri_2023_family_605	LINE	4956	Downstream
Uruguay_1993_STUR93_EE1d_1	SA_East	6262	5898	-	1	942	ZymTri_2023_family_605	LINE	4956	Downstream
Uruguay_1993_STUR93_ED3b_1	SA_East	24350	23986	-	13267	19030	ZymTri_2023_family_605	LINE	4956	Downstream
Uruguay_1993_STUR93_EC1b_1	SA_East	5423	5059	-	1	103	ZymTri_2023_family_605	LINE	4956	Downstream
STnnJGI_SRR5194590	MEA_Iran	6902	6538	-	1	1582	ZymTri_2023_family_605	LINE	4956	Downstream
STnnJGI_SRR4235087	SA_East	6960	6596	-	1	1640	ZymTri_2023_family_605	LINE	4956	Downstream
STnnJGI_SRR4235080	SA_East	6786	6422	-	134	1466	ZymTri_2023_family_605	LINE	4956	Downstream
STnnJGI_SRR4235071	MEA_Iran	5454	5090	-	1	134	ZymTri_2023_family_605	LINE	4956	Downstream
ST92ISR_Ar_12f	MEA_Israel	5381	5017	-	1	61	ZymTri_2023_family_605	LINE	4956	Downstream
ST92ISR_Ar_12e	MEA_Israel	5482	5118	-	1	162	ZymTri_2023_family_605	LINE	4956	Downstream
ST92ISR_Ar_11i	MEA_Israel	5378	5014	-	1	58	ZymTri_2023_family_605	LINE	4956	Downstream
Israel_1993_ISXBetC2a_1	MEA_Israel	5400	5036	-	1	80	ZymTri_2023_family_605	LINE	4956	Downstream
Israel_1992_ISZH2a	MEA_Israel	6919	6555	-	1	1599	ZymTri_2023_family_605	LINE	4956	Downstream
Israel_1992_ISZF2a_1	MEA_Israel	7179	6815	-	1	1859	ZymTri_2023_family_605	LINE	4956	Downstream
Israel_1992_ISZE1b_2	MEA_Israel	8061	7697	-	1	2741	ZymTri_2023_family_605	LINE	4956	Downstream
Israel_1992_ISZC1a	MEA_Israel	6874	6510	-	1	1554	ZymTri_2023_family_605	LINE	4956	Downstream
Israel_1992_ISZA1c	MEA_Israel	5423	5059	-	1	103	ZymTri_2023_family_605	LINE	4956	Downstream
Israel_1992_ISYD3a_1	MEA_Israel	11656	11292	-	3238	6336	ZymTri_2023_family_605	LINE	4956	Downstream
Iran_2001_STIR01B83b	MEA_Iran	7994	7630	-	1	2674	ZymTri_2023_family_605	LINE	4956	Downstream
Iran_2001_STIR01B76a	MEA_Iran	11990	11626	-	3572	6670	ZymTri_2023_family_605	LINE	4956	Downstream
Argentina_2000_BOO9_F15a2	SA_East	6437	6073	-	1	1117	ZymTri_2023_family_605	LINE	4956	Downstream
Argentina_2000_BOO61_FI5b2p	SA_East	6940	6576	-	1	1620	ZymTri_2023_family_605	LINE	4956	Downstream
Argentina_2000_BOO32_B5a1	SA_East	16499	16135	-	9138	11179	ZymTri_2023_family_605	LINE	4956	Downstream
09STD062	Europe	12025	11661	-	4320	6705	ZymTri_2023_family_605	LINE	4956	Downstream
09STD024	Europe	17728	17364	-	5125	12408	ZymTri_2023_family_605	LINE	4956	Downstream
06STCZ003	Europe	10654	10290	-	2236	5334	ZymTri_2023_family_605	LINE	4956	Downstream
ST16CH_1X1	Europe	5378	5014	-	1	58	ZymTri_2023_family_605	LINE	4956	Downstream
STnnJGI_SRR5194593	MEA_Iran	4409	4773	+	9733	12619	ZymTri_2023_family_605	LINE	4960	Downstream
STnnJGI_SRR5194532	MEA_Iran	1255	1619	+	6579	8165	ZymTri_2023_family_605	LINE	4960	Downstream
Israel_1993_ISXBetH3a_4	MEA_Israel	1270	1634	+	6594	8189	ZymTri_2023_family_605	LINE	4960	Downstream
Israel_1992_ISYH1a	MEA_Israel	1293	1657	+	6617	6715	ZymTri_2023_family_605	LINE	4960	Downstream
Iran_2001_STIR01A78b	MEA_Iran	1351	1715	+	6675	8281	ZymTri_2023_family_605	LINE	4960	Downstream
Iran_2001_STIR01A32a	MEA_Iran	4509	4873	+	9833	11439	ZymTri_2023_family_605	LINE	4960	Downstream
Israel_1992_ISYB1b	MEA_Israel	5454	5090	-	1	130	ZymTri_2023_family_605	LINE	4960	Downstream
ST16CH_1L32	Europe	2164	2528	+	7491	7548	ZymTri_2023_family_605	LINE	4963	Downstream
ST15ORE_Ste_A5	NA_UA	5990	5626	-	1	74	ZymTri_2023_family_697	Unclassified	5552	Downstream
ST90ORE_a12_3B_2	NA_UA	1376	1740	+	7640	7693	ZymTri_2023_family_148	LINE	5900	Downstream
ST90ORE_a12_3B_19	NA_UA	1182	1546	+	7446	7499	ZymTri_2023_family_148	LINE	5900	Downstream
ST15ORE_Ste_B5	NA_UA	2472	2836	+	8736	8811	ZymTri_2023_family_148	LINE	5900	Downstream
ST15ORE_Ste_B19	NA_UA	2216	2580	+	8480	8555	ZymTri_2023_family_148	LINE	5900	Downstream
ST15ORE_Ste_B18	NA_UA	2216	2580	+	8480	8555	ZymTri_2023_family_148	LINE	5900	Downstream
ST15ORE_Ste_B17	NA_UA	2216	2580	+	8480	9289	ZymTri_2023_family_1222	LINE	5900	Downstream
ST15ORE_Ste_B16	NA_UA	2286	2650	+	8550	8625	ZymTri_2023_family_148	LINE	5900	Downstream
ST15ORE_Ste_B14	NA_UA	1217	1581	+	7481	7555	ZymTri_2023_family_148	LINE	5900	Downstream
ST15ORE_Ste_B11	NA_UA	2216	2580	+	8480	8555	ZymTri_2023_family_148	LINE	5900	Downstream
ST15ORE_Ste_A9	NA_UA	2137	2501	+	8401	8476	ZymTri_2023_family_148	LINE	5900	Downstream
ST15ORE_Ste_A2	NA_UA	1226	1590	+	7490	7563	ZymTri_2023_family_148	LINE	5900	Downstream
ST15ORE_Ste_A27	NA_UA	2216	2580	+	8480	8554	ZymTri_2023_family_148	LINE	5900	Downstream
ST15ORE_Ste_A23	NA_UA	2216	2580	+	8480	8555	ZymTri_2023_family_148	LINE	5900	Downstream
ST15ORE_Ste_A16	NA_UA	1366	1730	+	7630	8439	ZymTri_2023_family_1222	LINE	5900	Downstream
ST15ORE_Ste_A14	NA_UA	1226	1590	+	7490	7564	ZymTri_2023_family_148	LINE	5900	Downstream
ST15ORE_Ste_A11	NA_UA	2218	2582	+	8482	8557	ZymTri_2023_family_148	LINE	5900	Downstream
ST15ORE_Mad_H7	NA_UA	2218	2582	+	8482	8557	ZymTri_2023_family_148	LINE	5900	Downstream
ST15ORE_Mad_H3	NA_UA	2216	2580	+	8480	8554	ZymTri_2023_family_148	LINE	5900	Downstream
ST15ORE_Mad_E2	NA_UA	1226	1590	+	7490	7564	ZymTri_2023_family_148	LINE	5900	Downstream
ST15ORE_Mad_C5	NA_UA	310	674	+	6574	6648	ZymTri_2023_family_148	LINE	5900	Downstream
ST15ORE_Mad_C4	NA_UA	2281	2645	+	8545	8621	ZymTri_2023_family_148	LINE	5900	Downstream
ST15ORE_Mad_B1	NA_UA	2186	2550	+	8450	8525	ZymTri_2023_family_148	LINE	5900	Downstream
ST15ORE_Mad_A7	NA_UA	2115	2479	+	8379	8452	ZymTri_2023_family_148	LINE	5900	Downstream
ST90ORE_a12_3B_17	NA_UA	6319	5955	-	1	55	ZymTri_2023_family_148	LINE	5900	Downstream
ST15ORE_Ste_B9	NA_UA	6340	5976	-	1	76	ZymTri_2023_family_148	LINE	5900	Downstream
ST15ORE_Ste_B23	NA_UA	6340	5976	-	1	76	ZymTri_2023_family_148	LINE	5900	Downstream
ST15ORE_Ste_B20	NA_UA	6340	5976	-	1	76	ZymTri_2023_family_148	LINE	5900	Downstream
ST15ORE_Ste_B1	NA_UA	6339	5975	-	1	75	ZymTri_2023_family_148	LINE	5900	Downstream
ST15ORE_Ste_B10	NA_UA	6339	5975	-	1	75	ZymTri_2023_family_148	LINE	5900	Downstream
ST15ORE_Ste_A8	NA_UA	6339	5975	-	1	75	ZymTri_2023_family_148	LINE	5900	Downstream
ST15ORE_Ste_A7	NA_UA	6341	5977	-	1	77	ZymTri_2023_family_148	LINE	5900	Downstream
ST15ORE_Ste_A4	NA_UA	6340	5976	-	1	76	ZymTri_2023_family_148	LINE	5900	Downstream
ST15ORE_Ste_A13	NA_UA	6340	5976	-	1	76	ZymTri_2023_family_148	LINE	5900	Downstream
ST15ORE_Mad_G3	NA_UA	6339	5975	-	1	75	ZymTri_2023_family_148	LINE	5900	Downstream
ST15ORE_Mad_G1	NA_UA	6340	5976	-	1	76	ZymTri_2023_family_148	LINE	5900	Downstream
ST15ORE_Mad_E5	NA_UA	6339	5975	-	1	75	ZymTri_2023_family_148	LINE	5900	Downstream
ST15ORE_Mad_E4	NA_UA	6379	6015	-	1	115	ZymTri_2023_family_148	LINE	5900	Downstream
ST15ORE_Mad_D6	NA_UA	6340	5976	-	1	76	ZymTri_2023_family_148	LINE	5900	Downstream
ST15ORE_Mad_D5	NA_UA	6339	5975	-	1	75	ZymTri_2023_family_148	LINE	5900	Downstream
ST15ORE_Mad_D1	NA_UA	6340	5976	-	1	76	ZymTri_2023_family_148	LINE	5900	Downstream
ST15ORE_Mad_C1	NA_UA	6341	5977	-	1	77	ZymTri_2023_family_148	LINE	5900	Downstream
Canada_1992_CNRA4b_1	NA_North	6340	5976	-	1	76	ZymTri_2023_family_148	LINE	5900	Downstream
ST15ORE_Ste_B7	NA_UA	1597	1961	+	9300	9375	ZymTri_2023_family_1335	LTR/Gypsy	7339	Downstream
ST15ORE_Ste_B6	NA_UA	1597	1961	+	9300	9376	ZymTri_2023_family_1335	LTR/Gypsy	7339	Downstream
ST15ORE_Ste_B2	NA_UA	1226	1590	+	8929	9002	ZymTri_2023_family_1335	LTR/Gypsy	7339	Downstream
ST15ORE_Ste_B21	NA_UA	1597	1961	+	9300	9376	ZymTri_2023_family_1335	LTR/Gypsy	7339	Downstream
ST15ORE_Ste_B15	NA_UA	1597	1961	+	9300	9374	ZymTri_2023_family_1335	LTR/Gypsy	7339	Downstream
ST15ORE_Ste_A3	NA_UA	1530	1894	+	9233	9309	ZymTri_2023_family_1335	LTR/Gypsy	7339	Downstream
ST15ORE_Ste_A22	NA_UA	1210	1574	+	8913	8988	ZymTri_2023_family_1335	LTR/Gypsy	7339	Downstream
ST15ORE_Ste_A19	NA_UA	1597	1961	+	9300	9374	ZymTri_2023_family_1335	LTR/Gypsy	7339	Downstream
ST15ORE_Mad_H4	NA_UA	332	696	+	8035	8110	ZymTri_2023_family_1335	LTR/Gypsy	7339	Downstream
ST15ORE_Mad_G2	NA_UA	1226	1590	+	8929	9647	ZymTri_2023_family_1335	LTR/Gypsy	7339	Downstream
ST15ORE_Mad_F5	NA_UA	1597	1961	+	9300	9375	ZymTri_2023_family_1335	LTR/Gypsy	7339	Downstream
ST15ORE_Mad_F4	NA_UA	13214	13578	+	20917	20990	ZymTri_2023_family_1335	LTR/Gypsy	7339	Downstream
ST15ORE_Mad_F3	NA_UA	1597	1961	+	9300	9376	ZymTri_2023_family_1335	LTR/Gypsy	7339	Downstream
ST15ORE_Mad_F2	NA_UA	1627	1991	+	9330	9404	ZymTri_2023_family_1335	LTR/Gypsy	7339	Downstream
ST15ORE_Mad_C7	NA_UA	1217	1581	+	8920	8995	ZymTri_2023_family_1335	LTR/Gypsy	7339	Downstream
ST15ORE_Mad_B4	NA_UA	1597	1961	+	9300	9375	ZymTri_2023_family_1335	LTR/Gypsy	7339	Downstream
ST15ORE_Mad_A6	NA_UA	1597	1961	+	9300	9375	ZymTri_2023_family_1335	LTR/Gypsy	7339	Downstream
ST15ORE_Ste_B22	NA_UA	7777	7413	-	1	74	ZymTri_2023_family_1335	LTR/Gypsy	7339	Downstream
ST15ORE_Ste_B12	NA_UA	7777	7413	-	1	74	ZymTri_2023_family_1335	LTR/Gypsy	7339	Downstream
ST15ORE_Ste_A1	NA_UA	8434	8070	-	1	731	ZymTri_2023_family_1335	LTR/Gypsy	7339	Downstream
ST15ORE_Ste_A18	NA_UA	7778	7414	-	1	75	ZymTri_2023_family_1335	LTR/Gypsy	7339	Downstream
Canada_1992_CNRE2a_2	NA_North	8362	8026	-	1	76	ZymTri_2023_family_243	LTR/Gypsy	7950	Downstream
STnnJGI_SRR4235111	SA_West	48172	48508	+	58249	58322	ZymTri_2023_family_981	LTR/Gypsy	9741	Downstream
