# Supplementary material for: Diversification, loss, and virulence gains of the major effector AvrStb6 during continental spread of the wheat pathogen Zymoseptoria tritici
Source: PLoS Pathog. 2025 Mar 31;21(3):e1012983. doi: 10.1371/journal.ppat.1012983 (PMC11984979; doi:10.1371/journal.ppat.1012983)
Supplement: S6 Table — (XLSX) [file ppat.1012983.s011.xlsx]

## Sheet: S6 Table
S6 Table: Isolates lacking AvrStb6 homologues, BLAST hit statistics, presence of copy-number variation, mapped read count in AvrStb6 ORF, N50 draft assembly.
Isolate_name	Scaffold with (partial) blast hit	BLAST_identity	BLAST_hit_length	BLAST_evalue	BLAST_bitscore	CNV (0: absent, 1: present)	CNV (mapped reads in 1kb interval)	CNV (mapped reads average chr 5)	Assembly N50 (bp)
09STIR012_3	scaffolds_NODE_2388_length_348_cov_1.136531	100	37	2.09e-08	69.4	0	6	71	191781
09STIR020_3		no hit	no hit	no hit	no hit	0	0	128	163810
09STIR023_3		no hit	no hit	no hit	no hit	0	0	50	154556
08STF136	scaffolds_NODE_1271_length_653_cov_1.092014	92.763	152	5.46e-54	220	0	10	110	135779
08STF051	scaffolds_NODE_5553_length_280_cov_1.068966	95.021	241	8.51e-102	379	0	14	86	130374
08STF006	scaffolds_NODE_8293_length_231_cov_0.740260	91.775	231	1.45e-84	322	0	6	81	128504
STnnJGI_SRR4235074		no hit	no hit	no hit	no hit	1	0	16	127434
10STGB007	scaffolds_NODE_4045_length_338_cov_0.685824	91.87	246	3.1e-91	344	0	6	100	127411
08STF094	scaffolds_NODE_7510_length_248_cov_0.730994	94.332	247	8.51e-102	379	0	5	84	123507
07STF058	scaffolds_NODE_729_length_2519_cov_56.452088	95.541	314	4.84e-139	503	1	490	113	122475
08STCZ016		no hit	no hit	no hit	no hit	0	1	104	118720
STnnJGI_SRR4235106	scaffolds_NODE_532_length_4627_cov_15.940879	87.879	330	1.41e-104	388	1	0	16	116998
06STCZ009	scaffolds_NODE_2783_length_370_cov_0.907850	97.987	149	1.16e-65	259	0	8	86	114478
ST16CH_1A27		no hit	no hit	no hit	no hit	0	2	57	113617
ST16CH_3O9		no hit	no hit	no hit	no hit	0	0	28	111252
ST16CH_1R24		no hit	no hit	no hit	no hit	0	0	14	108287
ST16CH_1M59		no hit	no hit	no hit	no hit	0	0	23	106374
ST16CH_2N5		no hit	no hit	no hit	no hit	0	0	17	104613
ST16CH_1M28		no hit	no hit	no hit	no hit	0	0	13	104507
ST16CH_1P7_2	scaffolds_NODE_676_length_2520_cov_7.568763	100	193	3.99e-95	357	1	33	13	102318
09STF046	scaffolds_NODE_2155_length_313_cov_0.711864	95.541	157	1.94e-63	252	0	1	81	96431
ST16CH_1H34		no hit	no hit	no hit	no hit	0	0	11	94603
ST92ISR_Ar_18b		no hit	no hit	no hit	no hit	0	0	19	93455
ST99CH_3B2		no hit	no hit	no hit	no hit	0	0	19	90782
ST99CH_3G6		no hit	no hit	no hit	no hit	0	0	30	90280
ST09FR_Biog_G32		no hit	no hit	no hit	no hit	0	0	91	87952
ST15ORE_Mad_E7		no hit	no hit	no hit	no hit	0	0	33	86555
ST15NZ_St_15642_12		no hit	no hit	no hit	no hit	0	1	24	84607
ST92ISR_Ar_16a		no hit	no hit	no hit	no hit	0	0	20	77163
ST90ORE_a12_4A_6		no hit	no hit	no hit	no hit	0	0	32	69962
ST90ORE_a15_3B_4		no hit	no hit	no hit	no hit	0	0	19	69578
ST90ORE_a15_2A_13		no hit	no hit	no hit	no hit	0	0	19	68356
ST90ORE_a12_4A_7		no hit	no hit	no hit	no hit	0	0	22	63825
ST90ORE_a15_3B_1		no hit	no hit	no hit	no hit	0	0	21	61963
